# Supplementary material for: Organ-specific features of human kidney lymphatics are disrupted in chronic transplant rejection
Source: J Clin Invest. 2025 Jul 15;135(18):e168962. doi: 10.1172/JCI168962 (PMC12435838; doi:10.1172/JCI168962)
Supplement: Supplemental data sets 1-2 [file jci-135-168962-s284.xls]

## Sheet: Supplementary Data 1
	p_val	avg_log2FC	pct.1	pct.2	p_val_adj
PDPN	0	2.65224	0.575	0.001	0
MFAP2	0	1.57079	0.314	0.009	0
PROX1	0	2.97186	0.621	0.017	0
GJC2	0	1.21097	0.18	0.004	0
TFPI	0	3.7411	0.922	0.144	0
NRP2	0	2.72782	0.598	0.032	0
ACKR2	0	1.02578	0.17	0.004	0
ABI3BP	0	2.09502	0.487	0.026	0
PTX3	0	1.85231	0.327	0.005	0
APOD	0	3.21708	0.546	0.007	0
MMRN1	0	4.56481	0.876	0.001	0
NR2F1	0	2.4044	0.601	0.066	0
LOX	0	1.9043	0.386	0.004	0
FLT4	0	2.15165	0.572	0.047	0
LAMA4	0	2.61187	0.592	0.024	0
SEMA3A	0	2.04779	0.386	0.003	0
SEMA3D	0	1.85851	0.395	0.016	0
RELN	0	2.01078	0.359	0.003	0
CAV1	0	2.59937	0.657	0.073	0
ANGPT2	0	2.45613	0.353	0.012	0
FABP5	0	2.50073	0.605	0.064	0
FABP4	0	5.69366	0.895	0.005	0
PKHD1L1	0	1.43905	0.281	0.008	0
CCL21	0	7.22688	0.958	0.017	0
MRC1	0	1.87349	0.448	0.034	0
NNMT	0	2.47514	0.69	0.063	0
SCN3B	0	1.49474	0.258	0.003	0
ART4	0	0.742488	0.154	0.004	0
TSPAN11	0	1.30839	0.229	0.006	0
NTS	0	1.04632	0.141	0.003	0
IGF1	0	1.85114	0.343	0.008	0
SMOC1	0	0.84396	0.137	0.002	0
TMEM100	0	0.958972	0.163	0.004	0
TFF3	0	5.58238	0.944	0.028	0
CLDN5	0	2.85834	0.592	0.061	0
TBX1	0	2.23729	0.458	0	0
BMX	0	0.78894	0.131	0.001	0
CD36	8.91e-306	1.87287	0.405	0.031	1.36e-301
PGM5	9.57e-306	1.75996	0.422	0.034	1.47e-301
ECSCR	9.54e-299	2.11055	0.624	0.075	1.46e-294
REEP1	7.34e-296	1.16607	0.203	0.008	1.12e-291
GPR182	1.46e-287	1.03162	0.19	0.007	2.24e-283
MAP1B	1.09e-279	1.77318	0.395	0.032	1.67e-275
CHRDL1	1.02e-274	0.8786	0.167	0.006	1.56e-270
SNCG	8.09e-269	2.66202	0.575	0.072	1.24e-264
LYVE1	1.02e-268	1.63293	0.261	0.015	1.56e-264
FLNC	1.39e-262	0.953447	0.16	0.006	2.13e-258
WFS1	4.6e-261	1.56275	0.366	0.03	7.04e-257
IL33	1.01e-260	1.24334	0.209	0.01	1.55e-256
OLFM1	6.51e-259	0.954798	0.16	0.006	9.97e-255
SMAD1	2.18e-254	1.82042	0.454	0.048	3.34e-250
SPHK1	7.77e-238	1.36512	0.252	0.016	1.19e-233
CDC42EP5	2.33e-235	1.76268	0.363	0.032	3.57e-231
FRMD6	1.13e-234	1.28427	0.245	0.015	1.74e-230
GJA1	2.28e-232	2.00174	0.513	0.062	3.49e-228
CCL14	1.43e-230	2.18643	0.542	0.069	2.19e-226
CHST15	8.7e-229	1.43541	0.294	0.022	1.33e-224
GNG11	1.42e-221	2.70654	0.892	0.232	2.18e-217
SHC1	2.5e-221	1.99378	0.562	0.082	3.83e-217
GPR146	1.9e-212	1.29881	0.288	0.022	2.92e-208
EHD2	1.81e-200	1.39013	0.33	0.031	2.77e-196
COLEC12	9.74e-192	1.23481	0.252	0.019	1.49e-187
RHOJ	2.73e-186	1.27832	0.248	0.019	4.17e-182
PPFIBP1	4.66e-186	2.37261	0.725	0.169	7.14e-182
PROCR	1.12e-184	1.38294	0.304	0.028	1.72e-180
TIE1	3.94e-184	1.8282	0.503	0.074	6.04e-180
MARCKS	2.8e-183	2.30128	0.748	0.181	4.29e-179
TM4SF1	1.49e-182	2.15154	0.761	0.168	2.29e-178
ELK3	4.93e-182	2.00557	0.546	0.09	7.55e-178
GLT8D2	7.12e-180	0.834072	0.154	0.008	1.09e-175
VIM	7.29e-177	2.46357	0.954	0.38	1.12e-172
RPS6KA2	1.34e-176	1.73636	0.428	0.058	2.05e-172
PARD6G	2.35e-176	1.00289	0.17	0.01	3.6e-172
ELN	3.26e-175	1.1745	0.255	0.021	4.99e-171
EFCC1	9.72e-171	0.757812	0.163	0.009	1.49e-166
FLRT2	5.26e-166	1.18408	0.242	0.02	8.05e-162
MSRB3	6.79e-166	1.19797	0.294	0.029	1.04e-161
THBD	8.35e-165	2.06526	0.533	0.09	1.28e-160
CALCRL	3.87e-164	1.87011	0.578	0.106	5.92e-160
ZNF521	1.02e-162	1.08371	0.225	0.018	1.57e-158
RAMP2	1.15e-160	1.83559	0.752	0.169	1.76e-156
LAPTM5	1.79e-156	1.68894	0.68	0.143	2.75e-152
FSCN1	2.66e-156	1.68133	0.441	0.066	4.08e-152
LAYN	2e-155	0.997834	0.232	0.02	3.07e-151
PIEZO2	6.82e-153	0.899221	0.147	0.008	1.05e-148
TCF4	1e-152	1.94669	0.654	0.144	1.53e-148
AKAP12	1.35e-150	2.62058	0.562	0.112	2.07e-146
TSPAN5	1.86e-148	1.34378	0.314	0.037	2.84e-144
MYCT1	1.02e-147	1.57094	0.389	0.054	1.57e-143
ITGA9	5.12e-143	1.14086	0.225	0.02	7.84e-139
ANXA2	1.78e-141	2.14011	0.863	0.343	2.73e-137
GPM6A	3.95e-140	1.1376	0.239	0.022	6.04e-136
ACKR3	9.99e-140	1.27104	0.196	0.016	1.53e-135
FBLN2	5.95e-136	1.06804	0.154	0.01	9.11e-132
PTPRE	6.7e-136	1.51424	0.389	0.059	1.03e-131
GRAP	1.07e-135	0.99153	0.222	0.02	1.63e-131
FAM174B	3.15e-135	1.16394	0.19	0.015	4.83e-131
UNC5B	3.22e-135	1.49293	0.304	0.037	4.94e-131
SRPX	4.12e-134	0.957369	0.17	0.012	6.31e-130
DNASE1L3	4.73e-133	2.17517	0.5	0.094	7.25e-129
RGS16	9.87e-133	1.74893	0.261	0.029	1.51e-128
SLCO2B1	1.2e-132	1.0949	0.219	0.02	1.84e-128
LRCH2	8.56e-131	0.595433	0.124	0.007	1.31e-126
DOCK5	2.42e-130	1.4232	0.275	0.032	3.71e-126
KANK3	2.31e-123	1.41404	0.458	0.083	3.54e-119
NID1	1.17e-121	1.2152	0.297	0.039	1.79e-117
TGFBR2	4.69e-121	1.57974	0.748	0.222	7.18e-117
B3GNT7	3.3e-119	0.680232	0.131	0.008	5.05e-115
SLC27A3	1.32e-116	1.41556	0.333	0.05	2.03e-112
LTBP4	2.62e-116	1.20477	0.33	0.048	4.01e-112
FAM43A	3.73e-113	1.34949	0.294	0.04	5.72e-109
MTUS1	2.52e-112	1.60475	0.461	0.097	3.87e-108
EFEMP1	2.54e-110	2.42046	0.386	0.072	3.89e-106
TNXB	8.69e-110	1.60664	0.33	0.051	1.33e-105
TIMP3	2.47e-109	1.41074	0.814	0.277	3.79e-105
SNCAIP	2.29e-107	0.521923	0.101	0.006	3.5e-103
RASGRP3	1.66e-105	1.21936	0.314	0.048	2.55e-101
FBN1	3.05e-105	1.07015	0.222	0.025	4.68e-101
KCTD17	8.41e-105	0.721495	0.167	0.015	1.29e-100
IGFBP7	1.05e-104	1.57144	0.967	0.557	1.61e-100
LINC01197	1.56e-104	0.607602	0.108	0.007	2.39e-100
PLSCR4	1.35e-103	1.42147	0.333	0.055	2.07e-99
MDK	2.82e-103	1.53933	0.369	0.067	4.32e-99
FAM189A2	2.28e-102	0.720781	0.144	0.012	3.5e-98
LY96	3.58e-102	1.27443	0.346	0.059	5.49e-98
S100A10	4.62e-102	1.72514	0.931	0.613	7.07e-98
ACTN1	1.15e-101	1.54295	0.412	0.084	1.76e-97
FXYD6	3.98e-101	1.27737	0.444	0.092	6.1e-97
GYPC	1.03e-99	1.75281	0.595	0.176	1.59e-95
DHODH	1.22e-99	1.09527	0.199	0.022	1.87e-95
PGM5-AS1	8.42e-99	1.12284	0.101	0.006	1.29e-94
STMN1	2.56e-98	1.82468	0.605	0.191	3.92e-94
CLU	3.17e-98	1.61844	0.784	0.285	4.86e-94
HIC1	5.11e-98	1.00168	0.19	0.02	7.83e-94
TIMP2	1.23e-97	1.56043	0.598	0.172	1.89e-93
MPP7	1.64e-97	1.34264	0.291	0.046	2.51e-93
OLFML2A	1.77e-97	1.07209	0.265	0.037	2.71e-93
EGFL7	4.21e-97	1.15769	0.716	0.205	6.45e-93
MARCKSL1	9.74e-97	1.72788	0.552	0.153	1.49e-92
ABLIM3	1.54e-96	0.747228	0.167	0.016	2.37e-92
NT5E	3.62e-96	1.17766	0.258	0.036	5.55e-92
PDLIM1	5.49e-96	1.71637	0.513	0.131	8.4e-92
FAM89A	2.15e-95	0.776364	0.17	0.017	3.29e-91
CDH5	1.62e-94	1.2875	0.405	0.081	2.48e-90
FN1	1.3e-91	1.08468	0.415	0.085	1.99e-87
AFAP1L1	3.84e-89	1.12457	0.235	0.032	5.88e-85
PRSS23	6.45e-89	1.75332	0.539	0.156	9.88e-85
TMOD1	1.94e-88	0.804938	0.167	0.017	2.96e-84
VWF	5.5e-88	1.27078	0.268	0.041	8.43e-84
RALGAPA2	2.7e-87	1.17729	0.307	0.054	4.14e-83
IL7	2.71e-86	0.585773	0.114	0.009	4.16e-82
CFH	3.07e-86	0.838163	0.199	0.024	4.71e-82
ADGRA2	5.32e-86	0.742473	0.124	0.01	8.14e-82
HLA-E	1.3e-84	1.3242	0.925	0.501	1.99e-80
CALD1	1.67e-84	1.29531	0.631	0.204	2.57e-80
LRRC70	1.03e-83	0.746567	0.157	0.016	1.58e-79
NUPR1	1.2e-83	1.21565	0.461	0.112	1.84e-79
RAB11A	5.28e-83	1.59134	0.729	0.327	8.09e-79
PPP1R2	4.63e-82	1.76821	0.559	0.184	7.09e-78
EMP2	3.15e-81	1.25142	0.395	0.088	4.83e-77
PCSK6	1.89e-79	0.800741	0.137	0.013	2.9e-75
SIRPA	5.06e-79	1.07235	0.245	0.039	7.75e-75
LIMS1	1.24e-78	1.64362	0.5	0.153	1.9e-74
TUBB6	2.8e-78	1.06564	0.294	0.054	4.29e-74
EDNRB	4.46e-78	1.13904	0.304	0.057	6.83e-74
CD99	8.89e-78	1.56006	0.68	0.267	1.36e-73
TMSB10	1.55e-77	1.1696	0.99	0.791	2.37e-73
DST	3.75e-77	1.64298	0.458	0.127	5.75e-73
PALD1	7.17e-77	0.887989	0.183	0.023	1.1e-72
TSHZ2	7.69e-77	0.917997	0.157	0.017	1.18e-72
ARL4A	1.03e-76	1.66528	0.415	0.108	1.57e-72
EPB41L2	3.35e-76	1.08273	0.297	0.056	5.13e-72
DPYSL3	4.61e-76	0.756722	0.16	0.018	7.07e-72
NR2F2	9.94e-76	1.52952	0.569	0.197	1.52e-71
SYNM	7.53e-75	0.767876	0.157	0.018	1.15e-70
F8	1.27e-74	1.21882	0.265	0.046	1.95e-70
CD151	4.16e-74	1.51	0.686	0.291	6.37e-70
ASGR1	4.38e-74	0.715505	0.137	0.014	6.71e-70
CDKN2C	5.1e-74	1.07903	0.232	0.037	7.8e-70
ANKDD1A	7.69e-73	0.494405	0.105	0.009	1.18e-68
APP	6.67e-72	1.36473	0.873	0.466	1.02e-67
ADCY4	1.53e-71	1.11301	0.337	0.071	2.35e-67
2003-03-01	2.54e-71	0.735858	0.147	0.016	3.89e-67
IFITM3	2.7e-71	1.17045	0.931	0.494	4.14e-67
TIMP1	2.25e-70	1.52725	0.712	0.273	3.45e-66
LMO2	3.39e-70	1.4899	0.435	0.118	5.19e-66
HHEX	3.39e-70	0.905995	0.222	0.035	5.19e-66
KALRN	1.02e-69	1.01208	0.206	0.031	1.57e-65
STON2	1.14e-69	1.14661	0.242	0.042	1.74e-65
GABRE	1.33e-69	0.799185	0.141	0.015	2.03e-65
NXN	1.43e-68	0.940738	0.196	0.029	2.19e-64
MICAL2	6.63e-68	0.622321	0.131	0.014	1.02e-63
MEGF6	1.02e-67	0.552485	0.105	0.009	1.57e-63
NRN1	1.13e-67	0.850547	0.222	0.036	1.73e-63
ARHGAP23	2.97e-67	0.867624	0.193	0.028	4.55e-63
TMEM255B	4.84e-67	0.937066	0.278	0.053	7.41e-63
MYC	8.97e-67	1.80269	0.275	0.055	1.37e-62
EFNA5	2.67e-65	1.1247	0.229	0.041	4.09e-61
NTAN1	7.64e-65	1.16548	0.34	0.083	1.17e-60
KDR	1.09e-64	0.946743	0.408	0.102	1.67e-60
TC2N	2.74e-64	1.03648	0.255	0.049	4.2e-60
TRIOBP	5.93e-64	1.43408	0.444	0.138	9.08e-60
EMP1	8.68e-64	1.67174	0.438	0.127	1.33e-59
BCAR1	1.26e-62	1.31355	0.369	0.099	1.93e-58
PIEZO1	2.66e-62	1.39859	0.376	0.1	4.07e-58
HTRA1	7.63e-62	1.03927	0.317	0.072	1.17e-57
IGFBP4	1.91e-61	1.04833	0.719	0.283	2.93e-57
CD59	2.36e-61	1.26156	0.784	0.437	3.61e-57
TPM4	2.76e-61	1.37943	0.588	0.234	4.23e-57
PNPLA2	1.05e-60	1.4853	0.474	0.163	1.6e-56
CRACR2B	1.49e-60	1.02382	0.235	0.044	2.28e-56
SPRY1	1.63e-59	1.35928	0.389	0.109	2.49e-55
SLC26A4	6.99e-59	0.65146	0.134	0.016	1.07e-54
UTRN	1.54e-58	1.4222	0.49	0.173	2.36e-54
HSPB1	2.66e-58	1.16564	0.922	0.596	4.07e-54
PDLIM3	2.8e-58	0.736232	0.16	0.023	4.28e-54
HYAL2	4.05e-58	1.17576	0.533	0.18	6.21e-54
TSPAN4	5.77e-58	1.29499	0.464	0.152	8.83e-54
DOC2B	1.89e-57	0.860197	0.17	0.026	2.89e-53
LDB2	9.58e-57	0.93362	0.366	0.094	1.47e-52
CRIP2	1.16e-56	1.12124	0.67	0.286	1.78e-52
MEF2C	1.65e-56	1.09888	0.444	0.138	2.53e-52
NFATC1	3.51e-56	0.839195	0.193	0.033	5.38e-52
ASAP1	5.23e-56	1.17413	0.333	0.085	8.02e-52
IFITM2	8.72e-56	1.3012	0.85	0.471	1.34e-51
MMP2	2.07e-54	0.738131	0.147	0.02	3.17e-50
ROBO3	3.12e-54	0.735173	0.121	0.015	4.78e-50
ROBO4	3.85e-53	0.981745	0.35	0.092	5.9e-49
HOMER3	9.05e-53	1.22558	0.294	0.074	1.39e-48
KCNN3	1.38e-52	0.807418	0.183	0.031	2.11e-48
PECAM1	1.82e-52	0.824867	0.497	0.157	2.79e-48
MFAP4	6.19e-52	0.88411	0.121	0.015	9.48e-48
NFIA	1.99e-51	1.2094	0.477	0.172	3.05e-47
FKBP1A	2.24e-51	1.19673	0.765	0.445	3.42e-47
TSTA3	3.09e-51	1.15104	0.359	0.106	4.73e-47
S100A16	3.18e-51	1.18828	0.523	0.208	4.87e-47
GMFG	5.97e-51	1.0279	0.526	0.189	9.15e-47
LMNA	7.03e-51	1.69318	0.641	0.326	1.08e-46
A2M	9.62e-51	0.71491	0.582	0.201	1.47e-46
MAF	1.53e-50	1.22116	0.474	0.165	2.34e-46
TM4SF18	6.13e-50	0.986813	0.389	0.114	9.39e-46
KBTBD11	1.45e-49	0.915925	0.206	0.041	2.22e-45
PRR5L	4.27e-49	0.690072	0.131	0.018	6.54e-45
IL6ST	7.41e-49	1.16647	0.654	0.31	1.13e-44
HS3ST1	1.02e-48	0.95932	0.212	0.043	1.56e-44
ARL6IP1	1.06e-48	1.44812	0.631	0.318	1.62e-44
LYN	2.79e-48	0.96734	0.258	0.061	4.28e-44
TXNL4B	3.57e-48	0.932363	0.163	0.028	5.47e-44
SLC24A1	5.92e-48	0.55935	0.105	0.012	9.06e-44
BACE2	3.07e-47	1.37209	0.353	0.111	4.71e-43
KIAA1324L	5.9e-47	0.498807	0.101	0.012	9.04e-43
OAF	7.33e-47	1.05163	0.261	0.065	1.12e-42
SMYD2	2.79e-45	0.943294	0.216	0.047	4.28e-41
YBX3	2.44e-44	1.31113	0.565	0.274	3.74e-40
GNAS	3.27e-44	1.31285	0.752	0.47	5.01e-40
MGST2	3.68e-44	1.27121	0.536	0.244	5.64e-40
RARRES2	4.42e-44	1.14598	0.458	0.171	6.76e-40
HAPLN3	4.59e-44	0.524712	0.108	0.014	7.04e-40
DMTN	8.66e-44	0.999013	0.288	0.08	1.33e-39
CAV2	1.55e-43	1.14526	0.333	0.104	2.37e-39
LGALS1	2.88e-43	0.745346	0.667	0.299	4.42e-39
BMP2	2.94e-43	0.731815	0.114	0.016	4.5e-39
TUBA1A	3.44e-43	1.69605	0.477	0.199	5.27e-39
PCAT19	4.21e-43	0.77009	0.209	0.045	6.45e-39
GALNT1	6.11e-43	1.03537	0.271	0.073	9.36e-39
FHL1	6.12e-43	0.86601	0.284	0.076	9.37e-39
S1PR1	6.8e-43	0.789869	0.278	0.072	1.04e-38
EMILIN1	6.97e-43	0.515586	0.108	0.014	1.07e-38
IPO11	1.11e-42	0.789326	0.225	0.052	1.7e-38
PRKAR1B	2.34e-42	0.81619	0.225	0.053	3.58e-38
SULF2	2.7e-42	0.869065	0.261	0.068	4.13e-38
TSPAN18	3.53e-42	0.790282	0.19	0.039	5.41e-38
GGT5	4.37e-42	0.514939	0.157	0.027	6.7e-38
ERG	8.34e-42	0.879041	0.232	0.055	1.28e-37
SASH1	1.04e-41	1.02499	0.314	0.094	1.59e-37
GNAI2	4.01e-41	1.17084	0.572	0.272	6.13e-37
APOLD1	4.7e-41	1.12988	0.32	0.094	7.2e-37
BCL6B	5.84e-41	0.623514	0.163	0.03	8.95e-37
LTC4S	5.96e-41	1.05973	0.284	0.08	9.13e-37
MAN1A1	6.03e-41	1.26525	0.425	0.167	9.24e-37
BMP2K	1.48e-40	0.802506	0.209	0.048	2.27e-36
VAMP5	1.26e-39	0.865407	0.539	0.222	1.93e-35
LTBP2	1.48e-39	0.548435	0.108	0.015	2.27e-35
DOCK9	2.04e-39	0.875071	0.252	0.066	3.12e-35
KLF2	3.4e-39	1.47988	0.507	0.223	5.21e-35
EPHB4	6.08e-38	0.837981	0.255	0.069	9.31e-34
KLF4	7.68e-38	1.39915	0.389	0.145	1.18e-33
BCAP29	7.8e-38	1.09507	0.359	0.129	1.19e-33
MYL12A	8.24e-38	0.847019	0.84	0.596	1.26e-33
CXCL2	9.62e-38	1.97833	0.261	0.074	1.47e-33
KCTD12	1.85e-37	1.12076	0.366	0.132	2.83e-33
PCDH12	3.18e-37	0.617453	0.193	0.043	4.87e-33
FILIP1	3.52e-37	0.675743	0.114	0.018	5.39e-33
ITGA1	6.32e-37	0.921152	0.356	0.122	9.68e-33
NARF	1.08e-36	0.956085	0.281	0.085	1.65e-32
SPTBN1	6.47e-36	0.920194	0.644	0.343	9.91e-32
KLF6	1.25e-35	1.17746	0.683	0.376	1.91e-31
SLC9A9	1.32e-35	0.561389	0.121	0.02	2.02e-31
SNTB2	1.57e-35	1.04329	0.284	0.089	2.41e-31
CNTNAP3B	1.99e-35	0.744252	0.173	0.038	3.04e-31
HLA-A	4.15e-35	0.771523	0.899	0.673	6.35e-31
SOX18	1.57e-34	0.653247	0.327	0.103	2.4e-30
DUSP6	2.94e-34	1.13653	0.382	0.148	4.5e-30
PDE2A	4.2e-34	0.777734	0.239	0.065	6.44e-30
PEAR1	4.41e-34	0.511167	0.127	0.023	6.76e-30
GIMAP8	9.18e-34	0.846441	0.219	0.058	1.41e-29
RASSF9	1.45e-33	0.500137	0.127	0.023	2.22e-29
CREB5	1.51e-33	0.93532	0.199	0.05	2.31e-29
GPSM1	3.16e-33	0.479204	0.101	0.016	4.84e-29
PTMS	4.69e-33	1.02163	0.66	0.391	7.19e-29
SLC38A2	8.31e-33	1.29332	0.458	0.212	1.27e-28
PHLDA1	1.18e-32	1.37703	0.34	0.129	1.81e-28
GNG12	2.15e-32	1.0739	0.408	0.175	3.3e-28
CYR61	2.43e-32	1.68922	0.359	0.14	3.72e-28
SYPL1	3.55e-32	1.14262	0.572	0.319	5.44e-28
SNCA	3.72e-32	0.58219	0.105	0.017	5.69e-28
FOXP1	5.63e-32	1.10621	0.395	0.166	8.62e-28
GIMAP4	6.53e-32	0.785862	0.382	0.142	9.99e-28
SEMA6A	6.87e-32	0.854048	0.235	0.068	1.05e-27
STAB1	1e-31	0.786467	0.232	0.065	1.53e-27
ITGB4	1.49e-31	0.685248	0.144	0.03	2.29e-27
MAFF	2.44e-31	1.05061	0.33	0.121	3.73e-27
CDC25B	2.96e-31	0.86932	0.183	0.045	4.53e-27
GUK1	3.07e-31	0.838718	0.752	0.538	4.7e-27
SH2D3C	3.78e-31	0.762076	0.199	0.052	5.79e-27
HRCT1	4.39e-31	0.717284	0.127	0.025	6.73e-27
STOM	6.11e-31	0.891196	0.51	0.241	9.37e-27
ITGB1	9.76e-31	0.841153	0.67	0.397	1.5e-26
GIMAP1	1.12e-30	0.781175	0.281	0.091	1.71e-26
USP31	1.61e-30	0.795152	0.16	0.037	2.46e-26
MIR99AHG	3.02e-30	0.875688	0.209	0.059	4.62e-26
TNFAIP8L1	3.31e-30	0.641592	0.193	0.05	5.08e-26
NFIB	5.64e-30	0.952705	0.412	0.179	8.64e-26
RASIP1	1.18e-29	0.606428	0.248	0.074	1.8e-25
GLIPR2	2.16e-29	0.596713	0.186	0.048	3.31e-25
C2CD4B	2.42e-29	0.867365	0.124	0.025	3.71e-25
ZNF385D	3.14e-29	0.904304	0.284	0.097	4.81e-25
CLEC2B	4.4e-29	0.826798	0.337	0.124	6.74e-25
MDFIC	4.82e-29	0.900935	0.242	0.077	7.39e-25
PPP1R15A	8.83e-29	1.20899	0.523	0.272	1.35e-24
PLA2G4C	9.66e-29	0.548076	0.127	0.026	1.48e-24
NEAT1	1.19e-28	0.938673	0.853	0.576	1.83e-24
RAPGEF5	1.21e-28	0.755411	0.199	0.055	1.85e-24
TANC1	1.26e-28	0.972418	0.232	0.073	1.93e-24
QSOX1	2.21e-28	0.983383	0.297	0.111	3.39e-24
FAM129A	3.42e-28	0.747626	0.15	0.035	5.24e-24
UBTD1	9.13e-28	0.606204	0.144	0.033	1.4e-23
SRGAP3	1.04e-27	0.768782	0.16	0.04	1.59e-23
C1QTNF5	1.22e-27	0.454185	0.157	0.037	1.87e-23
CCND1	3.89e-27	0.968527	0.389	0.174	5.96e-23
FAM126A	5e-27	0.652368	0.141	0.032	7.66e-23
CD9	6.02e-27	0.938846	0.693	0.416	9.23e-23
ST6GALNAC3	9.65e-27	0.50221	0.101	0.018	1.48e-22
SFXN3	1.87e-26	0.652961	0.167	0.043	2.87e-22
CALU	2.81e-26	0.980033	0.307	0.122	4.31e-22
ENG	2.96e-26	0.311766	0.464	0.19	4.53e-22
CAMKK2	3.26e-26	0.631736	0.157	0.04	4.99e-22
CDC42EP2	3.67e-26	0.546357	0.163	0.042	5.62e-22
ETS2	3.96e-26	0.857895	0.428	0.192	6.07e-22
CNN3	4.61e-26	0.785277	0.637	0.391	7.05e-22
ADRB2	4.63e-26	0.524518	0.108	0.021	7.09e-22
CEP68	9.72e-26	0.766622	0.216	0.068	1.49e-21
ARHGAP17	1.08e-25	0.693901	0.186	0.054	1.66e-21
CTSZ	1.08e-25	1.00036	0.366	0.165	1.66e-21
ITGA5	1.14e-25	0.65038	0.216	0.066	1.75e-21
FILIP1L	1.45e-25	0.662685	0.157	0.04	2.22e-21
ADIRF	1.63e-25	0.982846	0.618	0.364	2.49e-21
PLEKHO2	1.97e-25	0.692838	0.173	0.048	3.02e-21
ODF2L	2.74e-25	0.862837	0.32	0.13	4.19e-21
PDGFA	3.85e-25	0.725648	0.157	0.041	5.89e-21
HLA-B	5.29e-25	0.462788	0.935	0.636	8.1e-21
B2M	6.03e-25	0.380683	0.99	0.836	9.23e-21
TAL1	8.08e-25	0.482551	0.118	0.025	1.24e-20
NPR1	8.09e-25	0.736715	0.225	0.073	1.24e-20
ZNF467	1.01e-24	0.643176	0.176	0.05	1.55e-20
PXDN	1.22e-24	0.606582	0.127	0.029	1.86e-20
CARD10	1.29e-24	0.590646	0.17	0.047	1.98e-20
PLAC9	1.55e-24	0.75063	0.144	0.035	2.38e-20
POLR2L	1.67e-24	0.908958	0.775	0.596	2.56e-20
TJP1	2.76e-24	0.8587	0.343	0.149	4.23e-20
RBMS3	2.79e-24	0.67178	0.222	0.071	4.27e-20
DOCK6	4.81e-24	0.689666	0.239	0.081	7.37e-20
SMTN	9.78e-24	0.697526	0.229	0.077	1.5e-19
CMTM3	1.11e-23	0.614521	0.18	0.053	1.7e-19
PTPN14	1.44e-23	0.882161	0.216	0.073	2.2e-19
GIMAP7	1.84e-23	0.708708	0.353	0.145	2.82e-19
PPARG	1.96e-23	0.631952	0.15	0.04	3e-19
NR2F2-AS1	2.65e-23	0.595877	0.127	0.031	4.06e-19
SH3BGRL3	2.94e-23	0.434687	0.771	0.515	4.51e-19
FBLIM1	3.4e-23	0.644801	0.17	0.049	5.21e-19
SOX4	3.48e-23	0.918702	0.373	0.174	5.33e-19
REXO2	3.6e-23	0.768602	0.448	0.23	5.51e-19
WASF2	3.76e-23	0.841107	0.425	0.216	5.76e-19
LRRC1	7.44e-23	0.605456	0.114	0.026	1.14e-18
SCARF1	1.65e-22	0.518173	0.16	0.044	2.53e-18
ZDHHC14	1.66e-22	0.682826	0.18	0.055	2.54e-18
PMP22	2.45e-22	0.588919	0.261	0.094	3.76e-18
PLEKHG1	2.6e-22	0.724862	0.144	0.038	3.98e-18
PXDC1	3.51e-22	0.634139	0.186	0.058	5.37e-18
SH3GL1	3.52e-22	0.738182	0.183	0.057	5.39e-18
MAP4K2	3.9e-22	0.567286	0.144	0.038	5.97e-18
FRMD4B	6.85e-22	0.768206	0.268	0.105	1.05e-17
PRKG1	7.92e-22	0.526654	0.121	0.029	1.21e-17
NME2	8.94e-22	0.671835	0.575	0.323	1.37e-17
AGFG2	1e-21	0.571221	0.114	0.027	1.54e-17
TMOD2	1.27e-21	0.432235	0.108	0.024	1.94e-17
FRY	1.48e-21	0.670986	0.157	0.045	2.27e-17
CRIM1	1.55e-21	0.826726	0.366	0.174	2.37e-17
RECK	1.9e-21	0.500651	0.127	0.032	2.91e-17
HEBP1	2.08e-21	0.844222	0.363	0.175	3.18e-17
PARVA	2.3e-21	0.702195	0.225	0.082	3.52e-17
PPP3CA	2.36e-21	0.845842	0.258	0.102	3.61e-17
FCGRT	2.49e-21	0.83921	0.559	0.347	3.82e-17
SLC38A1	4.44e-21	0.925289	0.297	0.13	6.8e-17
FLI1	4.48e-21	0.647714	0.167	0.05	6.86e-17
TGM2	4.51e-21	0.927405	0.239	0.088	6.91e-17
LRP5	7.65e-21	0.812085	0.199	0.068	1.17e-16
KIAA1671	9.15e-21	0.620736	0.167	0.051	1.4e-16
SPSB1	1.1e-20	0.485575	0.114	0.028	1.68e-16
TEAD2	1.32e-20	0.514673	0.134	0.036	2.03e-16
TCF7L1	1.63e-20	0.629151	0.144	0.04	2.5e-16
ATXN3	1.86e-20	0.719112	0.232	0.087	2.85e-16
CSGALNACT1	1.87e-20	0.598011	0.124	0.032	2.87e-16
ZFYVE21	2.67e-20	0.804741	0.304	0.136	4.08e-16
ZNF706	2.99e-20	0.81579	0.451	0.26	4.58e-16
SERPING1	3.17e-20	0.739312	0.435	0.231	4.85e-16
RALGDS	4.82e-20	0.720899	0.183	0.06	7.38e-16
EXOC3L1	4.98e-20	0.586148	0.134	0.036	7.63e-16
CYB5R3	6.55e-20	0.832257	0.451	0.258	1e-15
JUNB	6.99e-20	1.16395	0.66	0.444	1.07e-15
SH3BGRL2	1.6e-19	0.714117	0.147	0.043	2.44e-15
SHE	1.79e-19	0.56702	0.163	0.05	2.75e-15
SLC43A3	1.79e-19	0.538735	0.108	0.026	2.75e-15
SOCS3	1.87e-19	0.806979	0.425	0.217	2.87e-15
PDE4B	1.94e-19	0.4838	0.15	0.044	2.97e-15
ABHD17B	2.23e-19	0.496383	0.114	0.029	3.42e-15
NFIX	2.28e-19	0.597537	0.144	0.042	3.5e-15
CERS6	2.32e-19	0.548466	0.154	0.047	3.56e-15
SDCBP	3.21e-19	0.746287	0.562	0.361	4.91e-15
LAMC1	3.28e-19	0.818368	0.216	0.081	5.02e-15
RPGR	4.26e-19	0.722224	0.141	0.041	6.53e-15
MIR4435-2HG	4.69e-19	0.982665	0.252	0.103	7.18e-15
CCDC50	5.31e-19	0.742215	0.33	0.157	8.14e-15
MYL6	6.68e-19	0.425209	0.928	0.792	1.02e-14
LAMB2	7.13e-19	0.813285	0.353	0.172	1.09e-14
CNRIP1	7.44e-19	0.385524	0.108	0.026	1.14e-14
ITSN1	7.44e-19	0.541109	0.147	0.044	1.14e-14
EXOC6	7.88e-19	0.526494	0.15	0.046	1.21e-14
PLEC	1.09e-18	0.794259	0.304	0.139	1.66e-14
LGALS9	1.14e-18	0.646039	0.17	0.055	1.75e-14
ST3GAL6	1.21e-18	0.616867	0.137	0.04	1.85e-14
TMEM204	1.58e-18	0.52157	0.252	0.096	2.41e-14
ANXA5	1.66e-18	0.774356	0.565	0.367	2.54e-14
TUBB	2.69e-18	0.767351	0.513	0.318	4.12e-14
PHACTR2	2.82e-18	0.760258	0.275	0.118	4.33e-14
CD34	2.91e-18	0.602719	0.275	0.111	4.45e-14
ADD3	3.19e-18	0.802623	0.425	0.239	4.89e-14
FLNB	5.18e-18	0.91187	0.301	0.142	7.94e-14
ZFP36	6.74e-18	1.66397	0.582	0.401	1.03e-13
FDPS	7.64e-18	0.733042	0.392	0.21	1.17e-13
APLP2	9.34e-18	0.660346	0.644	0.43	1.43e-13
MYH10	1.68e-17	0.713406	0.225	0.092	2.58e-13
TMEM50A	2.41e-17	0.736264	0.507	0.328	3.69e-13
NOTCH1	2.82e-17	0.628201	0.196	0.072	4.31e-13
CHST12	3.04e-17	0.787128	0.288	0.13	4.66e-13
ABCG1	3.08e-17	0.651993	0.144	0.045	4.72e-13
LMCD1	5.36e-17	0.5472	0.206	0.077	8.21e-13
TMEM123	6.41e-17	0.755116	0.441	0.259	9.82e-13
GUSB	6.74e-17	0.71419	0.232	0.097	1.03e-12
CNKSR3	1.04e-16	0.76464	0.209	0.084	1.6e-12
RUNX1T1	1.16e-16	0.346465	0.121	0.034	1.77e-12
NFAT5	1.4e-16	0.786215	0.346	0.18	2.14e-12
CLIC2	2.2e-16	0.349139	0.121	0.034	3.38e-12
TMEM140	2.39e-16	0.62471	0.141	0.045	3.67e-12
ARRB1	3.27e-16	0.608878	0.127	0.039	5.01e-12
PGM2L1	3.41e-16	0.49452	0.124	0.037	5.22e-12
MFNG	3.51e-16	0.521246	0.134	0.041	5.37e-12
BCL7C	3.83e-16	0.750353	0.337	0.18	5.87e-12
GIMAP5	4.41e-16	0.60665	0.154	0.051	6.75e-12
AHNAK	5.21e-16	0.786304	0.497	0.319	7.98e-12
JUND	6.05e-16	0.99706	0.641	0.475	9.26e-12
KLHL3	7.5e-16	0.488966	0.137	0.044	1.15e-11
WWTR1	8.01e-16	0.645088	0.346	0.18	1.23e-11
PEAK1	8.62e-16	0.638903	0.17	0.061	1.32e-11
DLL4	9.77e-16	0.511826	0.134	0.042	1.5e-11
LIMK2	1.09e-15	0.584837	0.131	0.041	1.67e-11
ARAP3	1.11e-15	0.4025	0.131	0.04	1.69e-11
DCHS1	1.31e-15	0.43133	0.118	0.034	2e-11
ADAM10	1.32e-15	0.687447	0.307	0.153	2.02e-11
RPS28	1.52e-15	0.409149	0.974	0.908	2.32e-11
PRR5	1.62e-15	0.520172	0.16	0.056	2.49e-11
FXYD5	1.81e-15	0.477362	0.376	0.189	2.78e-11
MYDGF	1.95e-15	0.68843	0.35	0.185	2.99e-11
FOSB	2.2e-15	1.25971	0.464	0.299	3.38e-11
JUN	3.19e-15	0.925522	0.644	0.44	4.89e-11
MMP14	3.29e-15	0.586033	0.144	0.049	5.05e-11
DYNLL1	4.65e-15	0.531618	0.739	0.562	7.12e-11
SRGAP2C	6.87e-15	0.585992	0.167	0.061	1.05e-10
OSBPL5	7.36e-15	0.441297	0.105	0.029	1.13e-10
RPS3	1.14e-14	0.365856	0.918	0.811	1.74e-10
JMJD1C	1.17e-14	0.877984	0.35	0.197	1.79e-10
LEPROT	1.28e-14	0.723793	0.448	0.288	1.97e-10
PPP1R13L	1.46e-14	0.393672	0.105	0.03	2.23e-10
FADS3	1.56e-14	0.576504	0.134	0.045	2.39e-10
CALHM2	2.06e-14	0.376402	0.105	0.03	3.16e-10
MAP4K5	2.64e-14	0.676869	0.196	0.081	4.05e-10
RGL2	3.19e-14	0.582599	0.216	0.093	4.89e-10
TMOD3	3.31e-14	0.725702	0.337	0.183	5.07e-10
APOL3	3.82e-14	0.503255	0.173	0.066	5.86e-10
MAP4K4	3.97e-14	0.486517	0.209	0.087	6.08e-10
ATP11A	5.07e-14	0.587586	0.18	0.072	7.77e-10
COL4A1	5.9e-14	0.607983	0.297	0.147	9.04e-10
PRKCH	6.67e-14	0.380219	0.176	0.067	1.02e-09
PDLIM4	8.31e-14	0.568729	0.134	0.046	1.27e-09
EPHX1	8.81e-14	0.538974	0.307	0.156	1.35e-09
KRTCAP2	9.44e-14	0.647414	0.565	0.404	1.45e-09
CAST	9.88e-14	0.734063	0.444	0.285	1.51e-09
NCK1	1.03e-13	0.678253	0.199	0.085	1.57e-09
DDX17	1.18e-13	0.622364	0.608	0.431	1.8e-09
ELMO1	1.2e-13	0.383675	0.121	0.039	1.83e-09
XIST	1.45e-13	0.732629	0.337	0.185	2.22e-09
HID1	1.72e-13	0.532297	0.108	0.033	2.64e-09
USP13	1.72e-13	0.538515	0.114	0.036	2.64e-09
DDX3X	1.78e-13	0.787469	0.474	0.316	2.73e-09
DUSP5	1.94e-13	0.77095	0.212	0.094	2.97e-09
NFKBIA	2.02e-13	1.33187	0.493	0.337	3.09e-09
CASP4	2.23e-13	0.714214	0.245	0.117	3.42e-09
TSPAN14	2.68e-13	0.630993	0.301	0.156	4.11e-09
RAB11FIP5	2.72e-13	0.480229	0.163	0.064	4.16e-09
YIPF3	2.76e-13	0.67732	0.343	0.196	4.23e-09
CCDC88A	3.12e-13	0.659651	0.173	0.07	4.78e-09
RCN1	3.25e-13	0.612318	0.235	0.111	4.98e-09
SH3BP2	4.54e-13	0.583527	0.212	0.094	6.95e-09
DEGS1	5.08e-13	0.701021	0.245	0.119	7.78e-09
CTGF	5.18e-13	0.59424	0.222	0.097	7.94e-09
SPTAN1	5.85e-13	0.700669	0.356	0.209	8.96e-09
ERICH1	7.29e-13	0.71297	0.252	0.125	1.12e-08
RRP12	8.17e-13	0.547443	0.131	0.046	1.25e-08
REEP3	9.65e-13	0.624398	0.261	0.133	1.48e-08
NEDD4	9.83e-13	0.606675	0.167	0.067	1.51e-08
DBN1	1.1e-12	0.737774	0.173	0.073	1.69e-08
GRN	1.25e-12	0.533307	0.458	0.295	1.91e-08
EPS15	2.07e-12	0.694503	0.252	0.127	3.18e-08
DAAM1	2.09e-12	0.689584	0.212	0.099	3.21e-08
CORO1C	2.19e-12	0.478381	0.144	0.054	3.35e-08
SERPINB9	2.69e-12	0.460141	0.154	0.06	4.12e-08
UBC	2.76e-12	0.375714	0.82	0.681	4.23e-08
TPD52L2	3.47e-12	0.506086	0.216	0.101	5.31e-08
GAS6	3.79e-12	0.632102	0.363	0.21	5.81e-08
PXN	4.01e-12	0.681956	0.261	0.135	6.15e-08
HSP90B1	4.22e-12	0.635645	0.644	0.476	6.47e-08
GFOD2	4.43e-12	0.402008	0.16	0.063	6.78e-08
RPS2	4.69e-12	0.3012	0.863	0.739	7.19e-08
RAC1	5.04e-12	0.41868	0.686	0.51	7.72e-08
CDKN1A	5.05e-12	1.0339	0.327	0.19	7.74e-08
TBC1D15	6.44e-12	0.749508	0.288	0.155	9.86e-08
H3F3A	6.64e-12	0.430133	0.814	0.689	1.02e-07
PAK2	6.99e-12	0.644328	0.35	0.207	1.07e-07
LBR	7.12e-12	0.611088	0.229	0.112	1.09e-07
YBX1	7.28e-12	0.424557	0.696	0.551	1.11e-07
SCARB2	7.29e-12	0.760915	0.32	0.184	1.12e-07
SLC35G2	8.14e-12	0.414249	0.101	0.032	1.25e-07
CNST	8.17e-12	0.546577	0.147	0.058	1.25e-07
ARHGAP29	8.47e-12	0.508396	0.408	0.247	1.3e-07
PVR	9.17e-12	0.600788	0.108	0.037	1.41e-07
CDC37	9.71e-12	0.657657	0.438	0.287	1.49e-07
RBMS1	1.12e-11	0.590558	0.337	0.193	1.72e-07
HECW2	1.17e-11	0.443	0.118	0.041	1.79e-07
SLC41A3	1.5e-11	0.606087	0.157	0.065	2.3e-07
PPIA	1.71e-11	0.431515	0.879	0.73	2.62e-07
DLGAP4	1.78e-11	0.479763	0.183	0.081	2.73e-07
SDC3	2.04e-11	0.427369	0.108	0.037	3.13e-07
EPHA2	3.38e-11	0.512834	0.134	0.052	5.18e-07
MYH9	3.39e-11	0.582865	0.422	0.268	5.19e-07
SCNN1B	3.89e-11	0.382899	0.124	0.046	5.96e-07
VSTM4	4e-11	0.390613	0.111	0.039	6.13e-07
RBP1	4.09e-11	0.443629	0.183	0.081	6.27e-07
ANKHD1-EIF4EBP3	4.21e-11	0.306018	0.108	0.037	6.45e-07
ARL2	4.64e-11	0.561437	0.444	0.303	7.1e-07
PLXNA2	4.86e-11	0.418524	0.114	0.041	7.44e-07
MIR222HG	5.98e-11	0.60426	0.101	0.034	9.15e-07
LAPTM4A	6e-11	0.29481	0.725	0.529	9.19e-07
2010-09-01	7.39e-11	0.595482	0.199	0.096	1.13e-06
NBL1	8.29e-11	0.476814	0.16	0.068	1.27e-06
SQSTM1	9.38e-11	0.747019	0.549	0.411	1.44e-06
YWHAH	1.32e-10	0.589637	0.395	0.257	2.02e-06
RAB11FIP1	1.37e-10	0.619638	0.206	0.101	2.1e-06
EIF1	1.38e-10	0.372046	0.912	0.805	2.11e-06
SON	1.44e-10	0.579645	0.533	0.395	2.2e-06
RPS8	1.58e-10	0.351099	0.944	0.854	2.41e-06
CCL2	1.64e-10	1.08629	0.209	0.101	2.51e-06
DUSP1	1.84e-10	0.601671	0.578	0.418	2.82e-06
DNAJA1	1.91e-10	0.709345	0.503	0.369	2.93e-06
EEF1G	2.03e-10	0.372339	0.487	0.311	3.1e-06
HSPA1A	2.2e-10	1.01753	0.542	0.401	3.37e-06
TSPO	2.97e-10	0.500601	0.523	0.379	4.55e-06
LRRC8C	3e-10	0.442401	0.111	0.04	4.59e-06
TGFB1	3.11e-10	0.490496	0.239	0.122	4.76e-06
TPM3	3.2e-10	0.504767	0.503	0.353	4.9e-06
ARHGEF7	3.65e-10	0.522983	0.176	0.081	5.59e-06
GALNT18	3.73e-10	0.455126	0.137	0.057	5.71e-06
QKI	3.85e-10	0.583258	0.33	0.197	5.9e-06
NOVA2	4.1e-10	0.31068	0.105	0.037	6.28e-06
ITGA6	4.87e-10	0.616159	0.294	0.171	7.46e-06
SREK1IP1	4.94e-10	0.570732	0.239	0.129	7.56e-06
HSPA12B	5.88e-10	0.305855	0.121	0.046	9.01e-06
MXRA7	5.99e-10	0.403399	0.206	0.102	9.17e-06
FGD5	6.13e-10	0.394231	0.137	0.055	9.39e-06
RALA	8.08e-10	0.595379	0.209	0.107	1.24e-05
MGAT1	8.54e-10	0.606514	0.268	0.152	1.31e-05
MYADM	9e-10	0.877394	0.255	0.143	1.38e-05
RNASEK	9.69e-10	0.502276	0.418	0.271	1.48e-05
SRGAP2B	1.03e-09	0.421481	0.147	0.063	1.57e-05
JUP	1.04e-09	0.764732	0.297	0.181	1.59e-05
RHOA	1.11e-09	0.470889	0.644	0.5	1.7e-05
PRKCZ	1.42e-09	0.375927	0.114	0.044	2.17e-05
DDX5	1.42e-09	0.386604	0.699	0.566	2.18e-05
LGALS3	1.46e-09	0.252306	0.441	0.286	2.24e-05
LINC00887	1.74e-09	0.590875	0.137	0.058	2.67e-05
TGFBR3	1.81e-09	0.532108	0.193	0.094	2.77e-05
PELI1	2.15e-09	0.507325	0.15	0.066	3.29e-05
TLE1	2.18e-09	0.499341	0.124	0.051	3.34e-05
NKTR	2.51e-09	0.747165	0.324	0.206	3.85e-05
ARPC1B	2.52e-09	0.404846	0.399	0.255	3.87e-05
LATS2	2.58e-09	0.590081	0.144	0.064	3.96e-05
PTPN12	2.61e-09	0.565491	0.203	0.103	3.99e-05
VAT1	2.82e-09	0.479978	0.232	0.123	4.32e-05
ID3	3.75e-09	0.565852	0.376	0.237	5.75e-05
SERPINH1	3.78e-09	0.503054	0.248	0.138	5.79e-05
FER	3.98e-09	0.363263	0.127	0.053	6.1e-05
ARID5B	4.61e-09	0.538034	0.31	0.19	7.06e-05
RC3H2	4.64e-09	0.576504	0.167	0.08	7.1e-05
ACLY	4.91e-09	0.614943	0.19	0.096	7.53e-05
GIMAP6	5.86e-09	0.313943	0.17	0.078	8.97e-05
INO80C	6.07e-09	0.511449	0.137	0.06	9.3e-05
CRTAP	6.45e-09	0.709782	0.281	0.172	9.89e-05
ELF2	6.67e-09	0.530076	0.216	0.115	0.000102085
KIAA0355	6.72e-09	0.455781	0.199	0.101	0.000102894
SPTLC2	6.8e-09	0.615003	0.219	0.12	0.000104119
FMNL3	7.69e-09	0.393565	0.105	0.04	0.00011772
TSC22D2	7.75e-09	0.614098	0.196	0.102	0.000118696
PMEPA1	8.7e-09	0.287702	0.124	0.052	0.000133324
MPG	8.89e-09	0.553887	0.245	0.14	0.000136218
TUBA1B	8.97e-09	0.46733	0.516	0.388	0.000137339
TM9SF1	1.12e-08	0.358834	0.124	0.052	0.000172236
H3F3B	1.21e-08	0.308575	0.827	0.687	0.000185435
MAPK3	1.22e-08	0.402391	0.183	0.091	0.00018684
PTMA	1.29e-08	0.27972	0.941	0.831	0.000197717
HDAC7	1.32e-08	0.438764	0.216	0.114	0.000201836
LRRFIP1	1.35e-08	0.614029	0.408	0.291	0.00020676
KDM6B	1.37e-08	0.837404	0.232	0.133	0.000209368
PPM1F	1.44e-08	0.380555	0.16	0.075	0.000220587
CDK2AP1	1.46e-08	0.505593	0.186	0.096	0.000223058
MAP3K11	1.46e-08	0.420263	0.219	0.117	0.000223852
MAP7D3	1.46e-08	0.299533	0.105	0.041	0.000224074
THEM6	1.64e-08	0.423143	0.131	0.057	0.000250533
H1FX	1.66e-08	0.662289	0.294	0.182	0.000253793
GNB1	1.82e-08	0.661769	0.353	0.236	0.000278084
NBPF15	1.82e-08	0.446462	0.111	0.045	0.000278374
ACAP2	1.83e-08	0.531502	0.261	0.152	0.000281036
LMBR1	1.91e-08	0.500622	0.131	0.058	0.000293026
TNS1	1.92e-08	0.595318	0.261	0.154	0.000293359
FEZ2	1.94e-08	0.646809	0.232	0.133	0.000296612
AP2A2	1.99e-08	0.513596	0.235	0.133	0.000304172
GNG10	2.02e-08	0.428495	0.199	0.104	0.000309312
LRRC8A	2.19e-08	0.513616	0.134	0.06	0.000335651
SERINC1	2.22e-08	0.687016	0.392	0.282	0.000339387
RBM3	2.25e-08	0.471324	0.461	0.33	0.000345233
PML	2.52e-08	0.496953	0.147	0.069	0.000386147
DLC1	2.74e-08	0.316757	0.212	0.11	0.000419998
WARS	2.8e-08	0.44578	0.255	0.144	0.000429488
MACF1	2.85e-08	0.567378	0.363	0.244	0.000436445
ARHGAP27	3.09e-08	0.395165	0.105	0.042	0.000473728
MYL12B	3.28e-08	0.358217	0.758	0.654	0.000502426
SH2B3	3.61e-08	0.410913	0.118	0.05	0.000552186
ADAMTS9	3.71e-08	1.03925	0.121	0.053	0.000567795
SBF2	3.72e-08	0.66408	0.203	0.11	0.000570497
PHLDB2	3.9e-08	0.733156	0.199	0.11	0.00059786
PRCP	4.01e-08	0.50367	0.343	0.226	0.000613604
CDK17	4.47e-08	0.540257	0.137	0.063	0.000684316
CD55	4.8e-08	0.474529	0.232	0.13	0.000735326
APH1B	4.88e-08	0.460232	0.114	0.049	0.000747255
SLC25A32	5.71e-08	0.356618	0.108	0.045	0.000875123
ANKS1A	6.02e-08	0.585555	0.124	0.056	0.00092151
YTHDC1	6.29e-08	0.499861	0.271	0.167	0.000963155
ZEB1	7.15e-08	0.308969	0.163	0.078	0.00109558
SPPL2A	7.22e-08	0.520653	0.278	0.174	0.00110639
GIT1	7.52e-08	0.398481	0.124	0.055	0.00115103
CEP170	7.96e-08	0.387906	0.127	0.057	0.00121981
ISG20	8.02e-08	0.682051	0.17	0.086	0.00122809
RHOC	8.09e-08	0.295125	0.529	0.394	0.0012386
NME1-NME2	8.77e-08	0.406529	0.176	0.088	0.00134332
GTF2IRD2B	9.56e-08	0.333952	0.121	0.053	0.00146455
PDCL	1.05e-07	0.442265	0.144	0.069	0.00160338
RWDD1	1.14e-07	0.42433	0.386	0.265	0.00174007
ATN1	1.44e-07	0.578563	0.209	0.119	0.00220949
HSP90AB1	1.55e-07	0.329349	0.729	0.599	0.00237555
GNB2	1.6e-07	0.584858	0.415	0.307	0.00244339
CDV3	1.61e-07	0.630732	0.271	0.175	0.00246858
CTNNB1	1.62e-07	0.527186	0.353	0.244	0.0024876
UVRAG	1.69e-07	0.404175	0.141	0.068	0.0025854
SORBS3	1.85e-07	0.404327	0.176	0.093	0.00283929
LENG8	1.9e-07	0.574617	0.268	0.168	0.00290371
ARF1	2.02e-07	0.429432	0.477	0.365	0.00309172
RAB3B	2.21e-07	0.517068	0.186	0.099	0.00338479
PPP1R18	2.22e-07	0.452189	0.157	0.078	0.00340698
RELB	2.24e-07	0.633683	0.147	0.074	0.00342747
NFIC	2.24e-07	0.601999	0.32	0.217	0.00342802
CARD19	2.28e-07	0.453308	0.163	0.084	0.0034983
TNFAIP1	2.31e-07	0.451046	0.163	0.084	0.00354404
F11R	2.4e-07	0.519183	0.18	0.097	0.00367509
HP1BP3	2.71e-07	0.457452	0.389	0.281	0.00415545
PLK3	2.79e-07	0.388869	0.157	0.079	0.0042663
PPIC	2.85e-07	0.58642	0.268	0.174	0.00436968
ZBTB20	2.86e-07	0.518343	0.425	0.305	0.00437401
EBPL	2.91e-07	0.500364	0.212	0.125	0.00446125
PHF14	3.16e-07	0.432134	0.209	0.119	0.00483551
VAMP3	3.39e-07	0.479871	0.252	0.154	0.00519468
TBL1XR1	3.57e-07	0.524286	0.271	0.173	0.00547174
FAM102A	3.74e-07	0.428317	0.15	0.076	0.00572943
BAIAP2	3.87e-07	0.443458	0.157	0.08	0.00593475
AP2M1	3.92e-07	0.428032	0.454	0.34	0.00599906
SRRM2	4.01e-07	0.533098	0.431	0.321	0.00614869
ITGB1BP1	4.24e-07	0.508894	0.245	0.153	0.00649047
U2AF1L5	4.24e-07	0.310131	0.167	0.085	0.00649526
HES4	4.41e-07	0.599847	0.203	0.115	0.006757
PEA15	4.55e-07	0.415495	0.219	0.127	0.0069654
SMC4	4.55e-07	0.457193	0.131	0.063	0.00697005
SLC44A2	4.9e-07	0.491927	0.255	0.16	0.00750554
HNRNPK	5.1e-07	0.34551	0.592	0.481	0.00781517
RABAC1	5.29e-07	0.494798	0.51	0.418	0.0080993
FGFR1OP2	5.34e-07	0.551242	0.255	0.16	0.00818011
CCNL1	5.5e-07	0.606406	0.379	0.272	0.00842645
EFHC1	6e-07	0.499232	0.121	0.057	0.00919198
MAP1LC3A	6.19e-07	0.525114	0.317	0.213	0.0094735
MYO1D	6.37e-07	0.465283	0.101	0.044	0.00976035
RCSD1	6.54e-07	0.436901	0.108	0.048	0.0100184
OLMALINC	6.65e-07	0.406469	0.131	0.062	0.0101867
SEC11A	7.47e-07	0.453439	0.467	0.363	0.0114476
2007-09-01	7.68e-07	0.402545	0.422	0.311	0.0117689
MIS18BP1	7.73e-07	0.413607	0.15	0.077	0.0118344
GABARAPL2	8.25e-07	0.392196	0.533	0.418	0.012632
TMEM98	9.14e-07	0.327482	0.124	0.06	0.0139997
FUS	9.65e-07	0.500323	0.448	0.336	0.0147875
F2R	9.72e-07	0.295766	0.134	0.065	0.0148828
NAMPT	1.01e-06	0.620091	0.288	0.189	0.0154261
EDEM3	1.03e-06	0.494408	0.141	0.072	0.0158263
GNB4	1.12e-06	0.417844	0.134	0.066	0.0171345
RSRP1	1.14e-06	0.558668	0.32	0.218	0.0175303
FBXO48	1.19e-06	0.326528	0.154	0.078	0.0182045
PIM3	1.19e-06	0.636679	0.32	0.227	0.0182845
GTF2IRD2	1.2e-06	0.345842	0.114	0.054	0.0183488
MTDH	1.25e-06	0.483643	0.399	0.298	0.0191359
SSH1	1.27e-06	0.375036	0.114	0.054	0.0194507
SMAGP	1.3e-06	0.37788	0.131	0.064	0.0199121
DYNC1H1	1.34e-06	0.540584	0.31	0.215	0.0205927
MKNK2	1.36e-06	0.553033	0.225	0.139	0.0208136
HSP90AA1	1.4e-06	0.510307	0.797	0.673	0.0214478
CLDND1	1.46e-06	0.467927	0.235	0.144	0.0223951
ADAM15	1.51e-06	0.328162	0.173	0.092	0.0231093
SF1	1.53e-06	0.601494	0.373	0.279	0.0234762
CSDE1	1.55e-06	0.399019	0.474	0.372	0.0236874
KAT2B	1.65e-06	0.447937	0.101	0.046	0.0252853
TRIM47	1.71e-06	0.372705	0.15	0.079	0.0262116
NASP	1.87e-06	0.525024	0.248	0.158	0.0285819
SLC4A7	1.98e-06	0.633531	0.121	0.059	0.0302955
ST3GAL1	2.05e-06	0.415299	0.173	0.096	0.0314341
TTF1	2.13e-06	0.3504	0.118	0.057	0.0326092
FRMD8	2.15e-06	0.422506	0.127	0.063	0.0329891
N4BP2L2	2.16e-06	0.472539	0.461	0.363	0.033124
CD47	2.19e-06	0.540613	0.281	0.189	0.0335604
TSPAN15	2.28e-06	0.403793	0.127	0.063	0.0349396
MED10	2.3e-06	0.504872	0.225	0.141	0.0351505
TP53I11	2.31e-06	0.395623	0.111	0.052	0.0353712
SLC40A1	2.31e-06	0.291338	0.229	0.137	0.0353767
MPDZ	2.31e-06	0.365518	0.121	0.059	0.0354505
HIP1	2.38e-06	0.378268	0.163	0.088	0.0364643
SUN2	2.41e-06	0.360146	0.193	0.11	0.0369685
CPNE8	2.61e-06	0.448279	0.141	0.073	0.0399386
SERINC3	2.68e-06	0.458067	0.294	0.197	0.0410595
RNF141	2.83e-06	0.472708	0.157	0.087	0.0434094
MPRIP	2.87e-06	0.483825	0.203	0.122	0.0439409
TNFRSF10B	3.01e-06	0.441347	0.124	0.062	0.0460434
HSPA8	3.02e-06	0.517506	0.667	0.574	0.0462508
PCBP2	3.03e-06	0.324743	0.66	0.557	0.0464003
PRKAR1A	3.05e-06	0.482042	0.428	0.335	0.0467047
CD63	3.08e-06	0.294576	0.729	0.59	0.0471847

## Sheet: Supplementary Data 2
	p_val	avg_log2FC	pct.1	pct.2	DIFF	p_val_adj	cluster	gene
FOSB	2.96e-27	2.62146	0.752	0.317	0.435	4.53e-23	LEC2	FOSB
ZFP36	1.7e-30	3.54283	0.818	0.394	0.424	2.6e-26	LEC2	ZFP36
HYAL2	1.8e-18	1.87996	0.749	0.343	0.406	2.76e-14	LEC1	HYAL2
CXCL2	8.32e-24	4.21678	0.496	0.095	0.401	1.27e-19	LEC2	CXCL2
UQCRB	1.78e-13	1.33614	0.724	0.328	0.396	2.73e-09	LEC1	UQCRB
SNCG	1.84e-15	1.65996	0.746	0.358	0.388	2.81e-11	LEC1	SNCG
ADIRF	3.58e-17	1.78278	0.8	0.423	0.377	5.48e-13	LEC1	ADIRF
SLC9A3R2	1.56e-12	1.8888	0.495	0.124	0.371	2.38e-08	LEC1	SLC9A3R2
DNAJB1	2.1e-19	3.13584	0.606	0.251	0.355	3.21e-15	LEC2	DNAJB1
CALM1	2.47e-11	1.31909	0.765	0.423	0.342	3.78e-07	LEC1	CALM1
HSPA1A	1.35e-25	2.6949	0.788	0.448	0.34	2.07e-21	LEC2	HSPA1A
HSPA1B	4.61e-17	3.13698	0.569	0.235	0.334	7.05e-13	LEC2	HSPA1B
PPP1R14B	2.84e-11	2.10283	0.429	0.095	0.334	4.35e-07	LEC1	PPP1R14B
CLTA	7.46e-09	1.06248	0.641	0.307	0.334	0.00011425	LEC1	CLTA
BRI3	2.17e-09	1.38756	0.533	0.204	0.329	3.33e-05	LEC1	BRI3
CD81	4.48e-09	0.90569	0.689	0.365	0.324	6.87e-05	LEC1	CD81
CDKN1A	8.44e-17	3.14241	0.489	0.168	0.321	1.29e-12	LEC2	CDKN1A
FCGRT	7.2e-07	0.648071	0.679	0.358	0.321	0.0110231	LEC1	FCGRT
RAMP3	1.67e-11	2.8818	0.371	0.058	0.313	2.56e-07	LEC1	RAMP3
PPP1R15A	2.62e-20	2.49455	0.693	0.384	0.309	4.01e-16	LEC2	PPP1R15A
H1FX	5.68e-09	1.33949	0.451	0.146	0.305	8.7e-05	LEC1	H1FX
NTS	4.2e-11	3.60133	0.368	0.066	0.302	6.44e-07	LEC1	NTS
DDIT4	4.92e-10	2.27951	0.419	0.117	0.302	7.53e-06	LEC1	DDIT4
TXNIP	1.54e-06	0.597985	0.724	0.423	0.301	0.0235217	LEC1	TXNIP
TNXB	1.02e-06	0.702427	0.502	0.204	0.298	0.0156297	LEC1	TNXB
TOMM7	1.09e-07	0.795253	0.778	0.482	0.296	0.0016741	LEC1	TOMM7
RAMP2	1.37e-15	1.23354	0.879	0.584	0.295	2.1e-11	LEC1	RAMP2
BCL7C	2.93e-08	1.2766	0.451	0.161	0.29	0.000448284	LEC1	BCL7C
TSPO	1.45e-08	0.981555	0.698	0.409	0.289	0.000222458	LEC1	TSPO
NDUFA12	1.06e-08	1.37917	0.41	0.124	0.286	0.000162507	LEC1	NDUFA12
GSN	1.03e-07	1.31824	0.505	0.219	0.286	0.0015763	LEC1	GSN
CDC42EP5	3.14e-07	1.12767	0.476	0.19	0.286	0.00480467	LEC1	CDC42EP5
GNAI2	2.58e-08	0.948058	0.724	0.438	0.286	0.000394634	LEC1	GNAI2
DAD1	1.46e-06	0.857991	0.67	0.387	0.283	0.0223128	LEC1	DAD1
NDUFA11	2.85e-07	1.10468	0.508	0.226	0.282	0.00436123	LEC1	NDUFA11
GYPC	8.22e-11	1.1266	0.752	0.474	0.278	1.26e-06	LEC1	GYPC
RPL27	1.6e-08	0.748112	0.825	0.547	0.278	0.000245336	LEC1	RPL27
ARPC1A	3.46e-10	2.83636	0.321	0.044	0.277	5.3e-06	LEC1	ARPC1A
PLAC9	6.89e-11	4.12706	0.298	0.022	0.276	1.05e-06	LEC1	PLAC9
NRN1	5.82e-09	2.15477	0.384	0.109	0.275	8.92e-05	LEC1	NRN1
MYC	1.52e-12	2.60755	0.423	0.149	0.274	2.33e-08	LEC2	MYC
NFKBIA	1.42e-18	2.71388	0.701	0.429	0.272	2.18e-14	LEC2	NFKBIA
LMO2	8.28e-08	1.3017	0.571	0.299	0.272	0.00126792	LEC1	LMO2
ATF3	9.4e-13	3.11839	0.423	0.152	0.271	1.44e-08	LEC2	ATF3
NDUFC2	2.95e-07	1.16116	0.467	0.197	0.27	0.00451631	LEC1	NDUFC2
POLR2L	1.48e-08	0.835954	0.883	0.613	0.27	0.000226736	LEC1	POLR2L
MYL6B	1.1e-09	2.71073	0.317	0.051	0.266	1.69e-05	LEC1	MYL6B
PTMS	3.07e-08	0.799329	0.79	0.526	0.264	0.000470562	LEC1	PTMS
JUNB	4.86e-20	2.11243	0.832	0.571	0.261	7.44e-16	LEC2	JUNB
RPS4Y1	6.19e-08	1.54018	0.4	0.139	0.261	0.00094751	LEC1	RPS4Y1
SRP14	1.85e-06	0.621924	0.838	0.577	0.261	0.0283169	LEC1	SRP14
MZT2B	2.03e-06	1.02161	0.53	0.27	0.26	0.0310822	LEC1	MZT2B
JUN	2.69e-21	2.31705	0.818	0.559	0.259	4.12e-17	LEC2	JUN
CD63	2.37e-08	0.694662	0.848	0.591	0.257	0.000362735	LEC1	CD63
RPS11	2.87e-08	0.702733	0.898	0.642	0.256	0.000440295	LEC1	RPS11
LGALS3	2.7e-06	0.939469	0.613	0.358	0.255	0.041349	LEC1	LGALS3
PCAT19	5.78e-07	1.42149	0.381	0.131	0.25	0.00885648	LEC1	PCAT19
RPS20	1.85e-07	0.96768	0.673	0.423	0.25	0.00283759	LEC1	RPS20
SOCS3	3.16e-12	2.54823	0.526	0.279	0.247	4.84e-08	LEC2	SOCS3
NFKBIZ	7.59e-11	2.58486	0.401	0.156	0.245	1.16e-06	LEC2	NFKBIZ
RPL21	7.44e-15	1.14586	0.873	0.628	0.245	1.14e-10	LEC1	RPL21
PLPP1	6.9e-08	2.20345	0.346	0.102	0.244	0.00105742	LEC1	PLPP1
HOXD8	2.58e-08	2.6505	0.308	0.066	0.242	0.000395796	LEC1	HOXD8
LSM3	1.27e-06	1.45007	0.365	0.124	0.241	0.0193999	LEC1	LSM3
OAF	3.13e-06	1.08003	0.394	0.153	0.241	0.0479282	LEC1	OAF
RPS29	2.41e-09	0.961317	0.825	0.584	0.241	3.69e-05	LEC1	RPS29
NDUFB8	1.4e-06	1.41875	0.371	0.131	0.24	0.021426	LEC1	NDUFB8
CLDN5	6.35e-08	1.03509	0.743	0.504	0.239	0.00097315	LEC1	CLDN5
NDUFB5	1.56e-06	1.01667	0.34	0.102	0.238	0.0238608	LEC1	NDUFB5
SOD2	2.17e-10	2.68484	0.438	0.203	0.235	3.33e-06	LEC2	SOD2
GJC2	3.6e-07	1.61514	0.305	0.073	0.232	0.00551207	LEC1	GJC2
CTSH	1.03e-06	1.60405	0.346	0.117	0.229	0.0157496	LEC1	CTSH
ICAM1	1.75e-12	4.15312	0.285	0.057	0.228	2.68e-08	LEC2	ICAM1
EGR1	3.71e-10	2.65418	0.358	0.13	0.228	5.68e-06	LEC2	EGR1
HEBP2	8.77e-08	2.39401	0.279	0.051	0.228	0.00134381	LEC1	HEBP2
HSPH1	4.79e-09	2.10292	0.423	0.2	0.223	7.34e-05	LEC2	HSPH1
MXRA7	3.11e-06	1.30756	0.321	0.102	0.219	0.0475627	LEC1	MXRA7
RASIP1	2.8e-06	1.25309	0.321	0.102	0.219	0.0428322	LEC1	RASIP1
CD9	7.14e-07	0.950945	0.816	0.599	0.217	0.0109339	LEC1	CD9
DNASE1L3	1.77e-06	1.64058	0.54	0.328	0.212	0.0270375	LEC1	DNASE1L3
NACA	9.01e-08	0.624412	0.883	0.672	0.211	0.0013804	LEC1	NACA
RELB	1.84e-10	3.19208	0.27	0.063	0.207	2.82e-06	LEC2	RELB
CYR61	2.81e-08	1.71579	0.518	0.311	0.207	0.000430572	LEC2	CYR61
MXD4	1.75e-06	0.928113	0.257	0.051	0.206	0.0268388	LEC1	MXD4
PHLDA1	3.47e-08	1.72569	0.489	0.286	0.203	0.000531926	LEC2	PHLDA1
RPL27A	2.8e-07	0.87335	0.816	0.62	0.196	0.00428915	LEC1	RPL27A
PDCD10	2.52e-06	1.60499	0.244	0.051	0.193	0.0385424	LEC1	PDCD10
FOS	1.85e-08	1.90408	0.664	0.479	0.185	0.000282809	LEC2	FOS
PNP	1.92e-07	2.50761	0.336	0.152	0.184	0.00293394	LEC2	PNP
RPL23A	1.77e-08	0.728045	0.898	0.715	0.183	0.000271008	LEC1	RPL23A
RPL9	1.2e-12	0.879754	0.927	0.745	0.182	1.84e-08	LEC1	RPL9
CD59	1.54e-08	0.716511	0.86	0.679	0.181	0.0002356	LEC1	CD59
RPS3A	3.53e-15	0.967606	0.946	0.766	0.18	5.4e-11	LEC1	RPS3A
CCL2	3.35e-07	3.30242	0.328	0.149	0.179	0.00513305	LEC2	CCL2
RPL7	1.76e-06	0.689757	0.844	0.672	0.172	0.0269025	LEC1	RPL7
SBSPON	2.79e-06	3.26625	0.2	0.029	0.171	0.0427494	LEC1	SBSPON
RPL7A	1.05e-06	0.505709	0.937	0.766	0.171	0.0161455	LEC1	RPL7A
GNAS	1.51e-07	0.693857	0.863	0.693	0.17	0.00230568	LEC1	GNAS
TRIB1	1.85e-08	3.00022	0.219	0.051	0.168	0.000282871	LEC2	TRIB1
RPS14	3.95e-12	0.723322	0.978	0.81	0.168	6.05e-08	LEC1	RPS14
GNG11	1.91e-09	0.710716	0.949	0.781	0.168	2.92e-05	LEC1	GNG11
INSIG1	7e-07	2.59182	0.263	0.098	0.165	0.0107238	LEC2	INSIG1
LAPTM4B	2.47e-06	3.39168	0.178	0.015	0.163	0.0379043	LEC1	LAPTM4B
IRF1	3.09e-06	2.7683	0.321	0.168	0.153	0.0473068	LEC2	IRF1
GADD45B	3.62e-07	1.79681	0.555	0.413	0.142	0.00554703	LEC2	GADD45B
KLF6	6.89e-09	1.36713	0.759	0.619	0.14	0.000105477	LEC2	KLF6
RPS27	2.96e-06	0.557823	0.987	0.847	0.14	0.0452788	LEC1	RPS27
RPS2	2.1e-12	0.866818	0.927	0.788	0.139	3.22e-08	LEC1	RPS2
RPL41	2.97e-15	0.883187	0.981	0.847	0.134	4.55e-11	LEC1	RPL41
RPL5	6.7e-08	0.66926	0.848	0.715	0.133	0.00102624	LEC1	RPL5
RPS6	1.44e-08	0.657195	0.943	0.81	0.133	0.000220352	LEC1	RPS6
FOSL1	5.45e-08	5.08578	0.139	0.016	0.123	0.000834533	LEC2	FOSL1
DNAJA1	1.53e-08	1.54386	0.62	0.498	0.122	0.000234541	LEC2	DNAJA1
RPL37A	2.76e-07	0.611223	0.959	0.839	0.12	0.00423394	LEC1	RPL37A
S100A6	6.02e-09	0.697167	0.943	0.825	0.118	9.22e-05	LEC1	S100A6
RPL3	2.01e-08	0.590363	0.943	0.825	0.118	0.000308511	LEC1	RPL3
RPS27A	4.91e-08	0.506796	0.987	0.869	0.118	0.00075224	LEC1	RPS27A
RPS9	2.76e-06	0.541214	0.895	0.781	0.114	0.042333	LEC1	RPS9
RPS18	1.61e-11	0.684726	0.971	0.861	0.11	2.47e-07	LEC1	RPS18
SQSTM1	5.3e-08	1.55706	0.613	0.508	0.105	0.000812035	LEC2	SQSTM1
HSPA8	6.19e-15	1.92147	0.745	0.644	0.101	9.48e-11	LEC2	HSPA8
PCBP2	6.88e-07	0.815355	0.679	0.581	0.098	0.0105326	LEC2	PCBP2
TFF3	5.66e-15	0.858654	0.984	0.891	0.093	8.68e-11	LEC1	TFF3
CXCL8	1.22e-06	6.03205	0.095	0.006	0.089	0.0186492	LEC2	CXCL8
CXCL1	7.76e-07	6.15349	0.088	0.003	0.085	0.0118878	LEC2	CXCL1
RPL13	7.03e-10	0.527204	0.981	0.898	0.083	1.08e-05	LEC1	RPL13
RPL34	3.1e-09	0.516029	0.981	0.905	0.076	4.75e-05	LEC1	RPL34
RPS24	3.5e-11	0.669642	0.965	0.891	0.074	5.36e-07	LEC1	RPS24
HSP90AA1	6.11e-19	1.86613	0.883	0.81	0.073	9.35e-15	LEC2	HSP90AA1

## Sheet: Supplementary Data 3
	p_val	avg_log2FC	pct.1	pct.2	p_val_adj	cluster	gene
MAF	0	2.71027	0.53	0.177	0	LEC_visceral_1	MAF
FLT4	0	2.70547	0.47	0.146	0	LEC_visceral_1	FLT4
ROBO4	0	2.69061	0.414	0.125	0	LEC_visceral_1	ROBO4
THBD	0	2.66091	0.509	0.14	0	LEC_visceral_1	THBD
GJA1	0	2.54194	0.463	0.155	0	LEC_visceral_1	GJA1
IGFBP4	0	2.53368	0.635	0.259	0	LEC_visceral_1	IGFBP4
TBX1	0	2.52652	0.439	0.141	0	LEC_visceral_1	TBX1
NR2F1	0	2.46079	0.571	0.206	0	LEC_visceral_1	NR2F1
TNXB	0	2.38882	0.498	0.198	0	LEC_visceral_1	TNXB
MRC1	0	2.38768	0.529	0.213	0	LEC_visceral_1	MRC1
DST	0	2.35205	0.596	0.262	0	LEC_visceral_1	DST
FOSB	0	2.25255	0.435	0.133	0	LEC_visceral_1	FOSB
FSCN1	0	2.25108	0.469	0.169	0	LEC_visceral_1	FSCN1
ZFP36L2	0	2.17892	0.677	0.323	0	LEC_visceral_1	ZFP36L2
APOLD1	0	2.14463	0.448	0.151	0	LEC_visceral_1	APOLD1
KANK3	0	2.13967	0.521	0.175	0	LEC_visceral_1	KANK3
UTRN	0	2.10333	0.636	0.33	0	LEC_visceral_1	UTRN
TGFBR2	0	2.03481	0.696	0.403	0	LEC_visceral_1	TGFBR2
JUND	0	2.02658	0.691	0.29	0	LEC_visceral_1	JUND
SNCG	0	1.9867	0.571	0.222	0	LEC_visceral_1	SNCG
CCND1	0	1.91686	0.487	0.196	0	LEC_visceral_1	CCND1
FOS	0	1.81869	0.612	0.225	0	LEC_visceral_1	FOS
ELK3	0	1.79873	0.677	0.406	0	LEC_visceral_1	ELK3
AHNAK	0	1.77116	0.71	0.473	0	LEC_visceral_1	AHNAK
LMNA	0	1.75381	0.773	0.459	0	LEC_visceral_1	LMNA
GNAS	0	1.69858	0.841	0.606	0	LEC_visceral_1	GNAS
AKAP12	0	1.65833	0.759	0.561	0	LEC_visceral_1	AKAP12
MARCKS	0	1.64883	0.711	0.481	0	LEC_visceral_1	MARCKS
NR2F2	0	1.5928	0.644	0.399	0	LEC_visceral_1	NR2F2
TFF3	0	1.54426	0.93	0.759	0	LEC_visceral_1	TFF3
TIMP3	0	1.48558	0.882	0.638	0	LEC_visceral_1	TIMP3
PTMS	0	1.35988	0.709	0.403	0	LEC_visceral_1	PTMS
GNG11	0	1.34767	0.908	0.796	0	LEC_visceral_1	GNG11
RAMP2	0	1.31492	0.73	0.498	0	LEC_visceral_1	RAMP2
CCL21	0	1.31392	0.943	0.851	0	LEC_visceral_1	CCL21
POLR2L	0	1.28987	0.744	0.61	0	LEC_visceral_1	POLR2L
PPFIBP1	0	1.02817	0.899	0.867	0	LEC_visceral_1	PPFIBP1
RPL18A	0	-0.501661	0.944	0.996	0	LEC_visceral_1	RPL18A
RPS27A	0	-0.51772	0.961	0.998	0	LEC_visceral_1	RPS27A
RPS5	0	-0.549375	0.873	0.984	0	LEC_visceral_1	RPS5
RPL8	0	-0.602771	0.941	0.995	0	LEC_visceral_1	RPL8
PTMA	0	-0.637979	0.959	0.998	0	LEC_visceral_1	PTMA
RPLP1	0	-0.650739	0.967	0.998	0	LEC_visceral_1	RPLP1
RPS3	0	-0.670315	0.936	0.994	0	LEC_visceral_1	RPS3
HLA-C	0	-0.762393	0.859	0.977	0	LEC_visceral_1	HLA-C
HINT1	0	-0.785494	0.78	0.942	0	LEC_visceral_1	HINT1
RPLP0	0	-0.813158	0.856	0.981	0	LEC_visceral_1	RPLP0
EEF1A1	0	-0.845092	0.986	0.999	0	LEC_visceral_1	EEF1A1
OAZ1	0	-0.876437	0.768	0.956	0	LEC_visceral_1	OAZ1
HLA-A	0	-0.879722	0.915	0.983	0	LEC_visceral_1	HLA-A
PRDX1	0	-0.899049	0.728	0.911	0	LEC_visceral_1	PRDX1
UBE2D3	0	-0.899957	0.583	0.862	0	LEC_visceral_1	UBE2D3
RHOA	0	-0.90303	0.695	0.91	0	LEC_visceral_1	RHOA
ATP6V0E1	0	-0.949569	0.57	0.835	0	LEC_visceral_1	ATP6V0E1
B2M	0	-0.963873	0.991	0.999	0	LEC_visceral_1	B2M
ZFAS1	0	-0.990245	0.586	0.859	0	LEC_visceral_1	ZFAS1
ARPC2	0	-0.992838	0.583	0.83	0	LEC_visceral_1	ARPC2
SQSTM1	0	-0.992862	0.71	0.923	0	LEC_visceral_1	SQSTM1
MAP1LC3B	0	-1.00244	0.475	0.797	0	LEC_visceral_1	MAP1LC3B
NFKBIA	0	-1.01787	0.726	0.963	0	LEC_visceral_1	NFKBIA
PDPN	0	-1.02555	0.541	0.795	0	LEC_visceral_1	PDPN
SAT1	0	-1.04564	0.564	0.84	0	LEC_visceral_1	SAT1
SLC25A5	0	-1.04962	0.509	0.836	0	LEC_visceral_1	SLC25A5
ANXA5	0	-1.05639	0.741	0.931	0	LEC_visceral_1	ANXA5
IFITM3	0	-1.06983	0.868	0.978	0	LEC_visceral_1	IFITM3
CD59	0	-1.07195	0.856	0.962	0	LEC_visceral_1	CD59
HEBP1	0	-1.1756	0.447	0.741	0	LEC_visceral_1	HEBP1
ACTN1	0	-1.17692	0.599	0.848	0	LEC_visceral_1	ACTN1
SDCBP	0	-1.17734	0.749	0.93	0	LEC_visceral_1	SDCBP
FTL	0	-1.24596	0.944	0.997	0	LEC_visceral_1	FTL
GSTO1	0	-1.25408	0.388	0.708	0	LEC_visceral_1	GSTO1
NNMT	0	-1.25913	0.637	0.87	0	LEC_visceral_1	NNMT
BNIP3L	0	-1.30746	0.331	0.649	0	LEC_visceral_1	BNIP3L
A4GALT	0	-1.30995	0.247	0.572	0	LEC_visceral_1	A4GALT
PDCD5	0	-1.31282	0.327	0.649	0	LEC_visceral_1	PDCD5
PSME1	0	-1.32919	0.488	0.803	0	LEC_visceral_1	PSME1
PRELID1	0	-1.33118	0.481	0.778	0	LEC_visceral_1	PRELID1
ACADVL	0	-1.36152	0.304	0.645	0	LEC_visceral_1	ACADVL
GAPDH	0	-1.3645	0.863	0.985	0	LEC_visceral_1	GAPDH
GPX4	0	-1.39607	0.506	0.843	0	LEC_visceral_1	GPX4
AK2	0	-1.40089	0.237	0.566	0	LEC_visceral_1	AK2
GRPEL1	0	-1.40172	0.205	0.521	0	LEC_visceral_1	GRPEL1
TXN	0	-1.43406	0.715	0.928	0	LEC_visceral_1	TXN
LDHA	0	-1.43612	0.5	0.81	0	LEC_visceral_1	LDHA
CLEC2B	0	-1.44158	0.356	0.681	0	LEC_visceral_1	CLEC2B
SLC39A1	0	-1.47559	0.315	0.679	0	LEC_visceral_1	SLC39A1
TAP1	0	-1.50328	0.148	0.463	0	LEC_visceral_1	TAP1
TMEM255B	0	-1.50337	0.27	0.577	0	LEC_visceral_1	TMEM255B
RPL17	0	-1.51116	0.471	0.833	0	LEC_visceral_1	RPL17
ESAM	0	-1.51533	0.187	0.498	0	LEC_visceral_1	ESAM
SLC43A3	0	-1.526	0.263	0.62	0	LEC_visceral_1	SLC43A3
NUPR1	0	-1.57385	0.599	0.885	0	LEC_visceral_1	NUPR1
OPTN	0	-1.57786	0.366	0.74	0	LEC_visceral_1	OPTN
GABARAP	0	-1.59755	0.222	0.558	0	LEC_visceral_1	GABARAP
ICAM1	0	-1.6272	0.183	0.585	0	LEC_visceral_1	ICAM1
RNASEK	0	-1.63673	0.223	0.517	0	LEC_visceral_1	RNASEK
PGAM1	0	-1.6373	0.365	0.738	0	LEC_visceral_1	PGAM1
PPA1	0	-1.64082	0.242	0.581	0	LEC_visceral_1	PPA1
PDLIM4	0	-1.6453	0.419	0.745	0	LEC_visceral_1	PDLIM4
CLIC2	0	-1.65036	0.304	0.702	0	LEC_visceral_1	CLIC2
HLA-B	0	-1.65053	0.898	0.991	0	LEC_visceral_1	HLA-B
NAMPT	0	-1.67326	0.427	0.778	0	LEC_visceral_1	NAMPT
IER3	0	-1.67692	0.373	0.748	0	LEC_visceral_1	IER3
MIF	0	-1.74873	0.563	0.876	0	LEC_visceral_1	MIF
ENO1	0	-1.75412	0.496	0.826	0	LEC_visceral_1	ENO1
CSRP2	0	-1.76631	0.156	0.493	0	LEC_visceral_1	CSRP2
CARHSP1	0	-1.82787	0.323	0.701	0	LEC_visceral_1	CARHSP1
ATP6V0C	0	-1.84716	0.113	0.402	0	LEC_visceral_1	ATP6V0C
SNCA	0	-1.85079	0.284	0.648	0	LEC_visceral_1	SNCA
TNIP1	0	-1.87137	0.167	0.505	0	LEC_visceral_1	TNIP1
PSME2	0	-1.88415	0.347	0.715	0	LEC_visceral_1	PSME2
ANGPT2	0	-1.89411	0.476	0.794	0	LEC_visceral_1	ANGPT2
TMEM120A	0	-1.91233	0.193	0.522	0	LEC_visceral_1	TMEM120A
BNIP3	0	-1.93699	0.232	0.542	0	LEC_visceral_1	BNIP3
ARID5A	0	-2.03832	0.19	0.612	0	LEC_visceral_1	ARID5A
ALDOA	0	-2.05554	0.277	0.603	0	LEC_visceral_1	ALDOA
CD200	0	-2.06528	0.281	0.707	0	LEC_visceral_1	CD200
TPI1	0	-2.11821	0.552	0.871	0	LEC_visceral_1	TPI1
FTH1	0	-2.12245	0.971	0.998	0	LEC_visceral_1	FTH1
MRPS6	0	-2.13868	0.268	0.674	0	LEC_visceral_1	MRPS6
SLC39A14	0	-2.18267	0.23	0.648	0	LEC_visceral_1	SLC39A14
EEF1G	0	-2.20068	0.126	0.476	0	LEC_visceral_1	EEF1G
PSMA6	0	-2.25842	0.135	0.455	0	LEC_visceral_1	PSMA6
STAP2	0	-2.28853	0.105	0.437	0	LEC_visceral_1	STAP2
S100A11	0	-2.37171	0.617	0.849	0	LEC_visceral_1	S100A11
IL32	0	-2.43045	0.361	0.792	0	LEC_visceral_1	IL32
ADM	0	-2.62283	0.251	0.675	0	LEC_visceral_1	ADM
GBE1	0	-2.62524	0.099	0.462	0	LEC_visceral_1	GBE1
AKR1C3	0	-2.70597	0.398	0.781	0	LEC_visceral_1	AKR1C3
SERPINE1	0	-3.05276	0.156	0.499	0	LEC_visceral_1	SERPINE1
EGLN3	0	-3.45027	0.155	0.657	0	LEC_visceral_1	EGLN3
GBP2	0	-3.50233	0.086	0.527	0	LEC_visceral_1	GBP2
CXCL8	0	-4.20329	0.106	0.415	0	LEC_visceral_1	CXCL8
AKR1C2	0	-4.57484	0.12	0.499	0	LEC_visceral_1	AKR1C2
HILPDA	0	-4.58215	0.053	0.432	0	LEC_visceral_1	HILPDA
AKR1C1	0	-4.60571	0.264	0.781	0	LEC_visceral_1	AKR1C1
PLA1A	0	-4.661	0.028	0.401	0	LEC_visceral_1	PLA1A
GRINA	2e-307	-1.54497	0.203	0.505	2.94e-303	LEC_visceral_1	GRINA
ATP1B3	3.01e-307	-1.01089	0.484	0.762	4.43e-303	LEC_visceral_1	ATP1B3
OAF	7.16e-307	2.1733	0.426	0.146	1.05e-302	LEC_visceral_1	OAF
HMGA1	9.39e-307	-1.74697	0.158	0.449	1.38e-302	LEC_visceral_1	HMGA1
PSMB8	4.47e-306	-1.11536	0.332	0.651	6.58e-302	LEC_visceral_1	PSMB8
ATP6V0B	2.5e-305	-0.981889	0.425	0.726	3.68e-301	LEC_visceral_1	ATP6V0B
PSMB3	1.65e-301	-0.982853	0.431	0.726	2.43e-297	LEC_visceral_1	PSMB3
GIMAP5	3.54e-299	-1.89637	0.109	0.377	5.21e-295	LEC_visceral_1	GIMAP5
HTRA2	1.38e-298	-1.53453	0.141	0.425	2.03e-294	LEC_visceral_1	HTRA2
CSTB	1.83e-298	-1.14896	0.569	0.805	2.69e-294	LEC_visceral_1	CSTB
SHMT2	1.31e-295	-2.24969	0.082	0.33	1.93e-291	LEC_visceral_1	SHMT2
CTSS	1.41e-295	-1.5266	0.208	0.497	2.08e-291	LEC_visceral_1	CTSS
NFIB	1.56e-294	1.82172	0.551	0.294	2.29e-290	LEC_visceral_1	NFIB
F8	3.18e-293	2.22542	0.415	0.142	4.68e-289	LEC_visceral_1	F8
DYNLT3	6.35e-293	-1.35213	0.246	0.547	9.35e-289	LEC_visceral_1	DYNLT3
TMEM140	7.29e-293	-1.48994	0.162	0.454	1.07e-288	LEC_visceral_1	TMEM140
SUMO2	2.71e-291	-0.640581	0.716	0.934	3.99e-287	LEC_visceral_1	SUMO2
NCK1	1.95e-290	-1.29007	0.23	0.538	2.87e-286	LEC_visceral_1	NCK1
NFIA	2.73e-290	1.88089	0.517	0.253	4.02e-286	LEC_visceral_1	NFIA
YWHAQ	1.3e-289	-1.08238	0.492	0.771	1.91e-285	LEC_visceral_1	YWHAQ
EEF2	3.38e-289	-0.697562	0.772	0.947	4.98e-285	LEC_visceral_1	EEF2
TAPBP	3.66e-289	-1.17393	0.309	0.613	5.38e-285	LEC_visceral_1	TAPBP
SVIL	3.84e-289	-1.33205	0.205	0.501	5.65e-285	LEC_visceral_1	SVIL
NME2	5.91e-287	-1.4608	0.193	0.482	8.7e-283	LEC_visceral_1	NME2
MEF2C	1.24e-286	2.15681	0.456	0.189	1.83e-282	LEC_visceral_1	MEF2C
LMO2	1.22e-283	1.7405	0.524	0.26	1.8e-279	LEC_visceral_1	LMO2
ATP6V1B2	4.19e-283	-1.57014	0.139	0.415	6.17e-279	LEC_visceral_1	ATP6V1B2
PTGES3	1.37e-282	-0.852303	0.533	0.807	2.02e-278	LEC_visceral_1	PTGES3
HYAL2	5.77e-280	1.60229	0.607	0.373	8.49e-276	LEC_visceral_1	HYAL2
CTSZ	8.03e-280	1.92457	0.511	0.261	1.18e-275	LEC_visceral_1	CTSZ
CREB5	2.9e-279	2.74666	0.317	0.071	4.28e-275	LEC_visceral_1	CREB5
LGALS3	2.16e-278	-0.793852	0.743	0.918	3.18e-274	LEC_visceral_1	LGALS3
PGK1	3.73e-278	-1.1978	0.382	0.666	5.5e-274	LEC_visceral_1	PGK1
RAC1	2.64e-277	1.08508	0.706	0.52	3.89e-273	LEC_visceral_1	RAC1
HLA-F	4.03e-277	-1.19498	0.283	0.581	5.93e-273	LEC_visceral_1	HLA-F
HES1	4.79e-276	1.37264	0.467	0.175	7.06e-272	LEC_visceral_1	HES1
IGF1	1.91e-275	2.03484	0.459	0.196	2.81e-271	LEC_visceral_1	IGF1
GIMAP4	3.64e-275	-1.09795	0.33	0.633	5.36e-271	LEC_visceral_1	GIMAP4
IFNGR2	6.5e-272	-1.4405	0.2	0.48	9.57e-268	LEC_visceral_1	IFNGR2
EPB41L2	2.1e-270	1.98996	0.497	0.244	3.1e-266	LEC_visceral_1	EPB41L2
FLNB	9.32e-270	2.44015	0.366	0.115	1.37e-265	LEC_visceral_1	FLNB
BZW1	2.07e-269	-0.888704	0.507	0.786	3.05e-265	LEC_visceral_1	BZW1
RAI14	6.09e-267	-1.06202	0.306	0.604	8.97e-263	LEC_visceral_1	RAI14
DYNLL1	6.15e-267	1.03384	0.746	0.621	9.05e-263	LEC_visceral_1	DYNLL1
PLCG2	2.21e-264	3.46539	0.42	0.158	3.25e-260	LEC_visceral_1	PLCG2
KCTD12	5.62e-264	2.16313	0.448	0.2	8.28e-260	LEC_visceral_1	KCTD12
PSMA1	9.1e-263	-0.9915	0.367	0.662	1.34e-258	LEC_visceral_1	PSMA1
EMCN	9.09e-262	1.95976	0.443	0.186	1.34e-257	LEC_visceral_1	EMCN
NDUFV2	9.73e-261	-0.981529	0.369	0.659	1.43e-256	LEC_visceral_1	NDUFV2
PSMB10	9.75e-261	-1.97836	0.084	0.318	1.44e-256	LEC_visceral_1	PSMB10
VWF	2.09e-260	2.44132	0.397	0.152	3.08e-256	LEC_visceral_1	VWF
TGIF1	4.11e-260	-1.14463	0.24	0.533	6.06e-256	LEC_visceral_1	TGIF1
DDX5	6.32e-260	0.808635	0.877	0.868	9.3e-256	LEC_visceral_1	DDX5
COX17	3.11e-257	-0.953599	0.414	0.7	4.58e-253	LEC_visceral_1	COX17
WBP2	1.78e-254	-1.10727	0.255	0.548	2.62e-250	LEC_visceral_1	WBP2
PKM	1.33e-252	-1.01137	0.416	0.695	1.96e-248	LEC_visceral_1	PKM
CLIC4	1.34e-252	-1.29436	0.181	0.455	1.98e-248	LEC_visceral_1	CLIC4
HIF1A	4.21e-252	-1.08726	0.406	0.682	6.21e-248	LEC_visceral_1	HIF1A
IGFBP7	7.78e-252	0.773469	0.958	0.951	1.15e-247	LEC_visceral_1	IGFBP7
STMN1	1.81e-251	-0.887999	0.66	0.855	2.67e-247	LEC_visceral_1	STMN1
GNAI2	2.95e-251	1.35058	0.638	0.457	4.34e-247	LEC_visceral_1	GNAI2
ANXA1	1.65e-250	1.343	0.679	0.512	2.43e-246	LEC_visceral_1	ANXA1
CD81	4.49e-250	1.34956	0.593	0.362	6.62e-246	LEC_visceral_1	CD81
CDH13	7.92e-250	-0.972097	0.194	0.487	1.17e-245	LEC_visceral_1	CDH13
NTAN1	3.09e-249	-0.932928	0.42	0.707	4.55e-245	LEC_visceral_1	NTAN1
SYNGR2	4.68e-248	-1.23608	0.251	0.53	6.9e-244	LEC_visceral_1	SYNGR2
PAIP2	3.55e-247	-0.812927	0.405	0.702	5.23e-243	LEC_visceral_1	PAIP2
ETFA	8.6e-247	-1.20719	0.223	0.498	1.27e-242	LEC_visceral_1	ETFA
MVP	1.76e-246	-1.30768	0.177	0.444	2.59e-242	LEC_visceral_1	MVP
MYADM	2.2e-246	1.87025	0.497	0.263	3.24e-242	LEC_visceral_1	MYADM
PPIA	1.76e-245	-0.638197	0.86	0.96	2.59e-241	LEC_visceral_1	PPIA
PLIN2	4.12e-245	-1.37414	0.278	0.555	6.07e-241	LEC_visceral_1	PLIN2
KLF4	4.99e-244	1.27723	0.646	0.439	7.35e-240	LEC_visceral_1	KLF4
NGRN	1.28e-243	-1.68786	0.11	0.347	1.88e-239	LEC_visceral_1	NGRN
DLC1	1.05e-242	2.56663	0.328	0.098	1.55e-238	LEC_visceral_1	DLC1
CD63	1.26e-242	-0.58529	0.852	0.964	1.86e-238	LEC_visceral_1	CD63
UBE2B	1.89e-242	-0.789081	0.449	0.744	2.79e-238	LEC_visceral_1	UBE2B
POMP	3.39e-241	-0.792755	0.453	0.734	4.99e-237	LEC_visceral_1	POMP
ATP6V1F	2.73e-240	-0.819725	0.401	0.699	4.01e-236	LEC_visceral_1	ATP6V1F
TIMP2	4.91e-240	1.46904	0.574	0.357	7.23e-236	LEC_visceral_1	TIMP2
MIR4435-2HG	8.72e-240	1.90904	0.387	0.143	1.28e-235	LEC_visceral_1	MIR4435-2HG
FAM107B	9.6e-240	1.75646	0.468	0.224	1.41e-235	LEC_visceral_1	FAM107B
ADIRF	7.52e-239	0.981983	0.779	0.676	1.11e-234	LEC_visceral_1	ADIRF
GABARAPL2	1.46e-237	-0.658316	0.643	0.876	2.14e-233	LEC_visceral_1	GABARAPL2
LAMA4	4.41e-237	1.27837	0.586	0.362	6.49e-233	LEC_visceral_1	LAMA4
YBX3	5.5e-237	0.953302	0.762	0.683	8.1e-233	LEC_visceral_1	YBX3
RHOC	7.41e-237	-0.732482	0.565	0.819	1.09e-232	LEC_visceral_1	RHOC
CNIH4	1.44e-236	-0.991777	0.296	0.58	2.12e-232	LEC_visceral_1	CNIH4
RPS27L	8.89e-236	-0.953664	0.557	0.786	1.31e-231	LEC_visceral_1	RPS27L
CNIH1	1.8e-235	-1.10048	0.278	0.554	2.66e-231	LEC_visceral_1	CNIH1
CSNK2B	4.95e-235	-0.883381	0.34	0.635	7.29e-231	LEC_visceral_1	CSNK2B
NRP2	9.25e-235	1.33807	0.702	0.544	1.36e-230	LEC_visceral_1	NRP2
TUBB	1.09e-234	-0.842701	0.663	0.876	1.6e-230	LEC_visceral_1	TUBB
BCL7C	3.51e-234	1.91895	0.398	0.158	5.17e-230	LEC_visceral_1	BCL7C
RHOG	4.05e-234	-1.22509	0.191	0.458	5.97e-230	LEC_visceral_1	RHOG
GAS6	3.41e-232	2.33054	0.348	0.119	5.02e-228	LEC_visceral_1	GAS6
CTHRC1	5.33e-232	-1.26631	0.277	0.542	7.85e-228	LEC_visceral_1	CTHRC1
DYNLRB1	1.82e-231	-0.772299	0.498	0.758	2.69e-227	LEC_visceral_1	DYNLRB1
TNFRSF4	2.77e-231	-2.06394	0.099	0.321	4.07e-227	LEC_visceral_1	TNFRSF4
XBP1	1.2e-230	-0.862936	0.404	0.691	1.77e-226	LEC_visceral_1	XBP1
TRIOBP	3.87e-230	1.7843	0.468	0.239	5.69e-226	LEC_visceral_1	TRIOBP
EIF4EBP1	4.94e-230	-1.70936	0.104	0.33	7.27e-226	LEC_visceral_1	EIF4EBP1
PFN1	2.26e-229	-0.606691	0.741	0.929	3.34e-225	LEC_visceral_1	PFN1
VDAC1	1.48e-228	-0.904118	0.352	0.63	2.18e-224	LEC_visceral_1	VDAC1
HK1	2.35e-228	-1.42867	0.126	0.364	3.45e-224	LEC_visceral_1	HK1
LGMN	7.36e-228	-1.26103	0.173	0.426	1.08e-223	LEC_visceral_1	LGMN
PLSCR4	1.4e-226	1.64932	0.517	0.296	2.06e-222	LEC_visceral_1	PLSCR4
DBI	2.18e-226	-0.807041	0.483	0.746	3.21e-222	LEC_visceral_1	DBI
JAK1	3.3e-226	-0.888109	0.483	0.737	4.86e-222	LEC_visceral_1	JAK1
PERP	5.89e-226	-1.13772	0.33	0.591	8.67e-222	LEC_visceral_1	PERP
PNRC2	6.66e-226	-0.906779	0.326	0.612	9.81e-222	LEC_visceral_1	PNRC2
GHITM	2.85e-225	-0.905246	0.369	0.643	4.2e-221	LEC_visceral_1	GHITM
BRI3	3.75e-225	1.37024	0.484	0.233	5.53e-221	LEC_visceral_1	BRI3
COX5A	4.89e-225	-0.820988	0.411	0.689	7.21e-221	LEC_visceral_1	COX5A
FUS	6.44e-225	1.23382	0.687	0.545	9.49e-221	LEC_visceral_1	FUS
PSMA2	6.47e-224	-1.01942	0.23	0.5	9.52e-220	LEC_visceral_1	PSMA2
NT5E	1.26e-220	2.11524	0.33	0.106	1.85e-216	LEC_visceral_1	NT5E
PSMA3	1.42e-220	-0.973941	0.312	0.582	2.09e-216	LEC_visceral_1	PSMA3
HNRNPF	5.82e-220	-0.72178	0.443	0.728	8.57e-216	LEC_visceral_1	HNRNPF
NUDT4	5.85e-220	1.90168	0.417	0.186	8.62e-216	LEC_visceral_1	NUDT4
PRMT1	1.32e-219	-0.905814	0.329	0.606	1.94e-215	LEC_visceral_1	PRMT1
CCNI	5.98e-219	-0.761577	0.599	0.822	8.81e-215	LEC_visceral_1	CCNI
PCNP	6.06e-219	-0.801155	0.347	0.633	8.93e-215	LEC_visceral_1	PCNP
WTAP	1.18e-218	-1.02666	0.307	0.577	1.74e-214	LEC_visceral_1	WTAP
TMEM70	2.63e-218	-0.639372	0.316	0.601	3.88e-214	LEC_visceral_1	TMEM70
TNFRSF1A	1.74e-217	-0.957767	0.283	0.561	2.57e-213	LEC_visceral_1	TNFRSF1A
PLEC	2.38e-217	2.02463	0.353	0.124	3.5e-213	LEC_visceral_1	PLEC
TMBIM1	1.4e-216	-0.870792	0.321	0.605	2.07e-212	LEC_visceral_1	TMBIM1
NUTF2	6.34e-216	-1.05821	0.25	0.515	9.34e-212	LEC_visceral_1	NUTF2
CDC25B	8.22e-216	-1.04455	0.203	0.465	1.21e-211	LEC_visceral_1	CDC25B
FABP4	1.46e-214	0.951504	0.68	0.454	2.15e-210	LEC_visceral_1	FABP4
ANXA2	9.7e-214	0.592394	0.909	0.899	1.43e-209	LEC_visceral_1	ANXA2
MSN	2.23e-212	-0.757898	0.49	0.746	3.28e-208	LEC_visceral_1	MSN
MALAT1	2.67e-211	0.623797	0.993	0.998	3.94e-207	LEC_visceral_1	MALAT1
ATP1A1	1.65e-208	-0.933325	0.338	0.603	2.43e-204	LEC_visceral_1	ATP1A1
ITGB1	2.99e-208	1.03256	0.718	0.643	4.4e-204	LEC_visceral_1	ITGB1
CDV3	9.43e-207	1.69658	0.443	0.219	1.39e-202	LEC_visceral_1	CDV3
LGALS9	1.49e-206	-1.46157	0.172	0.402	2.2e-202	LEC_visceral_1	LGALS9
GPRC5B	2.95e-206	-0.957198	0.277	0.546	4.34e-202	LEC_visceral_1	GPRC5B
TSPAN4	3.2e-206	1.4031	0.524	0.305	4.72e-202	LEC_visceral_1	TSPAN4
NOP10	6.36e-206	-0.692246	0.448	0.725	9.36e-202	LEC_visceral_1	NOP10
RAN	8.28e-206	-0.657924	0.572	0.823	1.22e-201	LEC_visceral_1	RAN
TAGLN2	9.52e-206	-0.846143	0.495	0.744	1.4e-201	LEC_visceral_1	TAGLN2
KLF2	1.37e-205	1.25397	0.523	0.284	2.02e-201	LEC_visceral_1	KLF2
TGFBR3	3.51e-204	-1.0195	0.277	0.539	5.17e-200	LEC_visceral_1	TGFBR3
RAB5C	1.08e-203	-0.796564	0.421	0.686	1.59e-199	LEC_visceral_1	RAB5C
ILF2	1.63e-203	-0.799403	0.345	0.62	2.4e-199	LEC_visceral_1	ILF2
UBXN1	1.85e-203	-0.688094	0.473	0.753	2.73e-199	LEC_visceral_1	UBXN1
SLC3A2	1.32e-202	-1.07091	0.284	0.542	1.94e-198	LEC_visceral_1	SLC3A2
PFKL	2.5e-202	-1.01453	0.223	0.475	3.68e-198	LEC_visceral_1	PFKL
RBM8A	5.24e-202	-0.639419	0.472	0.754	7.71e-198	LEC_visceral_1	RBM8A
SON	4.35e-201	1.06797	0.759	0.693	6.41e-197	LEC_visceral_1	SON
RPS10	4.54e-201	-0.60073	0.616	0.864	6.68e-197	LEC_visceral_1	RPS10
SFPQ	6.17e-200	1.45317	0.548	0.351	9.09e-196	LEC_visceral_1	SFPQ
N4BP2L1	9.72e-199	-1.26341	0.136	0.364	1.43e-194	LEC_visceral_1	N4BP2L1
RDX	7.33e-198	-0.945005	0.44	0.688	1.08e-193	LEC_visceral_1	RDX
JMJD1C	1.98e-197	1.51119	0.553	0.368	2.91e-193	LEC_visceral_1	JMJD1C
PFDN2	2.21e-197	-0.723062	0.391	0.67	3.25e-193	LEC_visceral_1	PFDN2
IRF2	2.91e-197	-1.09779	0.162	0.398	4.28e-193	LEC_visceral_1	IRF2
GABARAPL1	3.44e-197	-0.786558	0.348	0.625	5.07e-193	LEC_visceral_1	GABARAPL1
VGLL4	7.71e-197	-0.885785	0.329	0.594	1.14e-192	LEC_visceral_1	VGLL4
COX6A1	2.1e-195	-0.561161	0.67	0.886	3.09e-191	LEC_visceral_1	COX6A1
PFKP	4.89e-194	-1.33164	0.129	0.347	7.2e-190	LEC_visceral_1	PFKP
DUSP6	8.95e-194	1.89145	0.404	0.19	1.32e-189	LEC_visceral_1	DUSP6
IER2	1.03e-193	1.25538	0.557	0.354	1.52e-189	LEC_visceral_1	IER2
TSC22D4	1.21e-193	-1.08213	0.136	0.363	1.78e-189	LEC_visceral_1	TSC22D4
HES4	2.3e-193	1.75959	0.312	0.102	3.39e-189	LEC_visceral_1	HES4
UBE2I	3.74e-193	-0.715257	0.378	0.648	5.5e-189	LEC_visceral_1	UBE2I
EGFL7	2.45e-191	1.18725	0.612	0.416	3.61e-187	LEC_visceral_1	EGFL7
TPM4	3.4e-191	0.827415	0.776	0.718	5e-187	LEC_visceral_1	TPM4
GNG5	6.39e-190	-0.664008	0.576	0.8	9.41e-186	LEC_visceral_1	GNG5
RAD23A	2.83e-189	-0.716365	0.391	0.661	4.17e-185	LEC_visceral_1	RAD23A
CEBPD	3.74e-189	0.951736	0.659	0.511	5.51e-185	LEC_visceral_1	CEBPD
CNKSR3	4.82e-189	-0.722281	0.469	0.73	7.1e-185	LEC_visceral_1	CNKSR3
CCT8	1.8e-188	-0.769652	0.335	0.597	2.65e-184	LEC_visceral_1	CCT8
UBE2L6	7.9e-188	-1.10929	0.195	0.431	1.16e-183	LEC_visceral_1	UBE2L6
TFG	1.65e-187	-0.876732	0.332	0.586	2.44e-183	LEC_visceral_1	TFG
JUN	1.8e-186	1.0995	0.744	0.659	2.65e-182	LEC_visceral_1	JUN
GPM6A	2.19e-185	1.77457	0.417	0.211	3.23e-181	LEC_visceral_1	GPM6A
RRBP1	2.68e-185	1.60634	0.477	0.279	3.95e-181	LEC_visceral_1	RRBP1
BRK1	1.07e-184	-0.648437	0.498	0.755	1.58e-180	LEC_visceral_1	BRK1
HNRNPA0	5.96e-184	-0.64135	0.49	0.757	8.78e-180	LEC_visceral_1	HNRNPA0
GLRX3	7.05e-184	-0.960496	0.214	0.453	1.04e-179	LEC_visceral_1	GLRX3
MAT2B	1.85e-183	-1.10588	0.154	0.376	2.73e-179	LEC_visceral_1	MAT2B
SPTAN1	2.24e-183	1.67066	0.436	0.227	3.3e-179	LEC_visceral_1	SPTAN1
TIFA	2.85e-183	-0.999227	0.172	0.406	4.2e-179	LEC_visceral_1	TIFA
ADIPOR1	1.38e-182	-1.01565	0.195	0.429	2.03e-178	LEC_visceral_1	ADIPOR1
METTL9	1.56e-182	-0.830225	0.308	0.563	2.29e-178	LEC_visceral_1	METTL9
STOM	1.62e-182	-0.685503	0.649	0.846	2.39e-178	LEC_visceral_1	STOM
SYNM	2.23e-182	2.04285	0.319	0.119	3.29e-178	LEC_visceral_1	SYNM
MCL1	3.78e-182	1.32847	0.561	0.387	5.56e-178	LEC_visceral_1	MCL1
RAP1B	1.22e-181	-0.629455	0.523	0.778	1.79e-177	LEC_visceral_1	RAP1B
KDR	1.39e-181	1.98543	0.361	0.158	2.04e-177	LEC_visceral_1	KDR
CAP1	3.6e-181	-0.740147	0.374	0.627	5.3e-177	LEC_visceral_1	CAP1
RPN1	2.49e-180	-0.890427	0.311	0.557	3.67e-176	LEC_visceral_1	RPN1
MPZL1	3.48e-180	-1.18102	0.156	0.374	5.12e-176	LEC_visceral_1	MPZL1
NECAP2	3.76e-180	-0.936079	0.214	0.454	5.54e-176	LEC_visceral_1	NECAP2
DUSP1	1.01e-179	1.10599	0.691	0.558	1.49e-175	LEC_visceral_1	DUSP1
MAD2L2	1.11e-179	-1.325	0.11	0.31	1.63e-175	LEC_visceral_1	MAD2L2
EIF3I	3.6e-179	-0.688411	0.409	0.671	5.3e-175	LEC_visceral_1	EIF3I
TEAD2	5.24e-179	-1.08717	0.148	0.366	7.72e-175	LEC_visceral_1	TEAD2
CCNG1	5.58e-179	-1.22303	0.173	0.392	8.22e-175	LEC_visceral_1	CCNG1
CCT7	3.04e-178	-0.877135	0.318	0.558	4.47e-174	LEC_visceral_1	CCT7
RPL36A	1.36e-177	-0.63229	0.594	0.826	2.01e-173	LEC_visceral_1	RPL36A
LGALS1	1.99e-176	-0.632989	0.702	0.883	2.93e-172	LEC_visceral_1	LGALS1
HMOX1	2.55e-176	-1.66602	0.145	0.356	3.76e-172	LEC_visceral_1	HMOX1
CDC42EP5	1e-175	1.30842	0.357	0.141	1.48e-171	LEC_visceral_1	CDC42EP5
PSMD7	1.7e-175	-0.843484	0.249	0.492	2.51e-171	LEC_visceral_1	PSMD7
MLF2	4.16e-175	-0.886616	0.288	0.533	6.13e-171	LEC_visceral_1	MLF2
COLEC12	2.43e-174	1.85741	0.386	0.19	3.58e-170	LEC_visceral_1	COLEC12
MT2A	2.09e-173	-0.958012	0.669	0.825	3.08e-169	LEC_visceral_1	MT2A
DDIT4	4.13e-173	-1.19209	0.333	0.575	6.09e-169	LEC_visceral_1	DDIT4
NDUFB4	1.16e-172	-0.610246	0.495	0.746	1.7e-168	LEC_visceral_1	NDUFB4
UBE2J1	4.17e-172	-0.778094	0.295	0.541	6.15e-168	LEC_visceral_1	UBE2J1
RSL24D1	9.4e-172	-0.676569	0.4	0.657	1.38e-167	LEC_visceral_1	RSL24D1
IRF2BP2	1.51e-171	1.71897	0.376	0.174	2.22e-167	LEC_visceral_1	IRF2BP2
ADAMTS4	2.17e-171	-0.680759	0.144	0.36	3.2e-167	LEC_visceral_1	ADAMTS4
PSMB2	1.05e-170	-0.810516	0.323	0.568	1.55e-166	LEC_visceral_1	PSMB2
ADRM1	1.73e-170	-0.79436	0.277	0.521	2.55e-166	LEC_visceral_1	ADRM1
LAMP1	2.48e-170	1.48226	0.472	0.286	3.65e-166	LEC_visceral_1	LAMP1
IMPDH2	3.25e-170	-1.05616	0.18	0.398	4.78e-166	LEC_visceral_1	IMPDH2
RNF181	3.8e-168	-0.684404	0.313	0.565	5.6e-164	LEC_visceral_1	RNF181
ACTR1A	1.07e-167	-0.947717	0.188	0.412	1.57e-163	LEC_visceral_1	ACTR1A
CFLAR	2.21e-167	-0.750073	0.327	0.577	3.25e-163	LEC_visceral_1	CFLAR
KLF6	4.13e-167	0.792274	0.834	0.825	6.09e-163	LEC_visceral_1	KLF6
TNFRSF14	2.06e-166	-0.73353	0.273	0.517	3.03e-162	LEC_visceral_1	TNFRSF14
BAX	8.51e-166	-0.86069	0.297	0.535	1.25e-161	LEC_visceral_1	BAX
ST6GAL1	2.47e-165	-1.12305	0.123	0.323	3.64e-161	LEC_visceral_1	ST6GAL1
PRCP	8.36e-165	-0.838071	0.362	0.594	1.23e-160	LEC_visceral_1	PRCP
CDC26	1.49e-164	-0.965351	0.199	0.421	2.2e-160	LEC_visceral_1	CDC26
IER5	3.34e-164	1.69564	0.36	0.162	4.92e-160	LEC_visceral_1	IER5
CLIC1	3.63e-164	-0.535383	0.616	0.849	5.35e-160	LEC_visceral_1	CLIC1
RELN	2.58e-163	2.02868	0.387	0.204	3.8e-159	LEC_visceral_1	RELN
SOCS2	3.2e-163	-0.937345	0.34	0.577	4.71e-159	LEC_visceral_1	SOCS2
SNRPG	2e-162	-0.605102	0.401	0.654	2.94e-158	LEC_visceral_1	SNRPG
SPTBN1	7.8e-162	0.917826	0.759	0.726	1.15e-157	LEC_visceral_1	SPTBN1
SYPL1	4.53e-161	-0.576482	0.559	0.789	6.67e-157	LEC_visceral_1	SYPL1
UBE2E1	3.52e-160	-0.860527	0.226	0.452	5.19e-156	LEC_visceral_1	UBE2E1
RNH1	7.33e-160	-0.675965	0.483	0.719	1.08e-155	LEC_visceral_1	RNH1
ARRDC2	1.04e-159	-0.871017	0.153	0.363	1.53e-155	LEC_visceral_1	ARRDC2
TXNL1	1.06e-159	-0.747308	0.276	0.515	1.56e-155	LEC_visceral_1	TXNL1
DDX39A	7.57e-159	-0.653665	0.207	0.432	1.11e-154	LEC_visceral_1	DDX39A
ZNF385D	1.54e-158	-1.09027	0.168	0.371	2.26e-154	LEC_visceral_1	ZNF385D
FMOD	5.91e-158	-1.4648	0.166	0.361	8.71e-154	LEC_visceral_1	FMOD
PSMB9	8.05e-158	-0.878648	0.229	0.454	1.19e-153	LEC_visceral_1	PSMB9
WDR1	1.03e-157	-0.838029	0.244	0.468	1.52e-153	LEC_visceral_1	WDR1
CNRIP1	4.34e-157	-1.12673	0.166	0.371	6.4e-153	LEC_visceral_1	CNRIP1
TMEM50A	1.59e-156	-0.584546	0.578	0.791	2.34e-152	LEC_visceral_1	TMEM50A
WWTR1	2.46e-156	-0.594203	0.503	0.755	3.63e-152	LEC_visceral_1	WWTR1
ARF4	9.43e-156	-0.643786	0.343	0.593	1.39e-151	LEC_visceral_1	ARF4
MRPL14	2.08e-155	-0.736475	0.246	0.481	3.06e-151	LEC_visceral_1	MRPL14
DPYSL3	2.17e-155	1.7996	0.338	0.153	3.19e-151	LEC_visceral_1	DPYSL3
RPS19BP1	1.27e-154	-0.855902	0.231	0.456	1.87e-150	LEC_visceral_1	RPS19BP1
SF3A2	3.48e-154	-0.919225	0.153	0.359	5.13e-150	LEC_visceral_1	SF3A2
GLS	5.12e-153	1.65269	0.387	0.199	7.55e-149	LEC_visceral_1	GLS
FLNA	5.63e-153	1.94043	0.339	0.159	8.28e-149	LEC_visceral_1	FLNA
ZNF22	6.11e-152	-0.751075	0.217	0.442	8.99e-148	LEC_visceral_1	ZNF22
PNP	7.5e-152	-0.768651	0.24	0.464	1.11e-147	LEC_visceral_1	PNP
FXYD6	3.28e-151	1.35726	0.523	0.377	4.83e-147	LEC_visceral_1	FXYD6
CHIC2	3.31e-151	-0.708387	0.26	0.497	4.87e-147	LEC_visceral_1	CHIC2
ZNF267	3.37e-151	-1.08742	0.116	0.303	4.96e-147	LEC_visceral_1	ZNF267
AK4	5.04e-151	-1.11431	0.147	0.343	7.42e-147	LEC_visceral_1	AK4
SMIM12	5.13e-151	-0.892165	0.186	0.398	7.56e-147	LEC_visceral_1	SMIM12
LAMB2	9.46e-151	1.74463	0.408	0.231	1.39e-146	LEC_visceral_1	LAMB2
CYSTM1	1.13e-150	-0.771249	0.263	0.493	1.67e-146	LEC_visceral_1	CYSTM1
RAB7A	4.45e-149	-0.536782	0.48	0.728	6.55e-145	LEC_visceral_1	RAB7A
OLA1	4.61e-149	-0.97284	0.212	0.419	6.79e-145	LEC_visceral_1	OLA1
SNX9	9.76e-149	-0.74423	0.233	0.457	1.44e-144	LEC_visceral_1	SNX9
PXDC1	1.78e-148	1.61629	0.376	0.193	2.62e-144	LEC_visceral_1	PXDC1
SLC25A3	2.93e-148	-0.520292	0.626	0.835	4.32e-144	LEC_visceral_1	SLC25A3
GSTP1	3.26e-148	-0.589889	0.659	0.834	4.8e-144	LEC_visceral_1	GSTP1
PSMB5	4.87e-148	-0.615835	0.376	0.618	7.18e-144	LEC_visceral_1	PSMB5
XRCC6	2.24e-147	-0.620406	0.38	0.623	3.29e-143	LEC_visceral_1	XRCC6
FN1	5.83e-147	1.38002	0.543	0.396	8.58e-143	LEC_visceral_1	FN1
SYNE1	1.03e-146	1.61004	0.456	0.286	1.52e-142	LEC_visceral_1	SYNE1
RBPJ	2.2e-146	-0.726645	0.309	0.541	3.25e-142	LEC_visceral_1	RBPJ
PPIB	4.4e-146	-0.65876	0.573	0.782	6.47e-142	LEC_visceral_1	PPIB
AGTRAP	6.98e-146	-1.02217	0.199	0.401	1.03e-141	LEC_visceral_1	AGTRAP
NPC2	1.51e-145	-0.540569	0.543	0.766	2.22e-141	LEC_visceral_1	NPC2
GALNT1	2.41e-145	1.82131	0.322	0.147	3.55e-141	LEC_visceral_1	GALNT1
PLSCR1	2.75e-145	-1.00839	0.25	0.457	4.05e-141	LEC_visceral_1	PLSCR1
NDUFS5	3.74e-145	-0.536689	0.51	0.744	5.51e-141	LEC_visceral_1	NDUFS5
TGFB2	4.26e-145	-0.826885	0.191	0.403	6.28e-141	LEC_visceral_1	TGFB2
TMEM204	2.38e-144	-0.823888	0.239	0.457	3.5e-140	LEC_visceral_1	TMEM204
RABAC1	2.5e-144	-0.575403	0.532	0.758	3.68e-140	LEC_visceral_1	RABAC1
VAT1	1.21e-143	-0.835558	0.304	0.525	1.78e-139	LEC_visceral_1	VAT1
TMED2	2.17e-143	-0.601444	0.35	0.591	3.19e-139	LEC_visceral_1	TMED2
PPP4C	2.48e-143	-0.691247	0.284	0.517	3.65e-139	LEC_visceral_1	PPP4C
AUP1	6.68e-143	-0.696185	0.285	0.512	9.84e-139	LEC_visceral_1	AUP1
CHMP4B	1.04e-142	-0.648523	0.323	0.56	1.53e-138	LEC_visceral_1	CHMP4B
PSMB6	5.3e-142	-0.609113	0.409	0.645	7.81e-138	LEC_visceral_1	PSMB6
ANXA7	7.91e-141	-0.633826	0.347	0.584	1.16e-136	LEC_visceral_1	ANXA7
PSMD8	1.3e-140	-0.587804	0.398	0.63	1.91e-136	LEC_visceral_1	PSMD8
RRAGA	4.88e-140	-0.75849	0.232	0.446	7.19e-136	LEC_visceral_1	RRAGA
RNF5	7.36e-140	-0.84465	0.198	0.406	1.08e-135	LEC_visceral_1	RNF5
NAA38	1.52e-139	1.48444	0.396	0.22	2.24e-135	LEC_visceral_1	NAA38
SNRPD2	2.9e-138	-0.507329	0.482	0.727	4.27e-134	LEC_visceral_1	SNRPD2
YWHAH	6.24e-138	1.13998	0.516	0.357	9.19e-134	LEC_visceral_1	YWHAH
ARPC1B	6.84e-138	-0.610812	0.398	0.631	1.01e-133	LEC_visceral_1	ARPC1B
STX4	1.65e-137	-0.84987	0.193	0.393	2.43e-133	LEC_visceral_1	STX4
NDUFA6	2.32e-137	-0.611926	0.347	0.584	3.41e-133	LEC_visceral_1	NDUFA6
TRAPPC3	7.37e-137	-0.787718	0.205	0.412	1.09e-132	LEC_visceral_1	TRAPPC3
DOCK5	1.26e-136	2.30134	0.311	0.147	1.85e-132	LEC_visceral_1	DOCK5
PPP1R18	1.47e-136	-0.642994	0.254	0.474	2.16e-132	LEC_visceral_1	PPP1R18
SNX3	1.79e-136	-0.516406	0.537	0.768	2.64e-132	LEC_visceral_1	SNX3
BTG3	3.25e-136	-0.864341	0.207	0.41	4.79e-132	LEC_visceral_1	BTG3
SRP9	6.52e-136	-0.624154	0.414	0.635	9.6e-132	LEC_visceral_1	SRP9
PEA15	1.29e-135	-0.653017	0.392	0.619	1.9e-131	LEC_visceral_1	PEA15
SPPL2A	2.16e-135	-0.661221	0.337	0.557	3.18e-131	LEC_visceral_1	SPPL2A
MOB4	2.23e-135	-0.822894	0.191	0.391	3.29e-131	LEC_visceral_1	MOB4
SULF2	1.07e-134	1.69227	0.356	0.187	1.57e-130	LEC_visceral_1	SULF2
PSMC1	1.54e-134	-0.753993	0.256	0.468	2.27e-130	LEC_visceral_1	PSMC1
CD151	9.31e-134	0.944813	0.661	0.595	1.37e-129	LEC_visceral_1	CD151
CCDC124	2.08e-133	-0.801652	0.21	0.41	3.07e-129	LEC_visceral_1	CCDC124
NUCKS1	3.32e-133	0.983155	0.625	0.532	4.88e-129	LEC_visceral_1	NUCKS1
MGST3	6.17e-133	0.931792	0.651	0.582	9.08e-129	LEC_visceral_1	MGST3
SUMO1	1.23e-132	-0.522233	0.417	0.654	1.81e-128	LEC_visceral_1	SUMO1
A2M	4.47e-131	1.77872	0.382	0.218	6.59e-127	LEC_visceral_1	A2M
MIDN	4.48e-131	1.54045	0.36	0.189	6.6e-127	LEC_visceral_1	MIDN
SLC4A7	5.97e-131	-0.874025	0.126	0.303	8.8e-127	LEC_visceral_1	SLC4A7
PKHD1L1	6.71e-131	1.81478	0.462	0.311	9.89e-127	LEC_visceral_1	PKHD1L1
PPP6C	7.11e-131	-0.824116	0.179	0.372	1.05e-126	LEC_visceral_1	PPP6C
PSMB1	7.87e-131	-0.512637	0.526	0.744	1.16e-126	LEC_visceral_1	PSMB1
HSF1	8.19e-131	-0.775102	0.168	0.361	1.21e-126	LEC_visceral_1	HSF1
APOD	1.94e-130	-0.643052	0.457	0.671	2.85e-126	LEC_visceral_1	APOD
RCN1	3.18e-130	-0.707579	0.295	0.507	4.68e-126	LEC_visceral_1	RCN1
FCGRT	5.32e-130	0.853639	0.682	0.632	7.83e-126	LEC_visceral_1	FCGRT
TRIP10	7.09e-130	-0.785774	0.144	0.326	1.04e-125	LEC_visceral_1	TRIP10
NOSIP	7.84e-130	-0.67341	0.243	0.455	1.16e-125	LEC_visceral_1	NOSIP
IFITM2	9.08e-130	-0.74337	0.718	0.877	1.34e-125	LEC_visceral_1	IFITM2
BID	1.16e-129	-0.757224	0.214	0.415	1.72e-125	LEC_visceral_1	BID
TBPL1	1.71e-128	-0.897147	0.161	0.346	2.52e-124	LEC_visceral_1	TBPL1
SERP1	1.87e-128	-0.547587	0.412	0.645	2.75e-124	LEC_visceral_1	SERP1
HIGD1A	3.38e-128	-0.860922	0.167	0.352	4.97e-124	LEC_visceral_1	HIGD1A
TOMM5	6.71e-128	-0.844518	0.189	0.381	9.88e-124	LEC_visceral_1	TOMM5
BAG1	9.11e-128	-0.611618	0.352	0.579	1.34e-123	LEC_visceral_1	BAG1
TM4SF1	9.59e-128	-0.957215	0.828	0.872	1.41e-123	LEC_visceral_1	TM4SF1
ARHGAP29	1.51e-127	0.977162	0.667	0.584	2.22e-123	LEC_visceral_1	ARHGAP29
RBMS1	1.93e-127	1.44821	0.434	0.275	2.84e-123	LEC_visceral_1	RBMS1
RAB9A	2.82e-127	-0.943406	0.128	0.3	4.16e-123	LEC_visceral_1	RAB9A
PSMC4	1.54e-126	-0.801841	0.219	0.416	2.27e-122	LEC_visceral_1	PSMC4
F2RL3	7.3e-126	-0.816903	0.184	0.375	1.07e-121	LEC_visceral_1	F2RL3
NAA20	8.01e-126	-0.704141	0.285	0.495	1.18e-121	LEC_visceral_1	NAA20
TM2D3	1.27e-125	-0.6976	0.193	0.392	1.87e-121	LEC_visceral_1	TM2D3
PSMA5	1.47e-125	-0.734556	0.222	0.424	2.16e-121	LEC_visceral_1	PSMA5
LSM2	5.51e-125	-0.673108	0.26	0.469	8.11e-121	LEC_visceral_1	LSM2
FAM162A	5.89e-124	-1.65477	0.137	0.301	8.68e-120	LEC_visceral_1	FAM162A
CAMTA1	7.07e-124	-0.5768	0.354	0.58	1.04e-119	LEC_visceral_1	CAMTA1
PECAM1	1e-123	1.02253	0.572	0.428	1.48e-119	LEC_visceral_1	PECAM1
NANS	2.32e-123	-0.899357	0.171	0.351	3.41e-119	LEC_visceral_1	NANS
EFEMP1	2.55e-123	1.00646	0.669	0.607	3.75e-119	LEC_visceral_1	EFEMP1
CD36	2.64e-123	2.01961	0.413	0.267	3.9e-119	LEC_visceral_1	CD36
BPTF	6.69e-123	1.44047	0.42	0.259	9.85e-119	LEC_visceral_1	BPTF
CCT3	7.41e-123	-0.573101	0.397	0.619	1.09e-118	LEC_visceral_1	CCT3
IL6ST	1.29e-122	0.964887	0.71	0.684	1.89e-118	LEC_visceral_1	IL6ST
RELB	1.69e-122	-0.811003	0.146	0.322	2.49e-118	LEC_visceral_1	RELB
PTPRE	1.85e-122	1.01981	0.634	0.528	2.72e-118	LEC_visceral_1	PTPRE
GORASP2	4.16e-122	-0.84537	0.149	0.326	6.13e-118	LEC_visceral_1	GORASP2
FKBP4	5.22e-122	-0.81567	0.182	0.369	7.69e-118	LEC_visceral_1	FKBP4
F11R	2.7e-121	-0.699135	0.197	0.39	3.98e-117	LEC_visceral_1	F11R
ADD3	3.51e-121	1.1239	0.564	0.437	5.17e-117	LEC_visceral_1	ADD3
CDK4	6.42e-121	-0.899765	0.196	0.379	9.45e-117	LEC_visceral_1	CDK4
PRR13	1.97e-120	-0.717588	0.199	0.39	2.9e-116	LEC_visceral_1	PRR13
MRPS18C	2.98e-120	-0.64855	0.231	0.433	4.39e-116	LEC_visceral_1	MRPS18C
EIF6	3.38e-120	-0.648333	0.296	0.502	4.98e-116	LEC_visceral_1	EIF6
PPP2R1A	6.95e-120	-0.562319	0.307	0.525	1.02e-115	LEC_visceral_1	PPP2R1A
MDFIC	7.54e-120	1.17831	0.334	0.161	1.11e-115	LEC_visceral_1	MDFIC
SNRPA1	1.08e-119	-0.749515	0.167	0.349	1.58e-115	LEC_visceral_1	SNRPA1
ZFP36L1	1.28e-119	-0.679588	0.583	0.771	1.89e-115	LEC_visceral_1	ZFP36L1
STX11	2.15e-119	-0.814305	0.195	0.383	3.17e-115	LEC_visceral_1	STX11
FUNDC2	4.45e-119	-0.553669	0.353	0.574	6.55e-115	LEC_visceral_1	FUNDC2
BUB3	7.04e-119	-0.646793	0.247	0.45	1.04e-114	LEC_visceral_1	BUB3
RBM3	6.26e-118	0.785376	0.662	0.584	9.22e-114	LEC_visceral_1	RBM3
CTSD	1.81e-117	1.25834	0.488	0.343	2.67e-113	LEC_visceral_1	CTSD
PQBP1	1.36e-116	-0.792592	0.19	0.373	2e-112	LEC_visceral_1	PQBP1
ITGA6	1.47e-116	1.50155	0.312	0.151	2.16e-112	LEC_visceral_1	ITGA6
MT1X	7.64e-116	-1.21706	0.277	0.458	1.13e-111	LEC_visceral_1	MT1X
FGFR1	1.17e-115	1.66974	0.307	0.153	1.72e-111	LEC_visceral_1	FGFR1
CCT4	4.44e-115	-0.529591	0.384	0.6	6.55e-111	LEC_visceral_1	CCT4
ROCK2	4.92e-115	1.40164	0.401	0.248	7.25e-111	LEC_visceral_1	ROCK2
CREB3	5.02e-115	-0.884022	0.15	0.319	7.39e-111	LEC_visceral_1	CREB3
XIST	7.82e-115	1.39011	0.527	0.424	1.15e-110	LEC_visceral_1	XIST
RBM7	1.09e-114	-0.784524	0.166	0.345	1.61e-110	LEC_visceral_1	RBM7
PEF1	3.4e-114	-0.645569	0.241	0.436	5.01e-110	LEC_visceral_1	PEF1
LRRFIP2	1.06e-113	-0.620506	0.23	0.422	1.56e-109	LEC_visceral_1	LRRFIP2
MMP14	2.32e-113	-0.682646	0.146	0.318	3.42e-109	LEC_visceral_1	MMP14
MIEN1	2.87e-113	-0.697085	0.208	0.394	4.23e-109	LEC_visceral_1	MIEN1
ASAP1	5.44e-113	1.34671	0.469	0.334	8.01e-109	LEC_visceral_1	ASAP1
TMX1	7.58e-113	-0.651696	0.206	0.395	1.12e-108	LEC_visceral_1	TMX1
MARCKSL1	9.07e-113	1.04719	0.604	0.532	1.34e-108	LEC_visceral_1	MARCKSL1
HSD17B11	1.05e-112	-0.743429	0.224	0.417	1.55e-108	LEC_visceral_1	HSD17B11
PRELID3B	9.77e-112	-0.818825	0.165	0.338	1.44e-107	LEC_visceral_1	PRELID3B
PHLDA1	2.14e-111	1.16177	0.393	0.231	3.15e-107	LEC_visceral_1	PHLDA1
ACTR3	3.17e-111	-0.534695	0.37	0.583	4.66e-107	LEC_visceral_1	ACTR3
FAM126A	1.68e-110	1.85414	0.302	0.154	2.47e-106	LEC_visceral_1	FAM126A
FBL	6.19e-110	-0.592602	0.282	0.482	9.11e-106	LEC_visceral_1	FBL
PSMF1	7.19e-110	-0.666432	0.203	0.388	1.06e-105	LEC_visceral_1	PSMF1
ARL8B	1.01e-109	-0.810358	0.179	0.352	1.48e-105	LEC_visceral_1	ARL8B
RELA	1.09e-109	-0.832905	0.164	0.333	1.61e-105	LEC_visceral_1	RELA
STARD7	3.4e-109	-0.669877	0.237	0.428	5.01e-105	LEC_visceral_1	STARD7
CCT2	4.77e-109	-0.525116	0.365	0.578	7.03e-105	LEC_visceral_1	CCT2
DHPS	7.18e-109	-0.738502	0.165	0.337	1.06e-104	LEC_visceral_1	DHPS
MMADHC	7.26e-109	-0.674672	0.221	0.407	1.07e-104	LEC_visceral_1	MMADHC
MYH9	1.63e-108	1.33541	0.456	0.324	2.4e-104	LEC_visceral_1	MYH9
ISG20	2.49e-108	-1.10199	0.143	0.3	3.66e-104	LEC_visceral_1	ISG20
QKI	1.52e-107	1.30212	0.444	0.305	2.24e-103	LEC_visceral_1	QKI
MACF1	8.3e-107	1.2462	0.535	0.429	1.22e-102	LEC_visceral_1	MACF1
CD99	1.62e-106	-0.530841	0.718	0.867	2.39e-102	LEC_visceral_1	CD99
CKS2	2.35e-106	-0.717471	0.177	0.353	3.47e-102	LEC_visceral_1	CKS2
PRSS23	6.83e-106	0.824364	0.583	0.45	1.01e-101	LEC_visceral_1	PRSS23
TMEM147	7.83e-106	-0.591651	0.262	0.456	1.15e-101	LEC_visceral_1	TMEM147
PSMD11	1.22e-105	-0.617409	0.264	0.457	1.8e-101	LEC_visceral_1	PSMD11
CASP4	3.1e-105	-0.521563	0.302	0.507	4.57e-101	LEC_visceral_1	CASP4
LRP10	9.25e-105	-0.590937	0.279	0.475	1.36e-100	LEC_visceral_1	LRP10
ACKR2	9.84e-105	-0.76902	0.188	0.359	1.45e-100	LEC_visceral_1	ACKR2
RBM4	1.19e-104	-0.709905	0.147	0.31	1.75e-100	LEC_visceral_1	RBM4
PPP3CC	1.71e-104	-0.81658	0.15	0.312	2.52e-100	LEC_visceral_1	PPP3CC
VCP	2.32e-104	-0.536373	0.406	0.612	3.41e-100	LEC_visceral_1	VCP
IFRD2	6.16e-104	-0.768704	0.177	0.345	9.07e-100	LEC_visceral_1	IFRD2
KXD1	1.96e-103	-0.701421	0.17	0.34	2.88e-99	LEC_visceral_1	KXD1
WSB1	2.25e-103	0.962298	0.632	0.56	3.31e-99	LEC_visceral_1	WSB1
MAF1	2.62e-103	-0.559682	0.287	0.486	3.86e-99	LEC_visceral_1	MAF1
SRPK1	3.68e-103	-0.751003	0.155	0.317	5.41e-99	LEC_visceral_1	SRPK1
SF3B4	4.23e-103	-0.814012	0.152	0.311	6.23e-99	LEC_visceral_1	SF3B4
CCNDBP1	6.65e-103	-0.642016	0.21	0.391	9.79e-99	LEC_visceral_1	CCNDBP1
NDUFS2	9.36e-103	-0.623848	0.219	0.402	1.38e-98	LEC_visceral_1	NDUFS2
NFKB2	1.36e-102	-0.814923	0.142	0.3	2e-98	LEC_visceral_1	NFKB2
CRIM1	1.57e-102	1.54733	0.353	0.208	2.31e-98	LEC_visceral_1	CRIM1
NKTR	2.98e-102	1.2943	0.552	0.454	4.38e-98	LEC_visceral_1	NKTR
PSMD6	3.91e-102	-0.653519	0.199	0.375	5.76e-98	LEC_visceral_1	PSMD6
PPP1CA	4.31e-102	-0.612275	0.287	0.476	6.35e-98	LEC_visceral_1	PPP1CA
SRSF5	9.56e-102	1.04704	0.563	0.457	1.41e-97	LEC_visceral_1	SRSF5
ID1	1.08e-101	0.843171	0.527	0.384	1.59e-97	LEC_visceral_1	ID1
TSG101	3.46e-101	-0.571865	0.207	0.387	5.09e-97	LEC_visceral_1	TSG101
SNAP23	5.08e-101	-0.570321	0.217	0.401	7.48e-97	LEC_visceral_1	SNAP23
STRAP	5.26e-101	-0.535348	0.297	0.49	7.75e-97	LEC_visceral_1	STRAP
SIN3B	8.17e-101	-0.562962	0.23	0.41	1.2e-96	LEC_visceral_1	SIN3B
CACYBP	1.74e-100	-0.603874	0.237	0.421	2.56e-96	LEC_visceral_1	CACYBP
CLU	2.64e-100	1.08507	0.637	0.549	3.89e-96	LEC_visceral_1	CLU
LAPTM5	3.83e-100	0.841172	0.613	0.511	5.64e-96	LEC_visceral_1	LAPTM5
PML	4.52e-100	-0.683399	0.195	0.367	6.66e-96	LEC_visceral_1	PML
RTCB	1.63e-99	-0.600697	0.195	0.368	2.41e-95	LEC_visceral_1	RTCB
TNIP2	3.29e-99	-0.693027	0.178	0.345	4.85e-95	LEC_visceral_1	TNIP2
ECSCR	3.78e-99	0.710428	0.7	0.678	5.56e-95	LEC_visceral_1	ECSCR
DKK3	1.05e-98	1.26004	0.384	0.237	1.54e-94	LEC_visceral_1	DKK3
NELFE	1.07e-98	-0.688052	0.176	0.34	1.58e-94	LEC_visceral_1	NELFE
NTPCR	1.2e-98	-0.87536	0.153	0.306	1.77e-94	LEC_visceral_1	NTPCR
AHSA1	1.24e-98	-0.548374	0.231	0.414	1.82e-94	LEC_visceral_1	AHSA1
BCAR1	1.81e-98	1.35701	0.383	0.241	2.67e-94	LEC_visceral_1	BCAR1
BAG6	2.79e-98	-0.596891	0.195	0.367	4.11e-94	LEC_visceral_1	BAG6
PSMD3	4.16e-98	-0.684198	0.184	0.349	6.13e-94	LEC_visceral_1	PSMD3
LYVE1	1.11e-97	1.01991	0.659	0.594	1.64e-93	LEC_visceral_1	LYVE1
HDAC2	1.26e-97	-0.512045	0.276	0.467	1.86e-93	LEC_visceral_1	HDAC2
IER3IP1	2.15e-97	-0.552559	0.218	0.396	3.17e-93	LEC_visceral_1	IER3IP1
AKAP9	2.18e-97	1.33899	0.488	0.373	3.2e-93	LEC_visceral_1	AKAP9
MED28	2.66e-97	-0.646208	0.194	0.364	3.91e-93	LEC_visceral_1	MED28
ARRDC3	3.44e-97	-0.831756	0.154	0.309	5.06e-93	LEC_visceral_1	ARRDC3
PXDN	3.59e-97	-0.628894	0.16	0.322	5.29e-93	LEC_visceral_1	PXDN
SCAMP3	4.4e-97	-0.684204	0.145	0.302	6.49e-93	LEC_visceral_1	SCAMP3
DAAM1	5.17e-97	1.33658	0.353	0.207	7.61e-93	LEC_visceral_1	DAAM1
DDX17	5.54e-97	1.15259	0.611	0.541	8.16e-93	LEC_visceral_1	DDX17
EID1	9.13e-97	0.863776	0.599	0.542	1.35e-92	LEC_visceral_1	EID1
MEA1	1.2e-96	-0.750638	0.17	0.33	1.77e-92	LEC_visceral_1	MEA1
DCXR	1.31e-96	-0.777111	0.164	0.322	1.92e-92	LEC_visceral_1	DCXR
NXN	4.4e-96	1.33102	0.366	0.224	6.47e-92	LEC_visceral_1	NXN
TBRG1	1.35e-95	-0.522755	0.16	0.323	1.99e-91	LEC_visceral_1	TBRG1
CKS1B	1.76e-95	-0.662667	0.221	0.393	2.6e-91	LEC_visceral_1	CKS1B
PGM5	3.55e-95	1.25911	0.432	0.304	5.22e-91	LEC_visceral_1	PGM5
HOMER3	7.04e-95	1.48147	0.326	0.187	1.04e-90	LEC_visceral_1	HOMER3
MANF	1.23e-94	-1.03777	0.213	0.375	1.81e-90	LEC_visceral_1	MANF
ACP1	1.91e-94	-0.579728	0.21	0.382	2.82e-90	LEC_visceral_1	ACP1
FILIP1L	2.95e-94	1.5218	0.325	0.186	4.35e-90	LEC_visceral_1	FILIP1L
LRRFIP1	3.61e-93	0.9153	0.599	0.518	5.32e-89	LEC_visceral_1	LRRFIP1
EMP2	7.29e-93	-0.520269	0.466	0.658	1.07e-88	LEC_visceral_1	EMP2
GPI	2.49e-92	-0.836576	0.201	0.359	3.66e-88	LEC_visceral_1	GPI
CYB5B	9.89e-92	-0.50602	0.262	0.446	1.46e-87	LEC_visceral_1	CYB5B
SLC5A3	1.2e-91	-0.826192	0.19	0.351	1.77e-87	LEC_visceral_1	SLC5A3
CISD1	2.21e-91	-0.534177	0.284	0.467	3.25e-87	LEC_visceral_1	CISD1
PALM	2.92e-91	1.39407	0.318	0.181	4.3e-87	LEC_visceral_1	PALM
MDH1	1.38e-90	-0.515091	0.213	0.382	2.03e-86	LEC_visceral_1	MDH1
NT5C3B	5e-90	-0.651899	0.16	0.313	7.37e-86	LEC_visceral_1	NT5C3B
PROX1	9.49e-90	0.722022	0.654	0.555	1.4e-85	LEC_visceral_1	PROX1
PHLDB2	1.97e-89	1.38928	0.373	0.239	2.91e-85	LEC_visceral_1	PHLDB2
MRPL36	2.03e-89	-0.665521	0.163	0.317	2.99e-85	LEC_visceral_1	MRPL36
IQCK	5.01e-89	-0.576165	0.169	0.326	7.38e-85	LEC_visceral_1	IQCK
SDHA	5.37e-89	-0.667845	0.165	0.319	7.91e-85	LEC_visceral_1	SDHA
PIEZO1	5.62e-89	1.46027	0.351	0.217	8.28e-85	LEC_visceral_1	PIEZO1
LDB2	1.96e-88	1.16768	0.413	0.276	2.88e-84	LEC_visceral_1	LDB2
TMOD1	1.98e-88	-0.559646	0.182	0.346	2.92e-84	LEC_visceral_1	TMOD1
PTPN14	2.78e-88	1.23742	0.322	0.182	4.09e-84	LEC_visceral_1	PTPN14
MYCBP2	4.35e-88	-0.557395	0.269	0.445	6.41e-84	LEC_visceral_1	MYCBP2
AK6	8.08e-88	-0.626432	0.174	0.329	1.19e-83	LEC_visceral_1	AK6
TGFB1I1	8.58e-88	-0.639659	0.185	0.343	1.26e-83	LEC_visceral_1	TGFB1I1
VPS26A	1.06e-87	-0.545723	0.232	0.403	1.56e-83	LEC_visceral_1	VPS26A
PLAC9	1.77e-87	1.03589	0.412	0.276	2.61e-83	LEC_visceral_1	PLAC9
RNF114	2.31e-87	-0.589972	0.189	0.349	3.41e-83	LEC_visceral_1	RNF114
MAN1A1	2.39e-87	1.31614	0.401	0.273	3.53e-83	LEC_visceral_1	MAN1A1
EMC3	2.83e-87	-0.508927	0.223	0.392	4.18e-83	LEC_visceral_1	EMC3
RGS16	3.38e-87	0.538875	0.532	0.393	4.98e-83	LEC_visceral_1	RGS16
DGUOK	3.66e-87	-0.520673	0.23	0.399	5.39e-83	LEC_visceral_1	DGUOK
UBE2V2	7.47e-87	-0.587153	0.155	0.304	1.1e-82	LEC_visceral_1	UBE2V2
ELOVL1	9.53e-87	-0.544886	0.211	0.377	1.4e-82	LEC_visceral_1	ELOVL1
NINJ1	3.78e-86	-0.830751	0.241	0.4	5.57e-82	LEC_visceral_1	NINJ1
TALDO1	7.14e-86	-0.564045	0.278	0.451	1.05e-81	LEC_visceral_1	TALDO1
ATXN10	1.3e-85	-0.552431	0.19	0.35	1.92e-81	LEC_visceral_1	ATXN10
JAGN1	1.94e-85	-0.675371	0.163	0.314	2.85e-81	LEC_visceral_1	JAGN1
CCL2	2.04e-84	-1.25106	0.336	0.496	3e-80	LEC_visceral_1	CCL2
LOX	6.81e-84	1.32658	0.337	0.203	1e-79	LEC_visceral_1	LOX
TUSC2	9.17e-84	-0.6347	0.167	0.316	1.35e-79	LEC_visceral_1	TUSC2
ABHD2	9.32e-84	-0.527261	0.176	0.332	1.37e-79	LEC_visceral_1	ABHD2
CFL2	5.17e-83	-0.625038	0.257	0.423	7.62e-79	LEC_visceral_1	CFL2
CAMK2D	2.49e-82	-0.577868	0.19	0.346	3.67e-78	LEC_visceral_1	CAMK2D
NAPA	2.7e-82	-0.56698	0.187	0.341	3.98e-78	LEC_visceral_1	NAPA
STIP1	3.23e-82	-0.564966	0.21	0.369	4.75e-78	LEC_visceral_1	STIP1
RPS29	3.23e-82	0.500368	0.875	0.867	4.76e-78	LEC_visceral_1	RPS29
CXCL2	8.33e-82	-1.4951	0.28	0.426	1.23e-77	LEC_visceral_1	CXCL2
AP1S2	8.41e-82	-0.553108	0.192	0.348	1.24e-77	LEC_visceral_1	AP1S2
CORO1B	8.47e-82	-0.574086	0.223	0.383	1.25e-77	LEC_visceral_1	CORO1B
EIF4E2	1.77e-81	-0.576383	0.159	0.304	2.61e-77	LEC_visceral_1	EIF4E2
TKT	5.41e-81	-0.597826	0.226	0.384	7.97e-77	LEC_visceral_1	TKT
SNRNP27	2.12e-80	-0.534007	0.177	0.328	3.13e-76	LEC_visceral_1	SNRNP27
RABGGTB	3.74e-80	-0.622244	0.166	0.311	5.5e-76	LEC_visceral_1	RABGGTB
SHC1	5.38e-80	0.961847	0.562	0.49	7.92e-76	LEC_visceral_1	SHC1
TIMMDC1	8.24e-80	-0.6136	0.176	0.323	1.21e-75	LEC_visceral_1	TIMMDC1
OTUB1	2.61e-79	-0.552114	0.182	0.33	3.84e-75	LEC_visceral_1	OTUB1
SEC13	2.91e-79	-0.53769	0.182	0.334	4.29e-75	LEC_visceral_1	SEC13
LY96	1.39e-78	1.17844	0.33	0.201	2.04e-74	LEC_visceral_1	LY96
SDF4	7.33e-78	-0.609973	0.28	0.431	1.08e-73	LEC_visceral_1	SDF4
GOLPH3	1.09e-77	-0.666924	0.162	0.302	1.6e-73	LEC_visceral_1	GOLPH3
UVRAG	3.28e-77	-0.514081	0.225	0.382	4.82e-73	LEC_visceral_1	UVRAG
GNB1	4.15e-77	1.01215	0.462	0.353	6.12e-73	LEC_visceral_1	GNB1
ANXA4	1.28e-76	-0.541048	0.249	0.407	1.89e-72	LEC_visceral_1	ANXA4
S100A4	1.08e-75	-0.575722	0.212	0.358	1.6e-71	LEC_visceral_1	S100A4
CCDC80	5.09e-75	1.22994	0.427	0.315	7.5e-71	LEC_visceral_1	CCDC80
ARF3	1.3e-74	-0.517196	0.177	0.323	1.91e-70	LEC_visceral_1	ARF3
HNRNPH1	1.51e-73	1.00417	0.524	0.436	2.22e-69	LEC_visceral_1	HNRNPH1
LRRC59	2.02e-73	-0.567661	0.184	0.328	2.97e-69	LEC_visceral_1	LRRC59
SCAMP2	7.69e-73	-0.513192	0.178	0.32	1.13e-68	LEC_visceral_1	SCAMP2
HERPUD1	4.65e-72	-0.528362	0.427	0.604	6.84e-68	LEC_visceral_1	HERPUD1
CYLD	3.63e-71	-0.527144	0.217	0.367	5.35e-67	LEC_visceral_1	CYLD
HSD17B12	3.79e-71	1.31048	0.354	0.244	5.59e-67	LEC_visceral_1	HSD17B12
TSPAN5	2.52e-70	1.0013	0.374	0.251	3.72e-66	LEC_visceral_1	TSPAN5
EDNRB	6.22e-70	-0.558025	0.434	0.593	9.16e-66	LEC_visceral_1	EDNRB
DDX3X	6.36e-70	0.866509	0.626	0.605	9.36e-66	LEC_visceral_1	DDX3X
IRF8	9.07e-70	-0.809591	0.192	0.328	1.34e-65	LEC_visceral_1	IRF8
ASXL1	1.06e-68	1.3485	0.3	0.186	1.56e-64	LEC_visceral_1	ASXL1
APLP2	2.16e-68	0.802106	0.616	0.587	3.19e-64	LEC_visceral_1	APLP2
SLC38A2	2.71e-67	0.996048	0.725	0.769	3.99e-63	LEC_visceral_1	SLC38A2
PARVB	4.49e-67	-0.554774	0.198	0.334	6.61e-63	LEC_visceral_1	PARVB
PIH1D1	5.31e-67	-0.501648	0.192	0.331	7.81e-63	LEC_visceral_1	PIH1D1
SSRP1	3.74e-66	-0.510528	0.168	0.3	5.51e-62	LEC_visceral_1	SSRP1
OSTF1	7.63e-66	-0.530739	0.195	0.332	1.12e-61	LEC_visceral_1	OSTF1
SOCS3	1.5e-65	0.790707	0.449	0.341	2.21e-61	LEC_visceral_1	SOCS3
SLC9A3R2	5.84e-65	0.867036	0.487	0.382	8.6e-61	LEC_visceral_1	SLC9A3R2
TLN1	2.01e-64	1.12166	0.425	0.335	2.96e-60	LEC_visceral_1	TLN1
ADD1	2.04e-64	1.25446	0.359	0.254	3.01e-60	LEC_visceral_1	ADD1
PARD6G	1.44e-63	1.26818	0.348	0.245	2.12e-59	LEC_visceral_1	PARD6G
FAM133B	3.18e-62	1.17697	0.409	0.318	4.69e-58	LEC_visceral_1	FAM133B
PLPP3	1.34e-60	-0.572618	0.266	0.408	1.97e-56	LEC_visceral_1	PLPP3
MZT2B	2.88e-60	0.764428	0.514	0.44	4.24e-56	LEC_visceral_1	MZT2B
KLF10	3.2e-60	0.882606	0.424	0.322	4.71e-56	LEC_visceral_1	KLF10
LTBP4	5.78e-59	1.21877	0.357	0.255	8.51e-55	LEC_visceral_1	LTBP4
SRRM2	6.99e-59	0.941342	0.558	0.502	1.03e-54	LEC_visceral_1	SRRM2
CAPNS1	3.92e-58	0.99752	0.418	0.328	5.78e-54	LEC_visceral_1	CAPNS1
HSPG2	4.23e-58	1.33348	0.313	0.21	6.24e-54	LEC_visceral_1	HSPG2
GUSB	5.05e-57	0.987863	0.38	0.276	7.44e-53	LEC_visceral_1	GUSB
LYN	1.28e-56	1.18154	0.331	0.231	1.88e-52	LEC_visceral_1	LYN
SEC62	5.83e-54	0.669883	0.636	0.627	8.59e-50	LEC_visceral_1	SEC62
KDM6B	6.07e-54	1.23203	0.308	0.21	8.94e-50	LEC_visceral_1	KDM6B
DSP	2.17e-53	1.14955	0.431	0.352	3.19e-49	LEC_visceral_1	DSP
WNK1	1.76e-52	0.922715	0.418	0.331	2.59e-48	LEC_visceral_1	WNK1
GOLGB1	2.49e-52	1.25885	0.362	0.272	3.67e-48	LEC_visceral_1	GOLGB1
RBM25	3.33e-51	0.901382	0.509	0.456	4.91e-47	LEC_visceral_1	RBM25
PNN	1.88e-50	1.06528	0.428	0.351	2.76e-46	LEC_visceral_1	PNN
SLC38A1	3.4e-50	1.05524	0.418	0.337	5.01e-46	LEC_visceral_1	SLC38A1
TJP1	5.44e-50	0.939573	0.426	0.346	8.01e-46	LEC_visceral_1	TJP1
MGST2	2.46e-48	0.656994	0.594	0.556	3.62e-44	LEC_visceral_1	MGST2
NUFIP2	8.17e-48	1.14742	0.327	0.237	1.2e-43	LEC_visceral_1	NUFIP2
MAP1B	8.17e-48	0.967341	0.399	0.313	1.2e-43	LEC_visceral_1	MAP1B
CHD4	1.35e-46	1.1864	0.3	0.212	1.99e-42	LEC_visceral_1	CHD4
EPS15	1.85e-46	1.21954	0.314	0.226	2.72e-42	LEC_visceral_1	EPS15
ABI3BP	2.37e-46	1.17277	0.377	0.302	3.49e-42	LEC_visceral_1	ABI3BP
SYNE2	5.66e-46	1.21695	0.377	0.303	8.33e-42	LEC_visceral_1	SYNE2
SCP2	1.26e-45	0.939962	0.34	0.248	1.86e-41	LEC_visceral_1	SCP2
CAST	3.35e-45	0.63779	0.626	0.631	4.93e-41	LEC_visceral_1	CAST
MYCT1	2.67e-44	1.00908	0.371	0.285	3.93e-40	LEC_visceral_1	MYCT1
TM9SF3	3.72e-44	1.08685	0.306	0.219	5.48e-40	LEC_visceral_1	TM9SF3
TUBA1A	1.84e-43	0.609744	0.637	0.618	2.7e-39	LEC_visceral_1	TUBA1A
U2SURP	2.1e-43	1.21046	0.33	0.247	3.09e-39	LEC_visceral_1	U2SURP
FHL1	3.1e-43	0.96567	0.432	0.366	4.56e-39	LEC_visceral_1	FHL1
MYC	2.75e-42	0.609742	0.386	0.295	4.05e-38	LEC_visceral_1	MYC
BDP1	4.01e-42	1.21847	0.313	0.232	5.9e-38	LEC_visceral_1	BDP1
ARGLU1	4.56e-42	0.868153	0.544	0.512	6.72e-38	LEC_visceral_1	ARGLU1
REV3L	8.66e-42	1.17644	0.342	0.265	1.28e-37	LEC_visceral_1	REV3L
RARRES2	1.84e-41	-0.638238	0.359	0.468	2.71e-37	LEC_visceral_1	RARRES2
RAB11FIP1	1.85e-41	0.944321	0.395	0.318	2.73e-37	LEC_visceral_1	RAB11FIP1
SF1	2.63e-40	0.83723	0.528	0.489	3.87e-36	LEC_visceral_1	SF1
DNAJB4	1.34e-38	0.746881	0.374	0.293	1.98e-34	LEC_visceral_1	DNAJB4
TXNRD1	1.01e-37	-0.534112	0.205	0.305	1.49e-33	LEC_visceral_1	TXNRD1
ITGB1BP1	1.17e-37	0.930929	0.382	0.318	1.73e-33	LEC_visceral_1	ITGB1BP1
MSRB3	2.92e-37	0.942231	0.368	0.299	4.31e-33	LEC_visceral_1	MSRB3
EEA1	5.2e-37	1.1604	0.315	0.242	7.65e-33	LEC_visceral_1	EEA1
ACTN4	1.74e-36	0.853227	0.445	0.391	2.56e-32	LEC_visceral_1	ACTN4
SET	4.09e-36	0.612854	0.535	0.508	6.03e-32	LEC_visceral_1	SET
HSPA5	1.77e-35	-0.888966	0.482	0.595	2.6e-31	LEC_visceral_1	HSPA5
FDX1	2.52e-35	-0.716546	0.21	0.302	3.72e-31	LEC_visceral_1	FDX1
INSIG1	1.3e-34	-0.636525	0.216	0.311	1.91e-30	LEC_visceral_1	INSIG1
RBM39	1.49e-34	0.53449	0.676	0.696	2.2e-30	LEC_visceral_1	RBM39
WFS1	2.53e-34	1.20388	0.312	0.246	3.73e-30	LEC_visceral_1	WFS1
EIF3A	3.48e-34	0.808719	0.452	0.406	5.12e-30	LEC_visceral_1	EIF3A
SUN1	7.96e-34	1.1673	0.316	0.248	1.17e-29	LEC_visceral_1	SUN1
HMGN3	1.81e-33	0.740516	0.476	0.424	2.67e-29	LEC_visceral_1	HMGN3
SNTB2	2.29e-32	0.683828	0.479	0.433	3.37e-28	LEC_visceral_1	SNTB2
CCNL1	2.73e-32	0.661672	0.626	0.642	4.02e-28	LEC_visceral_1	CCNL1
FDPS	5.24e-32	0.722012	0.526	0.521	7.72e-28	LEC_visceral_1	FDPS
REEP3	5.41e-31	0.807786	0.418	0.365	7.96e-27	LEC_visceral_1	REEP3
VPS13C	8.13e-31	1.10837	0.351	0.295	1.2e-26	LEC_visceral_1	VPS13C
CAPN2	1.39e-30	0.647934	0.459	0.402	2.05e-26	LEC_visceral_1	CAPN2
COL4A1	7.71e-30	0.868536	0.427	0.378	1.14e-25	LEC_visceral_1	COL4A1
IARS2	1.44e-29	1.04694	0.311	0.249	2.12e-25	LEC_visceral_1	IARS2
KHDRBS1	1.75e-29	0.805814	0.388	0.33	2.57e-25	LEC_visceral_1	KHDRBS1
PPP3CA	2.53e-29	0.809687	0.368	0.302	3.73e-25	LEC_visceral_1	PPP3CA
LUZP1	3.25e-29	0.831336	0.392	0.338	4.79e-25	LEC_visceral_1	LUZP1
PCM1	5.38e-29	0.956032	0.364	0.307	7.92e-25	LEC_visceral_1	PCM1
SCAF11	6.19e-29	0.908082	0.448	0.413	9.11e-25	LEC_visceral_1	SCAF11
ALDH2	7.06e-29	0.780785	0.319	0.25	1.04e-24	LEC_visceral_1	ALDH2
MTDH	1.79e-28	0.646231	0.528	0.51	2.64e-24	LEC_visceral_1	MTDH
ANKRD11	7.02e-28	1.04348	0.312	0.249	1.03e-23	LEC_visceral_1	ANKRD11
HNRNPAB	3.02e-27	0.699378	0.428	0.383	4.45e-23	LEC_visceral_1	HNRNPAB
HMGN2	6.35e-27	0.745115	0.436	0.394	9.35e-23	LEC_visceral_1	HMGN2
KMT2A	8.81e-27	1.02351	0.308	0.249	1.3e-22	LEC_visceral_1	KMT2A
HNRNPU	9.67e-27	0.61809	0.64	0.679	1.42e-22	LEC_visceral_1	HNRNPU
ABLIM1	2.5e-26	0.946553	0.308	0.246	3.68e-22	LEC_visceral_1	ABLIM1
DYNC1H1	2.85e-26	0.783547	0.474	0.453	4.19e-22	LEC_visceral_1	DYNC1H1
TXNIP	4.3e-26	0.647976	0.629	0.654	6.33e-22	LEC_visceral_1	TXNIP
GTF2I	7.6e-26	0.838826	0.385	0.335	1.12e-21	LEC_visceral_1	GTF2I
NFAT5	1.64e-25	0.714967	0.503	0.488	2.41e-21	LEC_visceral_1	NFAT5
EMP1	2.64e-25	0.638465	0.697	0.766	3.88e-21	LEC_visceral_1	EMP1
CLTC	2.64e-25	1.05624	0.31	0.256	3.89e-21	LEC_visceral_1	CLTC
CDH5	8.72e-25	0.848572	0.412	0.371	1.28e-20	LEC_visceral_1	CDH5
NDUFB1	1.31e-24	0.809713	0.392	0.349	1.93e-20	LEC_visceral_1	NDUFB1
SRSF9	2.41e-24	0.691293	0.39	0.341	3.54e-20	LEC_visceral_1	SRSF9
ERICH1	2.8e-24	1.05835	0.368	0.328	4.13e-20	LEC_visceral_1	ERICH1
ATF3	4.15e-24	0.743635	0.358	0.301	6.11e-20	LEC_visceral_1	ATF3
EPC1	2.15e-23	0.808894	0.326	0.268	3.17e-19	LEC_visceral_1	EPC1
HOXD8	2.99e-23	0.789869	0.309	0.249	4.4e-19	LEC_visceral_1	HOXD8
CHD9	3.79e-23	0.948445	0.358	0.313	5.58e-19	LEC_visceral_1	CHD9
NR3C1	5.36e-23	0.782126	0.346	0.292	7.89e-19	LEC_visceral_1	NR3C1
SEMA6A	6.63e-23	0.93608	0.38	0.343	9.77e-19	LEC_visceral_1	SEMA6A
PRPF4B	7.68e-23	0.987523	0.356	0.314	1.13e-18	LEC_visceral_1	PRPF4B
SYNCRIP	9.87e-23	0.791451	0.388	0.351	1.45e-18	LEC_visceral_1	SYNCRIP
PCBP1	2.29e-22	0.55787	0.535	0.534	3.37e-18	LEC_visceral_1	PCBP1
SH3BGRL	2.74e-22	0.651737	0.412	0.367	4.04e-18	LEC_visceral_1	SH3BGRL
RTF1	1.26e-21	0.767278	0.382	0.334	1.86e-17	LEC_visceral_1	RTF1
ODF2L	2.15e-21	0.938788	0.389	0.352	3.16e-17	LEC_visceral_1	ODF2L
PDLIM1	1.16e-20	0.518185	0.624	0.686	1.71e-16	LEC_visceral_1	PDLIM1
GNB2	1.59e-20	0.628575	0.46	0.443	2.34e-16	LEC_visceral_1	GNB2
N4BP2L2	1.8e-20	0.662607	0.609	0.639	2.65e-16	LEC_visceral_1	N4BP2L2
MPP7	7.27e-20	0.718693	0.412	0.381	1.07e-15	LEC_visceral_1	MPP7
S100A13	1.39e-19	0.593881	0.501	0.5	2.05e-15	LEC_visceral_1	S100A13
SLTM	2.67e-19	0.812327	0.329	0.283	3.94e-15	LEC_visceral_1	SLTM
AFF4	4.02e-19	0.843398	0.32	0.273	5.92e-15	LEC_visceral_1	AFF4
ENSA	2.59e-18	0.680126	0.397	0.366	3.82e-14	LEC_visceral_1	ENSA
ARF6	2.6e-18	0.744479	0.315	0.268	3.82e-14	LEC_visceral_1	ARF6
HP1BP3	1.77e-17	0.649669	0.468	0.449	2.61e-13	LEC_visceral_1	HP1BP3
RHOJ	1.83e-17	0.589698	0.532	0.543	2.69e-13	LEC_visceral_1	RHOJ
ARPC1A	9.56e-17	0.645115	0.304	0.257	1.41e-12	LEC_visceral_1	ARPC1A
CD74	1.37e-16	1.40682	0.326	0.298	2.02e-12	LEC_visceral_1	CD74
EHD2	1.8e-15	0.693781	0.38	0.353	2.65e-11	LEC_visceral_1	EHD2
SKAP2	3.56e-15	0.814939	0.303	0.264	5.25e-11	LEC_visceral_1	SKAP2
LAYN	5.27e-15	0.681476	0.388	0.36	7.75e-11	LEC_visceral_1	LAYN
HNRNPD	6.11e-15	0.704189	0.374	0.344	9e-11	LEC_visceral_1	HNRNPD
SPAG9	7.4e-15	0.690698	0.448	0.442	1.09e-10	LEC_visceral_1	SPAG9
RBBP6	1.15e-14	0.760047	0.312	0.272	1.69e-10	LEC_visceral_1	RBBP6
CCDC85B	1.09e-13	0.593325	0.328	0.29	1.61e-09	LEC_visceral_1	CCDC85B
LPP	1.81e-13	0.879275	0.302	0.271	2.66e-09	LEC_visceral_1	LPP
S1PR1	2.51e-13	0.689886	0.365	0.333	3.69e-09	LEC_visceral_1	S1PR1
GSTK1	3.1e-13	0.70318	0.333	0.304	4.57e-09	LEC_visceral_1	GSTK1
ASH1L	3.53e-13	0.805872	0.341	0.314	5.2e-09	LEC_visceral_1	ASH1L
RSRP1	4.68e-13	0.611547	0.539	0.568	6.89e-09	LEC_visceral_1	RSRP1
COL6A2	5.78e-13	0.679364	0.4	0.382	8.51e-09	LEC_visceral_1	COL6A2
CYBA	8.5e-13	0.524006	0.335	0.294	1.25e-08	LEC_visceral_1	CYBA
SVIP	2.3e-12	0.682041	0.313	0.28	3.38e-08	LEC_visceral_1	SVIP
EWSR1	2.44e-12	0.740439	0.367	0.344	3.6e-08	LEC_visceral_1	EWSR1
TIE1	3.45e-12	0.679482	0.475	0.482	5.08e-08	LEC_visceral_1	TIE1
ADAM10	8.69e-12	0.699758	0.418	0.412	1.28e-07	LEC_visceral_1	ADAM10
MEF2A	1.85e-11	0.731505	0.322	0.295	2.73e-07	LEC_visceral_1	MEF2A
BCLAF1	2.27e-11	0.747031	0.428	0.425	3.35e-07	LEC_visceral_1	BCLAF1
SGCE	2.51e-11	0.584354	0.307	0.272	3.69e-07	LEC_visceral_1	SGCE
EIF5B	4.78e-11	0.516451	0.452	0.447	7.04e-07	LEC_visceral_1	EIF5B
MBNL1	5.73e-11	0.604197	0.515	0.541	8.44e-07	LEC_visceral_1	MBNL1
TC2N	8.62e-11	0.726307	0.41	0.404	1.27e-06	LEC_visceral_1	TC2N
JUP	1.13e-10	0.61199	0.334	0.303	1.66e-06	LEC_visceral_1	JUP
NDUFB7	2.08e-10	0.55042	0.471	0.49	3.06e-06	LEC_visceral_1	NDUFB7
SEMA3D	4.56e-10	0.815711	0.392	0.385	6.72e-06	LEC_visceral_1	SEMA3D
METAP2	5.65e-10	0.636138	0.355	0.339	8.32e-06	LEC_visceral_1	METAP2
TPR	3.8e-09	0.617291	0.4	0.396	5.6e-05	LEC_visceral_1	TPR
DPYSL2	4.34e-09	0.651851	0.372	0.363	6.39e-05	LEC_visceral_1	DPYSL2
AKAP13	7.37e-09	0.596083	0.324	0.302	0.000108473	LEC_visceral_1	AKAP13
TRA2B	1.58e-08	0.818685	0.368	0.366	0.000233331	LEC_visceral_1	TRA2B
RORA	2.52e-08	0.769582	0.314	0.302	0.000371111	LEC_visceral_1	RORA
NFKBIZ	2.74e-08	0.645257	0.303	0.278	0.000403876	LEC_visceral_1	NFKBIZ
TCF25	2.84e-08	0.675433	0.392	0.388	0.000417858	LEC_visceral_1	TCF25
ARL6IP5	7.18e-08	0.564745	0.335	0.317	0.00105726	LEC_visceral_1	ARL6IP5
CTNNB1	7.56e-08	0.646865	0.361	0.35	0.00111399	LEC_visceral_1	CTNNB1
HNRNPR	8.1e-08	0.560148	0.408	0.408	0.00119337	LEC_visceral_1	HNRNPR
WAC	9.64e-08	0.607347	0.333	0.317	0.00142033	LEC_visceral_1	WAC
EIF3J	1.15e-07	0.60068	0.336	0.321	0.00169915	LEC_visceral_1	EIF3J
DAB2	1.17e-07	0.554879	0.391	0.382	0.00172358	LEC_visceral_1	DAB2
FRMD4B	2.42e-07	0.571633	0.413	0.408	0.00356864	LEC_visceral_1	FRMD4B
SNRPF	2.81e-07	0.513187	0.388	0.388	0.00413944	LEC_visceral_1	SNRPF
NSA2	3.72e-07	0.568901	0.41	0.42	0.00547792	LEC_visceral_1	NSA2
MCFD2	3.79e-07	0.639302	0.364	0.359	0.00558524	LEC_visceral_1	MCFD2
VAMP2	5.44e-07	0.650062	0.331	0.319	0.00800642	LEC_visceral_1	VAMP2
DDX18	5.92e-07	0.645107	0.391	0.394	0.00871407	LEC_visceral_1	DDX18
COL4A2	1.71e-06	0.575879	0.372	0.368	0.0252252	LEC_visceral_1	COL4A2
COL18A1	2.08e-06	0.508595	0.359	0.354	0.0305784	LEC_visceral_1	COL18A1
DYNC1I2	2.74e-06	0.539538	0.406	0.41	0.0403597	LEC_visceral_1	DYNC1I2
GNG10	0	3.46415	0.648	0.07	0	LEC_superficial_1	GNG10
AKR1C2.1	0	3.18419	0.686	0.209	0	LEC_superficial_1	AKR1C2
PLA1A.1	0	3.12919	0.626	0.107	0	LEC_superficial_1	PLA1A
PSMA6.1	0	3.10974	0.825	0.165	0	LEC_superficial_1	PSMA6
EEF1G.1	0	3.09178	0.934	0.147	0	LEC_superficial_1	EEF1G
AKR1C1.1	0	3.06457	0.978	0.397	0	LEC_superficial_1	AKR1C1
ALDOA.1	0	2.95928	0.962	0.311	0	LEC_superficial_1	ALDOA
HMGN4	0	2.91167	0.375	0.041	0	LEC_superficial_1	HMGN4
GIMAP5.1	0	2.81248	0.723	0.127	0	LEC_superficial_1	GIMAP5
ATP6V0C.1	0	2.81196	0.864	0.114	0	LEC_superficial_1	ATP6V0C
NGRN.1	0	2.74954	0.698	0.116	0	LEC_superficial_1	NGRN
MRPS24	0	2.64031	0.431	0.051	0	LEC_superficial_1	MRPS24
NME2.1	0	2.61824	0.922	0.198	0	LEC_superficial_1	NME2
RAB24	0	2.5774	0.332	0.049	0	LEC_superficial_1	RAB24
TRAPPC5	0	2.5606	0.408	0.054	0	LEC_superficial_1	TRAPPC5
PSMB10.1	0	2.54732	0.534	0.118	0	LEC_superficial_1	PSMB10
U2AF1	0	2.54226	0.534	0.08	0	LEC_superficial_1	U2AF1
RNASEK.1	0	2.54175	0.915	0.238	0	LEC_superficial_1	RNASEK
TM9SF1	0	2.52824	0.424	0.063	0	LEC_superficial_1	TM9SF1
S100A11.1	0	2.51958	0.989	0.666	0	LEC_superficial_1	S100A11
GABARAP.1	0	2.51905	0.951	0.253	0	LEC_superficial_1	GABARAP
TUSC3	0	2.44772	0.481	0.106	0	LEC_superficial_1	TUSC3
SHMT2.1	0	2.3743	0.505	0.129	0	LEC_superficial_1	SHMT2
GRINA.1	0	2.32099	0.777	0.248	0	LEC_superficial_1	GRINA
GCOM1	0	2.28698	0.374	0.064	0	LEC_superficial_1	GCOM1
EGLN3.1	0	2.25409	0.819	0.29	0	LEC_superficial_1	EGLN3
STAP2.1	0	2.25387	0.647	0.173	0	LEC_superficial_1	STAP2
SERPINE1.1	0	2.24117	0.609	0.249	0	LEC_superficial_1	SERPINE1
SLC16A3	0	2.23798	0.406	0.098	0	LEC_superficial_1	SLC16A3
IL32.1	0	2.22424	0.977	0.467	0	LEC_superficial_1	IL32
TPI1.1	0	2.2177	0.974	0.638	0	LEC_superficial_1	TPI1
MIF.1	0	2.20576	0.994	0.644	0	LEC_superficial_1	MIF
IFNGR2.1	0	2.15484	0.746	0.239	0	LEC_superficial_1	IFNGR2
TMEM120A.1	0	2.09711	0.732	0.26	0	LEC_superficial_1	TMEM120A
SLC39A14.1	0	2.08674	0.876	0.323	0	LEC_superficial_1	SLC39A14
GBE1.1	0	2.03905	0.612	0.19	0	LEC_superficial_1	GBE1
UBE2V1	0	2.02837	0.48	0.103	0	LEC_superficial_1	UBE2V1
BNIP3.1	0	2.02277	0.722	0.298	0	LEC_superficial_1	BNIP3
PSME2.1	0	2.00014	0.911	0.43	0	LEC_superficial_1	PSME2
AKR1C3.1	0	1.98777	0.943	0.493	0	LEC_superficial_1	AKR1C3
MAT2B.1	0	1.97032	0.644	0.173	0	LEC_superficial_1	MAT2B
SNCA.1	0	1.94444	0.849	0.365	0	LEC_superficial_1	SNCA
FTH1.1	0	1.91868	1	0.979	0	LEC_superficial_1	FTH1
CLIC4.1	0	1.85792	0.667	0.229	0	LEC_superficial_1	CLIC4
RPL17.1	0	1.85768	0.978	0.563	0	LEC_superficial_1	RPL17
PDLIM4.1	0	1.85084	0.93	0.49	0	LEC_superficial_1	PDLIM4
TMEM255B.1	0	1.84035	0.803	0.326	0	LEC_superficial_1	TMEM255B
COX16	0	1.83911	0.52	0.131	0	LEC_superficial_1	COX16
NAMPT.1	0	1.79355	0.94	0.512	0	LEC_superficial_1	NAMPT
AGTRAP.1	0	1.77821	0.613	0.222	0	LEC_superficial_1	AGTRAP
RPN1.1	0	1.77539	0.823	0.338	0	LEC_superficial_1	RPN1
HLA-B.1	0	1.76909	0.999	0.928	0	LEC_superficial_1	HLA-B
PLSCR1.1	0	1.75047	0.685	0.272	0	LEC_superficial_1	PLSCR1
SYNGR2.1	0	1.7352	0.781	0.292	0	LEC_superficial_1	SYNGR2
EGLN2	0	1.7244	0.427	0.1	0	LEC_superficial_1	EGLN2
SLC43A3.1	0	1.70805	0.809	0.344	0	LEC_superficial_1	SLC43A3
PPA1.1	0	1.69122	0.75	0.321	0	LEC_superficial_1	PPA1
TOMM5.1	0	1.68962	0.604	0.207	0	LEC_superficial_1	TOMM5
PGAM1.1	0	1.68826	0.901	0.457	0	LEC_superficial_1	PGAM1
PSME1.1	0	1.68545	0.948	0.564	0	LEC_superficial_1	PSME1
HILPDA.1	0	1.65971	0.553	0.156	0	LEC_superficial_1	HILPDA
TMEM140.1	0	1.65354	0.623	0.225	0	LEC_superficial_1	TMEM140
ACKR2.1	0	1.65248	0.575	0.2	0	LEC_superficial_1	ACKR2
HEBP1.1	0	1.64172	0.921	0.508	0	LEC_superficial_1	HEBP1
PGK1.1	0	1.61355	0.839	0.441	0	LEC_superficial_1	PGK1
CTHRC1.1	0	1.6049	0.713	0.33	0	LEC_superficial_1	CTHRC1
PDCD5.1	0	1.58359	0.829	0.398	0	LEC_superficial_1	PDCD5
SLC39A1.1	0	1.57989	0.854	0.402	0	LEC_superficial_1	SLC39A1
MVP.1	0	1.57227	0.616	0.231	0	LEC_superficial_1	MVP
RBM4.1	0	1.56638	0.527	0.156	0	LEC_superficial_1	RBM4
CNIH1.1	0	1.54675	0.737	0.333	0	LEC_superficial_1	CNIH1
ACADVL.1	0	1.53962	0.817	0.383	0	LEC_superficial_1	ACADVL
CSTB.1	0	1.52795	0.932	0.622	0	LEC_superficial_1	CSTB
BNIP3L.1	0	1.52743	0.82	0.402	0	LEC_superficial_1	BNIP3L
NUTF2.1	0	1.5147	0.691	0.302	0	LEC_superficial_1	NUTF2
PRELID1.1	0	1.50842	0.922	0.551	0	LEC_superficial_1	PRELID1
AK2.1	0	1.4927	0.735	0.313	0	LEC_superficial_1	AK2
SDF4.1	0	1.48701	0.705	0.273	0	LEC_superficial_1	SDF4
TAPBP.1	0	1.48226	0.795	0.374	0	LEC_superficial_1	TAPBP
SVIL.1	0	1.48163	0.673	0.269	0	LEC_superficial_1	SVIL
GPX4.1	0	1.47976	0.957	0.596	0	LEC_superficial_1	GPX4
VAT1.1	0	1.47611	0.745	0.332	0	LEC_superficial_1	VAT1
GAPDH.1	0	1.46196	0.997	0.902	0	LEC_superficial_1	GAPDH
PFKL.1	0	1.45867	0.657	0.27	0	LEC_superficial_1	PFKL
HIF1A.1	0	1.44522	0.847	0.465	0	LEC_superficial_1	HIF1A
TXN.1	0	1.44411	0.984	0.775	0	LEC_superficial_1	TXN
PRCP.1	0	1.42593	0.787	0.399	0	LEC_superficial_1	PRCP
RHOA.1	0	1.41269	0.99	0.751	0	LEC_superficial_1	RHOA
LDHA.1	0	1.4102	0.911	0.584	0	LEC_superficial_1	LDHA
ENO1.1	0	1.40401	0.94	0.584	0	LEC_superficial_1	ENO1
IFITM3.1	0	1.38923	0.991	0.902	0	LEC_superficial_1	IFITM3
ARID5A.1	0	1.38613	0.738	0.306	0	LEC_superficial_1	ARID5A
OPTN.1	0	1.36939	0.87	0.466	0	LEC_superficial_1	OPTN
A4GALT.1	0	1.35086	0.73	0.324	0	LEC_superficial_1	A4GALT
CD59.1	0	1.34342	0.995	0.885	0	LEC_superficial_1	CD59
CD200.1	0	1.33929	0.798	0.406	0	LEC_superficial_1	CD200
TNFRSF1A.1	0	1.32565	0.748	0.338	0	LEC_superficial_1	TNFRSF1A
CLIC2.1	0	1.31587	0.828	0.412	0	LEC_superficial_1	CLIC2
STMN1.1	0	1.31274	0.95	0.706	0	LEC_superficial_1	STMN1
ICAM1.1	0	1.3118	0.726	0.289	0	LEC_superficial_1	ICAM1
NNMT.1	0	1.31043	0.972	0.694	0	LEC_superficial_1	NNMT
GBP2.1	0	1.30136	0.667	0.206	0	LEC_superficial_1	GBP2
PDPN.1	0	1.29359	0.939	0.596	0	LEC_superficial_1	PDPN
SDCBP.1	0	1.29243	0.988	0.798	0	LEC_superficial_1	SDCBP
SQSTM1.1	0	1.29037	0.989	0.768	0	LEC_superficial_1	SQSTM1
CLEC2B.1	0	1.28645	0.833	0.434	0	LEC_superficial_1	CLEC2B
ZFP36L1.1	0	1.28483	0.906	0.618	0	LEC_superficial_1	ZFP36L1
TAGLN2.1	0	1.25911	0.867	0.554	0	LEC_superficial_1	TAGLN2
IFITM2.1	0	1.24698	0.946	0.757	0	LEC_superficial_1	IFITM2
NUPR1.1	0	1.23973	0.978	0.676	0	LEC_superficial_1	NUPR1
PSMB3.1	0	1.23917	0.868	0.501	0	LEC_superficial_1	PSMB3
PRDX1.1	0	1.21597	0.97	0.777	0	LEC_superficial_1	PRDX1
PPIB.1	0	1.2109	0.917	0.615	0	LEC_superficial_1	PPIB
NDUFV2.1	0	1.20912	0.805	0.436	0	LEC_superficial_1	NDUFV2
LGALS3.1	0	1.20224	0.985	0.788	0	LEC_superficial_1	LGALS3
MAP1LC3B.1	0	1.19395	0.914	0.559	0	LEC_superficial_1	MAP1LC3B
PPIA.1	0	1.16481	0.993	0.887	0	LEC_superficial_1	PPIA
BZW1.1	0	1.14686	0.909	0.575	0	LEC_superficial_1	BZW1
CCNI.1	0	1.14668	0.954	0.647	0	LEC_superficial_1	CCNI
ATP6V0E1.1	0	1.14493	0.95	0.635	0	LEC_superficial_1	ATP6V0E1
FTL.1	0	1.12588	1	0.961	0	LEC_superficial_1	FTL
GNG5.1	0	1.125	0.927	0.625	0	LEC_superficial_1	GNG5
PTGES3.1	0	1.10791	0.921	0.601	0	LEC_superficial_1	PTGES3
CD99.1	0	1.08459	0.959	0.749	0	LEC_superficial_1	CD99
RHOC.1	0	1.07562	0.928	0.628	0	LEC_superficial_1	RHOC
TMEM50A.1	0	1.05726	0.931	0.62	0	LEC_superficial_1	TMEM50A
RPLP0.1	0	1.04089	0.998	0.894	0	LEC_superficial_1	RPLP0
B2M.1	0	1.0398	1	0.994	0	LEC_superficial_1	B2M
ACTN1.1	0	1.01726	0.944	0.663	0	LEC_superficial_1	ACTN1
GSTP1.1	0	1.01365	0.931	0.698	0	LEC_superficial_1	GSTP1
SLC25A5.1	0	1.01352	0.927	0.6	0	LEC_superficial_1	SLC25A5
UBE2D3.1	0	1.01206	0.957	0.657	0	LEC_superficial_1	UBE2D3
HINT1.1	0	1.00849	0.991	0.825	0	LEC_superficial_1	HINT1
PCBP2	0	0.963296	0.971	0.721	0	LEC_superficial_1	PCBP2
ANXA5.1	0	0.907029	0.977	0.796	0	LEC_superficial_1	ANXA5
COX6A1.1	0	0.885721	0.963	0.727	0	LEC_superficial_1	COX6A1
HLA-A.1	0	0.790063	0.994	0.936	0	LEC_superficial_1	HLA-A
EEF1A1.1	0	0.760782	1	0.991	0	LEC_superficial_1	EEF1A1
RPLP1.1	0	0.713406	1	0.977	0	LEC_superficial_1	RPLP1
RPL8.1	0	0.669907	1	0.958	0	LEC_superficial_1	RPL8
RPS18	0	-0.860848	0.996	0.978	0	LEC_superficial_1	RPS18
RPS27	0	-1.03155	0.996	0.974	0	LEC_superficial_1	RPS27
RPL38	0	-1.21509	0.915	0.9	0	LEC_superficial_1	RPL38
RPL7	0	-1.2648	0.973	0.912	0	LEC_superficial_1	RPL7
RPS11	0	-1.42915	0.932	0.909	0	LEC_superficial_1	RPS11
RPL37A	0	-1.44175	0.979	0.959	0	LEC_superficial_1	RPL37A
RPS2	0	-1.51861	0.986	0.955	0	LEC_superficial_1	RPS2
RPL41	0	-1.62518	0.991	0.969	0	LEC_superficial_1	RPL41
RPL23	0	-1.72058	0.825	0.862	0	LEC_superficial_1	RPL23
GNG11.1	0	-1.86044	0.731	0.884	0	LEC_superficial_1	GNG11
TIMP3.1	0	-2.06285	0.592	0.809	0	LEC_superficial_1	TIMP3
MALAT1.1	0	-2.0631	0.997	0.995	0	LEC_superficial_1	MALAT1
RPL27A	0	-2.29904	0.816	0.892	0	LEC_superficial_1	RPL27A
RPL21	0	-2.33131	0.91	0.939	0	LEC_superficial_1	RPL21
RPL13A	0	-2.58725	0.899	0.952	0	LEC_superficial_1	RPL13A
RPS20	0	-2.62074	0.656	0.852	0	LEC_superficial_1	RPS20
TFF3.1	0	-2.6761	0.69	0.887	0	LEC_superficial_1	TFF3
RPS29.1	0	-2.72622	0.755	0.896	0	LEC_superficial_1	RPS29
ADIRF.1	0	-2.77173	0.563	0.768	0	LEC_superficial_1	ADIRF
PTMS.1	0	-3.0853	0.241	0.64	0	LEC_superficial_1	PTMS
GNAS.1	0	-3.18472	0.408	0.804	0	LEC_superficial_1	GNAS
LMNA.1	0	-3.43765	0.258	0.709	0	LEC_superficial_1	LMNA
SNCG.1	0	-4.69157	0.065	0.486	0	LEC_superficial_1	SNCG
JUND.1	0	-5.04494	0.088	0.598	0	LEC_superficial_1	JUND
FOS.1	0	-5.98953	0.053	0.517	0	LEC_superficial_1	FOS
MARCKS.1	2.92e-307	-2.63389	0.334	0.664	4.29e-303	LEC_superficial_1	MARCKS
TMEM45A	3.05e-307	2.37917	0.371	0.086	4.5e-303	LEC_superficial_1	TMEM45A
RAB5C.1	2.27e-306	1.14589	0.839	0.478	3.34e-302	LEC_superficial_1	RAB5C
PEX11B	4.15e-306	2.25035	0.331	0.065	6.12e-302	LEC_superficial_1	PEX11B
CNIH4.1	7.64e-305	1.28174	0.747	0.356	1.12e-300	LEC_superficial_1	CNIH4
UBE2J1.1	3.18e-303	1.31895	0.723	0.34	4.68e-299	LEC_superficial_1	UBE2J1
ATP6V0B.1	1.11e-302	1.12147	0.848	0.501	1.64e-298	LEC_superficial_1	ATP6V0B
IGFBP4.1	1.29e-301	-3.73257	0.136	0.534	1.91e-297	LEC_superficial_1	IGFBP4
YWHAQ.1	7.85e-301	1.31024	0.874	0.565	1.16e-296	LEC_superficial_1	YWHAQ
ATP6V1B2.1	2.77e-300	1.6008	0.562	0.202	4.08e-296	LEC_superficial_1	ATP6V1B2
PEA15.1	1.91e-299	1.19464	0.799	0.431	2.82e-295	LEC_superficial_1	PEA15
PNP.1	2.94e-299	1.34668	0.659	0.275	4.33e-295	LEC_superficial_1	PNP
HTRA2.1	5.24e-299	1.563	0.567	0.207	7.72e-295	LEC_superficial_1	HTRA2
SHISA5	6.76e-299	1.73483	0.476	0.144	9.96e-295	LEC_superficial_1	SHISA5
ARF5	1.63e-298	1.23609	0.709	0.317	2.4e-294	LEC_superficial_1	ARF5
ELOVL1.1	2.82e-298	1.42018	0.592	0.221	4.15e-294	LEC_superficial_1	ELOVL1
TM4SF1.1	3.4e-298	1.28559	0.96	0.824	5e-294	LEC_superficial_1	TM4SF1
ARG2	1.29e-297	2.05583	0.399	0.101	1.89e-293	LEC_superficial_1	ARG2
MLF2.1	1.81e-296	1.33128	0.709	0.334	2.67e-292	LEC_superficial_1	MLF2
CARHSP1.1	4.01e-296	1.24828	0.8	0.43	5.9e-292	LEC_superficial_1	CARHSP1
TNIP1.1	5.2e-296	1.55811	0.626	0.256	7.66e-292	LEC_superficial_1	TNIP1
GALNT15	7.19e-296	2.22586	0.34	0.071	1.06e-291	LEC_superficial_1	GALNT15
RABAC1.1	8.3e-296	1.01541	0.9	0.578	1.22e-291	LEC_superficial_1	RABAC1
RPP21	9.15e-296	1.86319	0.373	0.085	1.35e-291	LEC_superficial_1	RPP21
NCK1.1	3.04e-295	1.37822	0.689	0.303	4.47e-291	LEC_superficial_1	NCK1
PSMB8.1	1.25e-294	1.23966	0.781	0.412	1.84e-290	LEC_superficial_1	PSMB8
ASRGL1	5.49e-294	2.28082	0.364	0.085	8.08e-290	LEC_superficial_1	ASRGL1
HES1.1	6.94e-291	-9.55195	0.004	0.404	1.02e-286	LEC_superficial_1	HES1
RPL3	2.01e-288	-0.85878	0.986	0.957	2.96e-284	LEC_superficial_1	RPL3
RNH1.1	7.96e-285	1.08721	0.863	0.533	1.17e-280	LEC_superficial_1	RNH1
POLD4	1.19e-282	1.88079	0.333	0.07	1.76e-278	LEC_superficial_1	POLD4
PSMA1.1	1.38e-282	1.14715	0.801	0.437	2.04e-278	LEC_superficial_1	PSMA1
DAZAP2	6.62e-282	1.06211	0.797	0.423	9.74e-278	LEC_superficial_1	DAZAP2
COX5A.1	6.78e-282	1.10252	0.82	0.477	9.99e-278	LEC_superficial_1	COX5A
CSRP2.1	8.22e-282	1.42852	0.616	0.244	1.21e-277	LEC_superficial_1	CSRP2
RPS28	9.04e-282	-0.754981	0.998	0.978	1.33e-277	LEC_superficial_1	RPS28
TMBIM1.1	3.53e-277	1.1691	0.763	0.384	5.19e-273	LEC_superficial_1	TMBIM1
WBP2.1	4.69e-277	1.29886	0.695	0.323	6.9e-273	LEC_superficial_1	WBP2
RAC1.1	6.58e-276	-2.08344	0.398	0.669	9.69e-272	LEC_superficial_1	RAC1
DYNLT3.1	1.42e-275	1.37438	0.684	0.319	2.09e-271	LEC_superficial_1	DYNLT3
MRPS6.1	5.11e-272	1.0644	0.765	0.386	7.53e-268	LEC_superficial_1	MRPS6
TMBIM6	1.4e-271	0.789489	0.956	0.732	2.07e-267	LEC_superficial_1	TMBIM6
TRIM22	1.41e-270	2.03799	0.388	0.105	2.08e-266	LEC_superficial_1	TRIM22
ARPC1B.1	6.82e-270	1.13021	0.796	0.442	1e-265	LEC_superficial_1	ARPC1B
AKAP12.1	8.5e-270	-2.32136	0.454	0.715	1.25e-265	LEC_superficial_1	AKAP12
GPRC5B.1	1.72e-269	1.25444	0.703	0.335	2.53e-265	LEC_superficial_1	GPRC5B
RPL31	1.4e-268	-1.69337	0.869	0.845	2.07e-264	LEC_superficial_1	RPL31
VDAC1.1	4.17e-268	1.12964	0.773	0.416	6.14e-264	LEC_superficial_1	VDAC1
PKM.1	8.47e-268	1.15041	0.822	0.484	1.25e-263	LEC_superficial_1	PKM
CYB5R3	1.33e-266	0.882917	0.927	0.663	1.95e-262	LEC_superficial_1	CYB5R3
CD81.1	1.42e-266	-2.89688	0.194	0.551	2.1e-262	LEC_superficial_1	CD81
ANXA2.1	2.25e-266	-1.03766	0.863	0.913	3.32e-262	LEC_superficial_1	ANXA2
ETFA.1	2.29e-266	1.37716	0.642	0.286	3.38e-262	LEC_superficial_1	ETFA
SF3B4.1	4.92e-265	1.52946	0.491	0.168	7.25e-261	LEC_superficial_1	SF3B4
PSMA3.1	1.07e-264	1.22555	0.729	0.372	1.58e-260	LEC_superficial_1	PSMA3
XIST.1	1.09e-263	-3.38821	0.19	0.541	1.61e-259	LEC_superficial_1	XIST
ADIPOR1.1	1.33e-263	1.38037	0.589	0.24	1.96e-259	LEC_superficial_1	ADIPOR1
RRAGA.1	1.05e-262	1.28748	0.626	0.266	1.55e-258	LEC_superficial_1	RRAGA
SYPL1.1	1.75e-262	0.921714	0.915	0.61	2.58e-258	LEC_superficial_1	SYPL1
JAK1.1	2.57e-262	1.06155	0.862	0.542	3.79e-258	LEC_superficial_1	JAK1
PFN1.1	1.77e-260	0.745888	0.977	0.795	2.61e-256	LEC_superficial_1	PFN1
GABARAPL2.1	4.69e-260	0.829675	0.956	0.704	6.9e-256	LEC_superficial_1	GABARAPL2
YWHAB	7.95e-260	0.908728	0.896	0.628	1.17e-255	LEC_superficial_1	YWHAB
GIMAP4.1	4.04e-259	1.09011	0.777	0.402	5.95e-255	LEC_superficial_1	GIMAP4
MAD2L2.1	3.88e-258	1.66531	0.453	0.147	5.71e-254	LEC_superficial_1	MAD2L2
ZFP36L2.1	2e-257	-2.83081	0.242	0.575	2.95e-253	LEC_superficial_1	ZFP36L2
ARPC2.1	4.51e-257	0.961051	0.914	0.649	6.64e-253	LEC_superficial_1	ARPC2
UTRN.1	2.75e-256	-2.93624	0.215	0.557	4.04e-252	LEC_superficial_1	UTRN
DEDD	4.43e-256	1.72576	0.406	0.118	6.52e-252	LEC_superficial_1	DEDD
RPL23A	3.42e-255	-0.839524	0.986	0.94	5.04e-251	LEC_superficial_1	RPL23A
NR2F1.1	6.27e-255	-3.71888	0.103	0.469	9.23e-251	LEC_superficial_1	NR2F1
F2RL3.1	1.96e-253	1.27932	0.558	0.21	2.89e-249	LEC_superficial_1	F2RL3
GOLPH3.1	4.79e-253	1.44315	0.491	0.169	7.06e-249	LEC_superficial_1	GOLPH3
SKP1	1.25e-252	0.764991	0.955	0.737	1.84e-248	LEC_superficial_1	SKP1
DST.1	2.46e-251	-3.36384	0.15	0.506	3.63e-247	LEC_superficial_1	DST
RPS13	4.15e-251	0.503921	1	0.949	6.11e-247	LEC_superficial_1	RPS13
KLF2.1	8.23e-250	-3.62868	0.114	0.478	1.21e-245	LEC_superficial_1	KLF2
DYNLRB1.1	9.9e-250	0.928091	0.87	0.562	1.46e-245	LEC_superficial_1	DYNLRB1
F11R.1	9.42e-249	1.33833	0.563	0.226	1.39e-244	LEC_superficial_1	F11R
FOSB.1	1.05e-247	-8.79609	0.005	0.36	1.55e-243	LEC_superficial_1	FOSB
ELL2	1.22e-246	1.76515	0.416	0.129	1.79e-242	LEC_superficial_1	ELL2
RAD23A.1	3.33e-246	1.01477	0.802	0.452	4.9e-242	LEC_superficial_1	RAD23A
UBE2B.1	5.48e-246	0.933426	0.86	0.524	8.06e-242	LEC_superficial_1	UBE2B
STOM.1	5.67e-246	0.959951	0.928	0.698	8.35e-242	LEC_superficial_1	STOM
CDC25B.1	3.63e-244	1.27648	0.609	0.261	5.35e-240	LEC_superficial_1	CDC25B
KANK3.1	4.17e-244	-3.82569	0.066	0.427	6.14e-240	LEC_superficial_1	KANK3
MEA1.1	6.01e-244	1.4432	0.504	0.187	8.85e-240	LEC_superficial_1	MEA1
GPI.1	2.06e-243	1.58303	0.533	0.218	3.03e-239	LEC_superficial_1	GPI
EIF4EBP1.1	2.1e-243	1.73086	0.453	0.155	3.09e-239	LEC_superficial_1	EIF4EBP1
THBD.1	1.54e-242	-4.94863	0.048	0.403	2.27e-238	LEC_superficial_1	THBD
GRPEL1.1	3.4e-242	1.28087	0.636	0.288	5.01e-238	LEC_superficial_1	GRPEL1
CST3	1.95e-241	0.963502	0.944	0.798	2.88e-237	LEC_superficial_1	CST3
LGALS9.1	2.08e-241	1.60163	0.537	0.221	3.06e-237	LEC_superficial_1	LGALS9
SUMO2.1	3.6e-240	0.685512	0.975	0.781	5.3e-236	LEC_superficial_1	SUMO2
CSNK2B.1	4.55e-240	1.06474	0.759	0.414	6.71e-236	LEC_superficial_1	CSNK2B
CCDC124.1	4.8e-240	1.31578	0.575	0.243	7.08e-236	LEC_superficial_1	CCDC124
BRK1.1	9.13e-239	0.910719	0.867	0.561	1.34e-234	LEC_superficial_1	BRK1
PIR	1.12e-238	2.0075	0.413	0.135	1.64e-234	LEC_superficial_1	PIR
IER3.1	1.59e-236	1.08852	0.816	0.486	2.34e-232	LEC_superficial_1	IER3
GSTO1.1	1.97e-236	0.938157	0.828	0.471	2.9e-232	LEC_superficial_1	GSTO1
LMO2.1	2.02e-236	-3.33504	0.113	0.466	2.98e-232	LEC_superficial_1	LMO2
UBE2L6.1	1.17e-235	1.3501	0.576	0.244	1.72e-231	LEC_superficial_1	UBE2L6
SRP9.1	2.6e-235	1.04093	0.787	0.457	3.83e-231	LEC_superficial_1	SRP9
LGMN.1	9.64e-235	1.37181	0.557	0.231	1.42e-230	LEC_superficial_1	LGMN
SARNP	3.06e-234	1.57454	0.368	0.103	4.5e-230	LEC_superficial_1	SARNP
PRMT1.1	3.97e-234	1.10963	0.737	0.395	5.85e-230	LEC_superficial_1	PRMT1
APOLD1.1	7.83e-234	-5.1822	0.028	0.374	1.15e-229	LEC_superficial_1	APOLD1
CCND1.1	1.53e-231	-4.18933	0.07	0.415	2.25e-227	LEC_superficial_1	CCND1
POLR2L.1	5.24e-231	-1.90881	0.539	0.714	7.71e-227	LEC_superficial_1	POLR2L
SLC25A3.1	1.24e-230	0.802093	0.927	0.677	1.83e-226	LEC_superficial_1	SLC25A3
SH3BGRL3	1.53e-230	0.788868	0.947	0.723	2.25e-226	LEC_superficial_1	SH3BGRL3
DBI.1	1.54e-229	0.944696	0.853	0.549	2.27e-225	LEC_superficial_1	DBI
TGFBR3.1	4.04e-229	1.02667	0.693	0.333	5.96e-225	LEC_superficial_1	TGFBR3
DDX5.1	6.81e-229	-1.15655	0.85	0.878	1e-224	LEC_superficial_1	DDX5
EMD	1.12e-227	1.24621	0.525	0.204	1.65e-223	LEC_superficial_1	EMD
TMEM70.1	1.92e-227	0.856907	0.734	0.384	2.83e-223	LEC_superficial_1	TMEM70
PLIN2.1	2.17e-226	1.21962	0.684	0.345	3.19e-222	LEC_superficial_1	PLIN2
RAN.1	2.54e-226	0.83385	0.913	0.638	3.74e-222	LEC_superficial_1	RAN
FABP4.1	2.74e-226	-2.1729	0.312	0.634	4.04e-222	LEC_superficial_1	FABP4
RAMP2.1	2.84e-226	-2.13154	0.435	0.665	4.18e-222	LEC_superficial_1	RAMP2
CTSS.1	3.68e-226	1.1975	0.619	0.28	5.41e-222	LEC_superficial_1	CTSS
MT2A.1	7.97e-226	1.20224	0.898	0.706	1.17e-221	LEC_superficial_1	MT2A
GHITM.1	7.71e-225	1.05205	0.761	0.437	1.14e-220	LEC_superficial_1	GHITM
TEAD2.1	8.88e-225	1.42057	0.5	0.194	1.31e-220	LEC_superficial_1	TEAD2
TNFRSF4.1	1.84e-224	1.80737	0.433	0.151	2.71e-220	LEC_superficial_1	TNFRSF4
UBE2I.1	7.11e-224	0.961217	0.782	0.441	1.05e-219	LEC_superficial_1	UBE2I
SLC29A1	3.3e-223	1.88047	0.358	0.105	4.86e-219	LEC_superficial_1	SLC29A1
HNRNPF.1	6.2e-223	0.859054	0.842	0.515	9.13e-219	LEC_superficial_1	HNRNPF
TMSB4X	1.83e-222	-0.994269	0.949	0.963	2.69e-218	LEC_superficial_1	TMSB4X
OTUB1.1	2.77e-222	1.23371	0.507	0.194	4.08e-218	LEC_superficial_1	OTUB1
MAF.1	4.94e-222	-3.67205	0.089	0.429	7.27e-218	LEC_superficial_1	MAF
HLA-C.1	8e-222	0.519465	0.994	0.896	1.18e-217	LEC_superficial_1	HLA-C
PGD	6.6e-221	1.94092	0.312	0.08	9.71e-217	LEC_superficial_1	PGD
CCT7.1	6.9e-221	1.15148	0.691	0.371	1.02e-216	LEC_superficial_1	CCT7
PSMB2.1	7.78e-221	1.0968	0.707	0.376	1.15e-216	LEC_superficial_1	PSMB2
SPPL2A.1	1.17e-220	1.08076	0.713	0.378	1.73e-216	LEC_superficial_1	SPPL2A
GORASP2.1	2.65e-219	1.38705	0.475	0.177	3.9e-215	LEC_superficial_1	GORASP2
PPP2R1A.1	9.23e-219	1.04994	0.681	0.348	1.36e-214	LEC_superficial_1	PPP2R1A
SLC3A2.1	1.14e-216	1.27425	0.668	0.344	1.68e-212	LEC_superficial_1	SLC3A2
PRDX3	6.07e-216	1.18611	0.592	0.27	8.94e-212	LEC_superficial_1	PRDX3
RBM8A.1	8.77e-216	0.838046	0.859	0.545	1.29e-211	LEC_superficial_1	RBM8A
EPB41L2.1	5.25e-215	-3.33418	0.11	0.44	7.74e-211	LEC_superficial_1	EPB41L2
PSMB6.1	6e-214	0.952588	0.782	0.46	8.83e-210	LEC_superficial_1	PSMB6
TMEM38B	7.34e-214	1.86445	0.372	0.117	1.08e-209	LEC_superficial_1	TMEM38B
NPC2.1	7.4e-214	0.842098	0.886	0.593	1.09e-209	LEC_superficial_1	NPC2
FPGS	2.04e-213	1.62514	0.353	0.103	3e-209	LEC_superficial_1	FPGS
TGIF1.1	6.48e-212	1.11251	0.649	0.315	9.55e-208	LEC_superficial_1	TGIF1
NOP10.1	8.65e-212	0.847198	0.844	0.517	1.27e-207	LEC_superficial_1	NOP10
PNRC2.1	1.17e-211	1.02529	0.736	0.396	1.73e-207	LEC_superficial_1	PNRC2
CDK4.1	2.16e-211	1.33896	0.528	0.226	3.18e-207	LEC_superficial_1	CDK4
RPL9	3.89e-211	-0.65182	0.996	0.953	5.73e-207	LEC_superficial_1	RPL9
NR2F2.1	4.99e-211	-2.38884	0.305	0.581	7.35e-207	LEC_superficial_1	NR2F2
VIM	8.79e-211	-0.743772	0.992	0.984	1.29e-206	LEC_superficial_1	VIM
ST6GAL1.1	3.13e-210	1.4481	0.449	0.164	4.6e-206	LEC_superficial_1	ST6GAL1
STT3A	5.11e-210	1.49253	0.358	0.107	7.53e-206	LEC_superficial_1	STT3A
GNAI2.1	6.56e-210	-2.12093	0.342	0.601	9.67e-206	LEC_superficial_1	GNAI2
AUP1.1	4.22e-209	1.09375	0.653	0.332	6.22e-205	LEC_superficial_1	AUP1
PAIP2.1	1.01e-207	0.877862	0.813	0.482	1.49e-203	LEC_superficial_1	PAIP2
SCAMP3.1	1.02e-207	1.32601	0.452	0.166	1.49e-203	LEC_superficial_1	SCAMP3
CNRIP1.1	1.3e-207	1.43506	0.503	0.208	1.92e-203	LEC_superficial_1	CNRIP1
CAP1.1	1.5e-207	0.946922	0.756	0.432	2.21e-203	LEC_superficial_1	CAP1
TNFRSF14.1	6.68e-207	1.10498	0.649	0.328	9.84e-203	LEC_superficial_1	TNFRSF14
NDUFA13	1.55e-206	0.879051	0.759	0.415	2.28e-202	LEC_superficial_1	NDUFA13
TMX1.1	6.02e-206	1.16948	0.549	0.238	8.87e-202	LEC_superficial_1	TMX1
ARL8B.1	1.02e-205	1.3303	0.504	0.205	1.51e-201	LEC_superficial_1	ARL8B
CDC26.1	1.29e-205	1.24744	0.556	0.246	1.9e-201	LEC_superficial_1	CDC26
HTATIP2	4.03e-205	1.58877	0.395	0.133	5.94e-201	LEC_superficial_1	HTATIP2
PRR13.1	1.22e-204	1.20708	0.54	0.232	1.8e-200	LEC_superficial_1	PRR13
KRTCAP2	5.41e-204	0.825056	0.801	0.471	7.97e-200	LEC_superficial_1	KRTCAP2
CDH13.1	1.1e-203	1.02203	0.601	0.269	1.62e-199	LEC_superficial_1	CDH13
VCP.1	9.05e-202	0.965906	0.761	0.444	1.33e-197	LEC_superficial_1	VCP
HK1.1	7.09e-201	1.38109	0.47	0.184	1.04e-196	LEC_superficial_1	HK1
YBX3.1	3.24e-200	-1.56502	0.644	0.743	4.77e-196	LEC_superficial_1	YBX3
ARPC3	6.24e-200	0.79604	0.876	0.6	9.19e-196	LEC_superficial_1	ARPC3
IER2.1	9.03e-200	-3.03974	0.224	0.516	1.33e-195	LEC_superficial_1	IER2
PPP4C.1	8.57e-199	1.02037	0.66	0.333	1.26e-194	LEC_superficial_1	PPP4C
PLCG2.1	1.64e-198	-6.58308	0.044	0.355	2.42e-194	LEC_superficial_1	PLCG2
NFIB.1	2.11e-198	-2.68498	0.181	0.488	3.1e-194	LEC_superficial_1	NFIB
NTAN1.1	4.75e-198	0.898917	0.816	0.494	7e-194	LEC_superficial_1	NTAN1
ACTR1A.1	5.13e-198	1.19473	0.539	0.237	7.56e-194	LEC_superficial_1	ACTR1A
MZT2B.1	1.91e-197	-2.13083	0.237	0.532	2.81e-193	LEC_superficial_1	MZT2B
ELK3.1	7.91e-197	-2.14525	0.339	0.599	1.17e-192	LEC_superficial_1	ELK3
ILF2.1	2.38e-196	0.936872	0.737	0.413	3.51e-192	LEC_superficial_1	ILF2
IRF7	2.88e-196	1.46734	0.373	0.121	4.24e-192	LEC_superficial_1	IRF7
BRI3.1	3.5e-196	-2.76773	0.11	0.425	5.16e-192	LEC_superficial_1	BRI3
ARPC1A.1	4.39e-196	-3.97852	0.028	0.337	6.47e-192	LEC_superficial_1	ARPC1A
CHIC2.1	6.54e-196	1.02259	0.638	0.311	9.63e-192	LEC_superficial_1	CHIC2
FSCN1.1	9.86e-195	-3.49726	0.075	0.387	1.45e-190	LEC_superficial_1	FSCN1
SNX9.1	2.8e-194	1.10523	0.592	0.28	4.13e-190	LEC_superficial_1	SNX9
TAP1.1	5.4e-194	1.11688	0.549	0.237	7.95e-190	LEC_superficial_1	TAP1
LAPTM4A	5.52e-194	0.68422	0.951	0.72	8.13e-190	LEC_superficial_1	LAPTM4A
RPL34	1.16e-193	-0.590754	0.998	0.976	1.71e-189	LEC_superficial_1	RPL34
NEAT1	5.86e-193	-1.53047	0.964	0.939	8.63e-189	LEC_superficial_1	NEAT1
CNKSR3.1	1.06e-192	0.821076	0.854	0.531	1.56e-188	LEC_superficial_1	CNKSR3
ADRM1.1	1.09e-192	1.0043	0.651	0.333	1.6e-188	LEC_superficial_1	ADRM1
CEBPD.1	2.3e-192	-2.24548	0.418	0.628	3.39e-188	LEC_superficial_1	CEBPD
CLIC1.1	2.38e-192	0.71541	0.926	0.679	3.5e-188	LEC_superficial_1	CLIC1
TEX30	2.9e-192	1.64956	0.344	0.107	4.26e-188	LEC_superficial_1	TEX30
TIMP2.1	2.91e-192	-2.30418	0.238	0.526	4.28e-188	LEC_superficial_1	TIMP2
RPS27L.1	5.85e-192	0.855511	0.882	0.614	8.62e-188	LEC_superficial_1	RPS27L
OAF.1	7.14e-192	-4.04162	0.048	0.352	1.05e-187	LEC_superficial_1	OAF
SEC13.1	1.08e-190	1.21744	0.489	0.201	1.59e-186	LEC_superficial_1	SEC13
FBLN5	1.98e-190	1.80724	0.377	0.13	2.91e-186	LEC_superficial_1	FBLN5
CLDND1	4.46e-190	1.01454	0.622	0.306	6.56e-186	LEC_superficial_1	CLDND1
TMED2.1	1.99e-189	0.9385	0.721	0.404	2.93e-185	LEC_superficial_1	TMED2
EMCN.1	2.03e-189	-3.36347	0.072	0.38	2.99e-185	LEC_superficial_1	EMCN
TYMP	3.38e-189	1.59736	0.352	0.114	4.97e-185	LEC_superficial_1	TYMP
NAA20.1	6.68e-189	1.08307	0.631	0.327	9.84e-185	LEC_superficial_1	NAA20
PPP6C.1	2.87e-188	1.15384	0.508	0.216	4.23e-184	LEC_superficial_1	PPP6C
P4HA1	4.03e-187	1.53956	0.405	0.149	5.93e-183	LEC_superficial_1	P4HA1
COX4I1	7.28e-187	0.579648	0.982	0.807	1.07e-182	LEC_superficial_1	COX4I1
MT1X.1	9.04e-187	1.75126	0.592	0.31	1.33e-182	LEC_superficial_1	MT1X
PHF11	2.95e-186	1.37252	0.402	0.145	4.35e-182	LEC_superficial_1	PHF11
ARRDC2.1	4.2e-186	1.11705	0.486	0.198	6.18e-182	LEC_superficial_1	ARRDC2
TFG.1	4.31e-186	0.999099	0.698	0.394	6.35e-182	LEC_superficial_1	TFG
SON.1	1.16e-185	-1.43299	0.621	0.752	1.71e-181	LEC_superficial_1	SON
FUS.1	3.08e-185	-1.82639	0.448	0.659	4.53e-181	LEC_superficial_1	FUS
RAI14.1	5.09e-185	0.914488	0.707	0.385	7.5e-181	LEC_superficial_1	RAI14
MRPL14.1	6.96e-185	1.01575	0.608	0.299	1.02e-180	LEC_superficial_1	MRPL14
HLA-F.1	6.98e-185	0.917478	0.685	0.362	1.03e-180	LEC_superficial_1	HLA-F
CCT8.1	9.21e-184	0.93544	0.71	0.4	1.36e-179	LEC_superficial_1	CCT8
FMOD.1	1.63e-183	1.76433	0.473	0.208	2.41e-179	LEC_superficial_1	FMOD
RBM3.1	7.1e-183	-1.54523	0.453	0.663	1.05e-178	LEC_superficial_1	RBM3
PPP1CA.1	1.19e-182	1.04486	0.624	0.32	1.75e-178	LEC_superficial_1	PPP1CA
ZNF22.1	1.44e-182	1.04431	0.572	0.266	2.12e-178	LEC_superficial_1	ZNF22
LTBR	1.01e-181	1.06909	0.512	0.221	1.49e-177	LEC_superficial_1	LTBR
UBE2E1.1	1.72e-181	1.16948	0.571	0.277	2.53e-177	LEC_superficial_1	UBE2E1
CTSZ.1	5.36e-181	-2.79158	0.157	0.449	7.9e-177	LEC_superficial_1	CTSZ
TPM4.1	1.03e-180	-1.22515	0.644	0.772	1.52e-176	LEC_superficial_1	TPM4
TMEM165	3.13e-180	0.915556	0.654	0.333	4.6e-176	LEC_superficial_1	TMEM165
DCXR.1	1.87e-179	1.24542	0.46	0.188	2.76e-175	LEC_superficial_1	DCXR
FAM107B.1	5.19e-179	-3.06725	0.116	0.409	7.65e-175	LEC_superficial_1	FAM107B
HYAL2.1	9.65e-179	-2.43253	0.286	0.546	1.42e-174	LEC_superficial_1	HYAL2
APOD.1	1.79e-178	0.989665	0.787	0.505	2.64e-174	LEC_superficial_1	APOD
FLT4.1	1.18e-177	-3.60389	0.081	0.374	1.74e-173	LEC_superficial_1	FLT4
KLF4.1	2.12e-177	-2.25401	0.364	0.592	3.13e-173	LEC_superficial_1	KLF4
RHOG.1	9.31e-177	1.13504	0.555	0.261	1.37e-172	LEC_superficial_1	RHOG
SNAP23.1	1.04e-176	1.05093	0.545	0.249	1.54e-172	LEC_superficial_1	SNAP23
MIEN1.1	1.76e-176	1.11076	0.528	0.243	2.6e-172	LEC_superficial_1	MIEN1
WDR83OS	2.42e-176	0.724145	0.863	0.594	3.56e-172	LEC_superficial_1	WDR83OS
TNXB.1	2.69e-176	-3.22891	0.123	0.412	3.96e-172	LEC_superficial_1	TNXB
RPS9	3.12e-176	-0.611293	0.986	0.939	4.6e-172	LEC_superficial_1	RPS9
AHNAK.1	1.15e-175	-1.84224	0.429	0.639	1.69e-171	LEC_superficial_1	AHNAK
PSMD8.1	1.71e-175	0.846273	0.75	0.451	2.53e-171	LEC_superficial_1	PSMD8
FDFT1	1.81e-175	1.39454	0.353	0.118	2.67e-171	LEC_superficial_1	FDFT1
IRF2.1	9.99e-175	1.15499	0.502	0.22	1.47e-170	LEC_superficial_1	IRF2
SLC4A7.1	2.29e-174	1.07476	0.424	0.161	3.38e-170	LEC_superficial_1	SLC4A7
RBPMS	2.51e-174	0.98462	0.655	0.355	3.7e-170	LEC_superficial_1	RBPMS
SMIM3	2.56e-174	1.91577	0.31	0.096	3.76e-170	LEC_superficial_1	SMIM3
GJA1.1	4.8e-174	-3.48557	0.086	0.373	7.07e-170	LEC_superficial_1	GJA1
OLA1.1	5.61e-174	1.22311	0.536	0.257	8.26e-170	LEC_superficial_1	OLA1
CTSD.1	8.69e-174	-2.42575	0.184	0.473	1.28e-169	LEC_superficial_1	CTSD
PERP.1	1.39e-173	1.09144	0.687	0.398	2.04e-169	LEC_superficial_1	PERP
SCAMP2.1	1.18e-172	1.16119	0.466	0.195	1.73e-168	LEC_superficial_1	SCAMP2
PSMB1.1	2.1e-172	0.753207	0.851	0.577	3.09e-168	LEC_superficial_1	PSMB1
IFRD2.1	3.67e-172	1.22789	0.475	0.206	5.4e-168	LEC_superficial_1	IFRD2
CD68	4.11e-172	1.86648	0.32	0.103	6.05e-168	LEC_superficial_1	CD68
LAMA4.1	8e-172	-1.77441	0.248	0.534	1.18e-167	LEC_superficial_1	LAMA4
RPLP2	1.35e-171	-0.626236	0.998	0.957	1.99e-167	LEC_superficial_1	RPLP2
MMADHC.1	2.07e-171	1.07576	0.543	0.255	3.05e-167	LEC_superficial_1	MMADHC
NFIA.1	2.45e-171	-2.57158	0.16	0.447	3.61e-167	LEC_superficial_1	NFIA
RPL37	8.99e-171	-0.645268	0.997	0.96	1.32e-166	LEC_superficial_1	RPL37
PSMB9.1	1.25e-170	1.07358	0.571	0.281	1.84e-166	LEC_superficial_1	PSMB9
S100A6	1.27e-170	0.657026	0.996	0.958	1.87e-166	LEC_superficial_1	S100A6
RAP1B.1	7.24e-170	0.724223	0.875	0.589	1.07e-165	LEC_superficial_1	RAP1B
TGFBR2.1	6.9e-169	-2.06221	0.391	0.599	1.02e-164	LEC_superficial_1	TGFBR2
TUBB.1	8.39e-169	0.84323	0.934	0.723	1.24e-164	LEC_superficial_1	TUBB
POMP.1	9.22e-169	0.757918	0.826	0.529	1.36e-164	LEC_superficial_1	POMP
UVRAG.1	1.56e-168	1.08318	0.532	0.246	2.3e-164	LEC_superficial_1	UVRAG
RNF181.1	4e-168	0.847739	0.679	0.374	5.89e-164	LEC_superficial_1	RNF181
UBE2D1	7.41e-168	1.37193	0.408	0.158	1.09e-163	LEC_superficial_1	UBE2D1
XRCC6.1	1.11e-167	0.85643	0.734	0.439	1.64e-163	LEC_superficial_1	XRCC6
STK32B	3.38e-167	1.33946	0.378	0.138	4.97e-163	LEC_superficial_1	STK32B
SF3A2.1	3.6e-167	1.06742	0.471	0.199	5.3e-163	LEC_superficial_1	SF3A2
SCN3B	6.76e-167	0.882618	0.737	0.441	9.95e-163	LEC_superficial_1	SCN3B
CCDC86	1.17e-166	1.70121	0.307	0.097	1.72e-162	LEC_superficial_1	CCDC86
ATP1B3.1	1.62e-166	0.73141	0.847	0.56	2.38e-162	LEC_superficial_1	ATP1B3
GRN	2.38e-166	0.763766	0.815	0.533	3.51e-162	LEC_superficial_1	GRN
DYNLL1.1	6.87e-166	-1.39675	0.584	0.712	1.01e-161	LEC_superficial_1	DYNLL1
ERH	5.21e-165	0.729215	0.825	0.528	7.68e-161	LEC_superficial_1	ERH
DDIT4.1	1.71e-164	1.13473	0.677	0.393	2.51e-160	LEC_superficial_1	DDIT4
MDH1.1	2.93e-164	1.05655	0.516	0.242	4.32e-160	LEC_superficial_1	MDH1
CDV3.1	3.14e-164	-2.78385	0.11	0.39	4.62e-160	LEC_superficial_1	CDV3
ADGRL4	6.89e-163	1.72146	0.315	0.103	1.02e-158	LEC_superficial_1	ADGRL4
IMPDH2.1	7.69e-163	1.21124	0.498	0.233	1.13e-158	LEC_superficial_1	IMPDH2
RDH14	1.12e-162	1.15711	0.409	0.159	1.65e-158	LEC_superficial_1	RDH14
IER5.1	3.45e-162	-4.33293	0.048	0.317	5.08e-158	LEC_superficial_1	IER5
YWHAZ	3.55e-162	0.674377	0.872	0.591	5.23e-158	LEC_superficial_1	YWHAZ
ANGPT2.1	8.08e-162	0.755238	0.851	0.572	1.19e-157	LEC_superficial_1	ANGPT2
TBRG1.1	1.62e-161	1.00856	0.452	0.188	2.39e-157	LEC_superficial_1	TBRG1
ARF4.1	1.71e-161	0.813146	0.704	0.404	2.52e-157	LEC_superficial_1	ARF4
CDC42EP5.1	1.88e-161	-3.74447	0.037	0.306	2.76e-157	LEC_superficial_1	CDC42EP5
ISG20.1	2.42e-161	1.55909	0.415	0.172	3.56e-157	LEC_superficial_1	ISG20
MRPL15	4.08e-161	1.25444	0.427	0.176	6.01e-157	LEC_superficial_1	MRPL15
ARL5A	1.86e-160	1.02842	0.409	0.157	2.74e-156	LEC_superficial_1	ARL5A
PCNP.1	2.22e-160	0.821856	0.73	0.424	3.27e-156	LEC_superficial_1	PCNP
NAPA.1	3.75e-160	1.07824	0.477	0.211	5.52e-156	LEC_superficial_1	NAPA
ANXA7.1	3.78e-160	0.888222	0.696	0.404	5.57e-156	LEC_superficial_1	ANXA7
TXNL1.1	5.62e-160	0.946832	0.625	0.333	8.27e-156	LEC_superficial_1	TXNL1
VPS72	1.03e-159	1.38318	0.353	0.127	1.52e-155	LEC_superficial_1	VPS72
MMP14.1	3.52e-159	1.11495	0.435	0.179	5.19e-155	LEC_superficial_1	MMP14
CDK16	4.69e-159	1.39245	0.325	0.108	6.91e-155	LEC_superficial_1	CDK16
BCCIP	1.91e-158	1.2744	0.379	0.144	2.81e-154	LEC_superficial_1	BCCIP
PSMD6.1	2.03e-158	1.09232	0.502	0.232	3e-154	LEC_superficial_1	PSMD6
SMIM12.1	3.11e-158	1.0702	0.506	0.235	4.58e-154	LEC_superficial_1	SMIM12
NDUFA6.1	1.61e-157	0.82641	0.702	0.402	2.38e-153	LEC_superficial_1	NDUFA6
ATXN10.1	3.49e-157	1.09882	0.478	0.217	5.15e-153	LEC_superficial_1	ATXN10
TSC22D4.1	1.09e-156	1.0722	0.455	0.193	1.61e-152	LEC_superficial_1	TSC22D4
NELFE.1	1.41e-156	1.09364	0.464	0.205	2.07e-152	LEC_superficial_1	NELFE
KXD1.1	1.6e-156	1.10524	0.46	0.202	2.36e-152	LEC_superficial_1	KXD1
LAPTM5.1	2.84e-156	-1.68121	0.382	0.606	4.19e-152	LEC_superficial_1	LAPTM5
TSPAN4.1	2.93e-156	-2.22084	0.207	0.471	4.32e-152	LEC_superficial_1	TSPAN4
MIR4435-2HG.1	3.53e-156	-3.25811	0.055	0.323	5.19e-152	LEC_superficial_1	MIR4435-2HG
SNRPD2.1	3.64e-156	0.700473	0.829	0.544	5.36e-152	LEC_superficial_1	SNRPD2
SNRPA	4.74e-156	1.28267	0.395	0.157	6.98e-152	LEC_superficial_1	SNRPA
WDR1.1	6.41e-156	1.0024	0.577	0.296	9.45e-152	LEC_superficial_1	WDR1
PTRH2	6.48e-156	1.40903	0.328	0.113	9.55e-152	LEC_superficial_1	PTRH2
RPS19BP1.1	1.36e-155	0.972976	0.566	0.284	2e-151	LEC_superficial_1	RPS19BP1
HIGD1A.1	2.01e-155	1.13469	0.462	0.206	2.96e-151	LEC_superficial_1	HIGD1A
PFKP.1	3.35e-155	1.24387	0.434	0.184	4.93e-151	LEC_superficial_1	PFKP
UQCRC1	3.74e-155	1.0513	0.474	0.213	5.51e-151	LEC_superficial_1	UQCRC1
SIN3B.1	4.13e-155	0.822957	0.549	0.261	6.08e-151	LEC_superficial_1	SIN3B
NUCKS1.1	1.19e-154	-1.60346	0.422	0.617	1.76e-150	LEC_superficial_1	NUCKS1
TBX1.1	1.38e-154	-3.36781	0.083	0.35	2.04e-150	LEC_superficial_1	TBX1
ADM.1	4.05e-154	0.509008	0.707	0.388	5.97e-150	LEC_superficial_1	ADM
JUN.1	4.86e-154	-2.06182	0.611	0.725	7.15e-150	LEC_superficial_1	JUN
RRBP1.1	7.1e-154	-2.47761	0.166	0.434	1.05e-149	LEC_superficial_1	RRBP1
PGM1	1.1e-153	1.53696	0.343	0.126	1.63e-149	LEC_superficial_1	PGM1
EGFL7.1	2.32e-153	-1.71861	0.307	0.569	3.41e-149	LEC_superficial_1	EGFL7
PLPP3.1	3.25e-153	1.25561	0.553	0.283	4.78e-149	LEC_superficial_1	PLPP3
SNRPG.1	1.75e-152	0.732018	0.762	0.463	2.58e-148	LEC_superficial_1	SNRPG
PSMA5.1	2.96e-152	1.03274	0.537	0.267	4.35e-148	LEC_superficial_1	PSMA5
BUB3.1	3.43e-152	0.932212	0.571	0.29	5.05e-148	LEC_superficial_1	BUB3
NOSIP.1	1.67e-151	0.895058	0.572	0.29	2.45e-147	LEC_superficial_1	NOSIP
NDUFS2.1	7.1e-151	0.997167	0.525	0.255	1.05e-146	LEC_superficial_1	NDUFS2
CREB3.1	1.21e-150	1.18409	0.43	0.184	1.78e-146	LEC_superficial_1	CREB3
BCAP31	1.4e-150	0.673015	0.798	0.503	2.07e-146	LEC_superficial_1	BCAP31
LRP10.1	4.11e-150	0.931487	0.601	0.319	6.05e-146	LEC_superficial_1	LRP10
BCL7C.1	9.15e-150	-3.13968	0.074	0.335	1.35e-145	LEC_superficial_1	BCL7C
CCT2.1	1.43e-149	0.852914	0.69	0.413	2.11e-145	LEC_superficial_1	CCT2
ANXA4.1	1.54e-149	1.0013	0.542	0.274	2.27e-145	LEC_superficial_1	ANXA4
GNPTG	2.5e-149	1.14468	0.371	0.14	3.68e-145	LEC_superficial_1	GNPTG
PABPC1	2.55e-149	0.626921	0.951	0.75	3.76e-145	LEC_superficial_1	PABPC1
HNRNPH1.1	4.67e-149	-2.05604	0.286	0.526	6.89e-145	LEC_superficial_1	HNRNPH1
F8.1	5.56e-149	-3.20891	0.075	0.337	8.18e-145	LEC_superficial_1	F8
DRAM1	7.9e-149	1.22788	0.378	0.148	1.16e-144	LEC_superficial_1	DRAM1
HSF1.1	3.53e-148	1.0458	0.468	0.211	5.19e-144	LEC_superficial_1	HSF1
MRC1.1	4.49e-147	-2.70031	0.178	0.429	6.61e-143	LEC_superficial_1	MRC1
SF3B2	5.55e-147	0.762358	0.656	0.365	8.18e-143	LEC_superficial_1	SF3B2
TNIP2.1	9.21e-147	1.08943	0.464	0.21	1.36e-142	LEC_superficial_1	TNIP2
TIMM17B	2.21e-146	1.29538	0.356	0.136	3.26e-142	LEC_superficial_1	TIMM17B
EIF6.1	2.81e-146	0.898291	0.616	0.341	4.13e-142	LEC_superficial_1	EIF6
CALM1	3.33e-146	-1.2212	0.7	0.773	4.9e-142	LEC_superficial_1	CALM1
DDX39A.1	1.04e-145	0.850678	0.53	0.263	1.52e-141	LEC_superficial_1	DDX39A
PSMD7.1	3.55e-145	0.895543	0.587	0.311	5.23e-141	LEC_superficial_1	PSMD7
IRF2BP2.1	1.92e-144	-3.14932	0.074	0.329	2.82e-140	LEC_superficial_1	IRF2BP2
DAD1	2.57e-144	0.563336	0.919	0.699	3.79e-140	LEC_superficial_1	DAD1
CXCL8.1	3.87e-144	1.06748	0.448	0.203	5.7e-140	LEC_superficial_1	CXCL8
AGPAT5	5.68e-144	1.2325	0.387	0.157	8.37e-140	LEC_superficial_1	AGPAT5
MSN.1	1.62e-143	0.724616	0.833	0.558	2.38e-139	LEC_superficial_1	MSN
HSPB1	1.9e-143	-1.08915	0.864	0.91	2.8e-139	LEC_superficial_1	HSPB1
VWF.1	2.14e-143	-3.82617	0.08	0.329	3.16e-139	LEC_superficial_1	VWF
CDKN1A	2.88e-143	0.621614	0.809	0.501	4.24e-139	LEC_superficial_1	CDKN1A
TOMM7	3.16e-143	-0.944646	0.759	0.785	4.65e-139	LEC_superficial_1	TOMM7
HDAC2.1	1.89e-142	0.868917	0.59	0.314	2.78e-138	LEC_superficial_1	HDAC2
TMBIM4	2.53e-142	0.705902	0.773	0.491	3.73e-138	LEC_superficial_1	TMBIM4
IGF1.1	3.3e-142	-2.60398	0.126	0.385	4.86e-138	LEC_superficial_1	IGF1
MTCH2	1.22e-141	1.17405	0.395	0.166	1.79e-137	LEC_superficial_1	MTCH2
JMJD1C.1	1.36e-141	-2.0994	0.278	0.509	2e-137	LEC_superficial_1	JMJD1C
BAX.1	1.37e-141	0.869139	0.638	0.356	2.02e-137	LEC_superficial_1	BAX
P4HB	1.51e-141	0.791873	0.695	0.406	2.22e-137	LEC_superficial_1	P4HB
VGLL4.1	3.8e-141	0.82459	0.683	0.4	5.6e-137	LEC_superficial_1	VGLL4
TBC1D8	6.27e-141	1.27416	0.351	0.135	9.24e-137	LEC_superficial_1	TBC1D8
SUMO1.1	1.34e-140	0.712159	0.758	0.475	1.97e-136	LEC_superficial_1	SUMO1
AKR1A1	3.5e-140	0.923155	0.577	0.311	5.16e-136	LEC_superficial_1	AKR1A1
PSMC5	1.57e-139	0.845126	0.616	0.346	2.32e-135	LEC_superficial_1	PSMC5
DCTN2	2.33e-139	0.852953	0.63	0.353	3.43e-135	LEC_superficial_1	DCTN2
EMC3.1	5.7e-139	0.922164	0.514	0.255	8.4e-135	LEC_superficial_1	EMC3
TALDO1.1	4.49e-138	0.936517	0.575	0.31	6.61e-134	LEC_superficial_1	TALDO1
MEF2C.1	1.2e-137	-2.6954	0.128	0.379	1.77e-133	LEC_superficial_1	MEF2C
LYPLA2	1.56e-137	1.24589	0.337	0.128	2.29e-133	LEC_superficial_1	LYPLA2
ATP6V1F.1	2e-137	0.681845	0.777	0.485	2.94e-133	LEC_superficial_1	ATP6V1F
MCL1.1	2.17e-137	-2.0022	0.3	0.521	3.2e-133	LEC_superficial_1	MCL1
RPS16	2.55e-137	-0.537888	0.989	0.928	3.76e-133	LEC_superficial_1	RPS16
KLF6.1	3.03e-137	-1.22625	0.821	0.832	4.46e-133	LEC_superficial_1	KLF6
RCN1.1	3.64e-137	0.921033	0.611	0.345	5.36e-133	LEC_superficial_1	RCN1
SLC16A7	9.02e-137	1.44213	0.342	0.135	1.33e-132	LEC_superficial_1	SLC16A7
JAGN1.1	1.37e-136	1.09655	0.428	0.19	2.01e-132	LEC_superficial_1	JAGN1
FUNDC2.1	1.55e-136	0.757679	0.684	0.405	2.29e-132	LEC_superficial_1	FUNDC2
MCUR1	1.86e-136	1.09259	0.427	0.189	2.74e-132	LEC_superficial_1	MCUR1
GLS.1	2.31e-136	-2.82772	0.095	0.345	3.4e-132	LEC_superficial_1	GLS
GPR137	2.58e-136	1.41446	0.308	0.111	3.79e-132	LEC_superficial_1	GPR137
EFNA1	8.71e-136	0.612949	0.738	0.446	1.28e-131	LEC_superficial_1	EFNA1
CNN3	1.67e-135	0.694575	0.937	0.741	2.46e-131	LEC_superficial_1	CNN3
ST3GAL6	2.48e-135	1.1318	0.319	0.116	3.65e-131	LEC_superficial_1	ST3GAL6
LSM2.1	3.27e-135	0.884216	0.575	0.308	4.82e-131	LEC_superficial_1	LSM2
LAP3	3.44e-135	1.30681	0.361	0.146	5.07e-131	LEC_superficial_1	LAP3
STRAP.1	6.52e-135	0.843306	0.6	0.339	9.6e-131	LEC_superficial_1	STRAP
PSMF1.1	6.96e-135	0.963465	0.495	0.243	1.03e-130	LEC_superficial_1	PSMF1
CNBP	1.11e-134	0.558163	0.905	0.662	1.63e-130	LEC_superficial_1	CNBP
HM13	7.02e-134	0.942276	0.509	0.258	1.03e-129	LEC_superficial_1	HM13
TSPAN3	1.02e-133	0.961956	0.504	0.254	1.5e-129	LEC_superficial_1	TSPAN3
TUSC2.1	2.23e-133	1.04085	0.429	0.193	3.29e-129	LEC_superficial_1	TUSC2
PSMG2	2.27e-133	0.853119	0.562	0.296	3.35e-129	LEC_superficial_1	PSMG2
RNF149	2.48e-133	0.946744	0.414	0.177	3.66e-129	LEC_superficial_1	RNF149
ACTR3.1	3.32e-133	0.833215	0.684	0.421	4.89e-129	LEC_superficial_1	ACTR3
NKTR.1	3.4e-133	-1.99346	0.329	0.545	5e-129	LEC_superficial_1	NKTR
ITGB1.1	7.99e-133	-1.23314	0.602	0.702	1.18e-128	LEC_superficial_1	ITGB1
PSMB5.1	2.63e-132	0.739515	0.71	0.439	3.87e-128	LEC_superficial_1	PSMB5
MMRN1	2.73e-132	0.515369	0.97	0.874	4.03e-128	LEC_superficial_1	MMRN1
CDIPT	3.5e-132	0.920194	0.466	0.219	5.16e-128	LEC_superficial_1	CDIPT
MOB4.1	4.64e-132	0.918575	0.488	0.238	6.83e-128	LEC_superficial_1	MOB4
DUSP6.1	7.12e-132	-2.85237	0.106	0.349	1.05e-127	LEC_superficial_1	DUSP6
BECN1	7.41e-132	1.11946	0.382	0.161	1.09e-127	LEC_superficial_1	BECN1
DGUOK.1	8.25e-132	0.918102	0.514	0.262	1.22e-127	LEC_superficial_1	DGUOK
TRAM1	1.48e-130	0.717981	0.713	0.438	2.18e-126	LEC_superficial_1	TRAM1
SFPQ.1	1.6e-130	-2.02828	0.28	0.496	2.35e-126	LEC_superficial_1	SFPQ
WDR45	3.1e-130	1.16766	0.349	0.139	4.57e-126	LEC_superficial_1	WDR45
PFDN2.1	9.03e-130	0.694236	0.753	0.468	1.33e-125	LEC_superficial_1	PFDN2
IQCK.1	9.45e-130	0.944684	0.438	0.198	1.39e-125	LEC_superficial_1	IQCK
FLOT2	2.46e-129	1.19631	0.351	0.141	3.62e-125	LEC_superficial_1	FLOT2
NDUFB4.1	6.82e-129	0.646171	0.83	0.562	1e-124	LEC_superficial_1	NDUFB4
EPN1	6.83e-129	0.861579	0.499	0.246	1.01e-124	LEC_superficial_1	EPN1
ADAMTS4.1	7.92e-129	0.718229	0.442	0.2	1.17e-124	LEC_superficial_1	ADAMTS4
TRADD	7.98e-129	1.29406	0.324	0.124	1.18e-124	LEC_superficial_1	TRADD
CORO1B.1	2.26e-128	0.940414	0.5	0.253	3.32e-124	LEC_superficial_1	CORO1B
SPTBN1.1	8.01e-128	-1.21296	0.697	0.754	1.18e-123	LEC_superficial_1	SPTBN1
NAA10	9.57e-128	0.892897	0.508	0.259	1.41e-123	LEC_superficial_1	NAA10
ERRFI1	1.92e-127	1.15571	0.407	0.183	2.83e-123	LEC_superficial_1	ERRFI1
CLTA	3.32e-127	0.584342	0.872	0.632	4.88e-123	LEC_superficial_1	CLTA
YWHAH.1	5.79e-127	-1.94627	0.268	0.482	8.52e-123	LEC_superficial_1	YWHAH
TWF2	8.18e-127	1.09584	0.39	0.169	1.2e-122	LEC_superficial_1	TWF2
KDELR1	2.01e-126	0.639702	0.719	0.444	2.96e-122	LEC_superficial_1	KDELR1
OSMR	9.45e-126	1.22668	0.32	0.123	1.39e-121	LEC_superficial_1	OSMR
AP2S1	1e-125	0.730642	0.645	0.374	1.47e-121	LEC_superficial_1	AP2S1
KIAA1191	2.39e-125	0.993001	0.433	0.201	3.52e-121	LEC_superficial_1	KIAA1191
PSMD3.1	6.92e-125	0.982745	0.451	0.218	1.02e-120	LEC_superficial_1	PSMD3
EMC6	7.19e-125	0.847747	0.467	0.223	1.06e-120	LEC_superficial_1	EMC6
NUDT4.1	9.96e-125	-2.73021	0.119	0.353	1.47e-120	LEC_superficial_1	NUDT4
TMEM59	1.05e-124	0.53871	0.915	0.68	1.55e-120	LEC_superficial_1	TMEM59
SEC11A	1.7e-124	0.587456	0.893	0.656	2.5e-120	LEC_superficial_1	SEC11A
EIF3I.1	1.96e-124	0.698772	0.747	0.481	2.89e-120	LEC_superficial_1	EIF3I
SH3BGRL2	2.07e-124	0.94544	0.468	0.227	3.05e-120	LEC_superficial_1	SH3BGRL2
SF3B6	3.44e-124	0.707927	0.694	0.424	5.07e-120	LEC_superficial_1	SF3B6
CAPZA2	1.54e-123	0.682283	0.69	0.414	2.27e-119	LEC_superficial_1	CAPZA2
AK4.1	2.61e-123	1.16205	0.42	0.197	3.85e-119	LEC_superficial_1	AK4
TGFB1I1.1	2.72e-123	0.943268	0.452	0.215	4e-119	LEC_superficial_1	TGFB1I1
LSM6	6.56e-123	0.94803	0.415	0.188	9.67e-119	LEC_superficial_1	LSM6
STARD7.1	1.52e-122	0.882606	0.527	0.281	2.24e-118	LEC_superficial_1	STARD7
KEAP1	2.08e-122	1.09673	0.354	0.146	3.06e-118	LEC_superficial_1	KEAP1
RGS16.1	5.1e-122	-1.46671	0.267	0.512	7.5e-118	LEC_superficial_1	RGS16
ARFRP1	7.26e-122	1.16845	0.35	0.146	1.07e-117	LEC_superficial_1	ARFRP1
RELA.1	7.59e-122	1.08317	0.425	0.202	1.12e-117	LEC_superficial_1	RELA
ARF3.1	1.21e-121	0.952444	0.432	0.203	1.78e-117	LEC_superficial_1	ARF3
ROBO4.1	1.36e-121	-2.98704	0.095	0.323	2e-117	LEC_superficial_1	ROBO4
NANS.1	1.66e-121	1.02725	0.44	0.214	2.44e-117	LEC_superficial_1	NANS
RPS6	2.96e-121	-0.5373	0.991	0.958	4.36e-117	LEC_superficial_1	RPS6
PSMC4.1	3.18e-121	0.936887	0.507	0.266	4.68e-117	LEC_superficial_1	PSMC4
SRSF5.1	4.06e-121	-1.64439	0.353	0.549	5.98e-117	LEC_superficial_1	SRSF5
TRAPPC3.1	8.47e-121	0.881038	0.501	0.256	1.25e-116	LEC_superficial_1	TRAPPC3
TSC22D3	1.25e-120	1.10831	0.394	0.176	1.85e-116	LEC_superficial_1	TSC22D3
ID1.1	1.45e-120	-1.8228	0.271	0.502	2.14e-116	LEC_superficial_1	ID1
FKBP4.1	1.95e-120	0.952939	0.46	0.226	2.87e-116	LEC_superficial_1	FKBP4
TM2D3.1	4.04e-120	0.903107	0.482	0.241	5.96e-116	LEC_superficial_1	TM2D3
CCNDBP1.1	4.06e-120	0.879095	0.494	0.25	5.98e-116	LEC_superficial_1	CCNDBP1
RAB7A.1	4.38e-120	0.610475	0.81	0.547	6.45e-116	LEC_superficial_1	RAB7A
PSMD11.1	1.18e-119	0.836738	0.558	0.308	1.74e-115	LEC_superficial_1	PSMD11
NDFIP1	1.27e-119	0.668692	0.704	0.431	1.87e-115	LEC_superficial_1	NDFIP1
XPNPEP1	6.91e-119	1.18335	0.325	0.13	1.02e-114	LEC_superficial_1	XPNPEP1
MRPL36.1	8.43e-119	0.974478	0.418	0.194	1.24e-114	LEC_superficial_1	MRPL36
MIDN.1	1.09e-118	-3.00975	0.098	0.321	1.6e-114	LEC_superficial_1	MIDN
AEBP1	1.15e-118	1.23098	0.362	0.157	1.69e-114	LEC_superficial_1	AEBP1
PEF1.1	3.41e-118	0.831103	0.532	0.287	5.02e-114	LEC_superficial_1	PEF1
LYPLA1	5.42e-118	0.868417	0.536	0.291	7.99e-114	LEC_superficial_1	LYPLA1
GABARAPL1.1	9.44e-118	0.68976	0.696	0.426	1.39e-113	LEC_superficial_1	GABARAPL1
SPTAN1.1	1.26e-117	-2.34686	0.152	0.381	1.86e-113	LEC_superficial_1	SPTAN1
KCTD12.1	1.43e-117	-2.49862	0.149	0.375	2.11e-113	LEC_superficial_1	KCTD12
SSNA1	1.79e-117	0.868514	0.5	0.262	2.64e-113	LEC_superficial_1	SSNA1
PML.1	2.23e-117	0.934775	0.467	0.232	3.29e-113	LEC_superficial_1	PML
MRPS16	2.42e-117	0.948934	0.409	0.19	3.56e-113	LEC_superficial_1	MRPS16
PPP1R14B	2.68e-117	-2.26579	0.084	0.311	3.95e-113	LEC_superficial_1	PPP1R14B
SDHD	3.42e-117	0.685642	0.6	0.333	5.04e-113	LEC_superficial_1	SDHD
CIRBP	4.42e-117	-1.04234	0.609	0.712	6.51e-113	LEC_superficial_1	CIRBP
SERP1.1	8.49e-117	0.676815	0.733	0.472	1.25e-112	LEC_superficial_1	SERP1
NARF	9.1e-117	0.719023	0.662	0.398	1.34e-112	LEC_superficial_1	NARF
UQCRB	4.82e-116	-0.865075	0.796	0.781	7.1e-112	LEC_superficial_1	UQCRB
PSMC1.1	1.14e-115	0.859572	0.553	0.31	1.67e-111	LEC_superficial_1	PSMC1
ATP6V0D1	1.15e-115	0.895509	0.453	0.223	1.7e-111	LEC_superficial_1	ATP6V0D1
CCT4.1	1.3e-115	0.683987	0.69	0.439	1.91e-111	LEC_superficial_1	CCT4
SEC61B	1.59e-115	0.546172	0.859	0.615	2.34e-111	LEC_superficial_1	SEC61B
RNF5.1	1.85e-115	0.910674	0.488	0.251	2.72e-111	LEC_superficial_1	RNF5
TMEM204.1	1.88e-115	0.802716	0.545	0.294	2.76e-111	LEC_superficial_1	TMEM204
RELB.1	2.01e-115	0.888025	0.41	0.187	2.96e-111	LEC_superficial_1	RELB
GOLGA7	2.06e-115	0.770157	0.519	0.272	3.03e-111	LEC_superficial_1	GOLGA7
CCT5	4.32e-115	0.704325	0.698	0.444	6.36e-111	LEC_superficial_1	CCT5
ITGA5	8.3e-115	0.717011	0.595	0.344	1.22e-110	LEC_superficial_1	ITGA5
SARAF	1.87e-114	0.619882	0.835	0.588	2.75e-110	LEC_superficial_1	SARAF
ECSCR.1	2.25e-114	-1.18216	0.637	0.701	3.32e-110	LEC_superficial_1	ECSCR
ANXA1.1	2.28e-114	-1.45864	0.48	0.629	3.35e-110	LEC_superficial_1	ANXA1
SLC50A1	2.56e-114	1.00664	0.376	0.167	3.77e-110	LEC_superficial_1	SLC50A1
DHRS7	5.08e-114	0.739276	0.598	0.344	7.48e-110	LEC_superficial_1	DHRS7
RBM39.1	9.58e-114	-1.14497	0.606	0.702	1.41e-109	LEC_superficial_1	RBM39
G3BP1	1.1e-113	0.705861	0.614	0.36	1.62e-109	LEC_superficial_1	G3BP1
UFC1	1.36e-113	0.666511	0.684	0.423	2.01e-109	LEC_superficial_1	UFC1
ATP1A1.1	3.44e-113	0.718107	0.669	0.414	5.07e-109	LEC_superficial_1	ATP1A1
LAMP1.1	4.61e-113	-2.01293	0.209	0.425	6.79e-109	LEC_superficial_1	LAMP1
NDUFB6	6.96e-113	0.716844	0.586	0.332	1.03e-108	LEC_superficial_1	NDUFB6
PPP1R18.1	1.23e-112	0.658978	0.563	0.31	1.82e-108	LEC_superficial_1	PPP1R18
DNAJC1	2.7e-112	0.924132	0.402	0.186	3.97e-108	LEC_superficial_1	DNAJC1
UBE2V2.1	5.26e-112	0.939745	0.399	0.185	7.74e-108	LEC_superficial_1	UBE2V2
ESAM.1	5.37e-112	0.804519	0.529	0.286	7.91e-108	LEC_superficial_1	ESAM
RBBP4	7.46e-112	0.752347	0.533	0.289	1.1e-107	LEC_superficial_1	RBBP4
TMEM208	1.97e-111	0.879875	0.49	0.261	2.9e-107	LEC_superficial_1	TMEM208
UBXN1.1	2.66e-111	0.612071	0.808	0.556	3.92e-107	LEC_superficial_1	UBXN1
TRIOBP.1	3.56e-111	-2.1304	0.186	0.402	5.25e-107	LEC_superficial_1	TRIOBP
CD58	4.57e-111	1.09905	0.34	0.145	6.73e-107	LEC_superficial_1	CD58
CRTAP	9.2e-111	0.63733	0.608	0.347	1.36e-106	LEC_superficial_1	CRTAP
APH1A	1.08e-110	0.782316	0.557	0.313	1.59e-106	LEC_superficial_1	APH1A
STARD3NL	1.08e-110	0.966253	0.386	0.177	1.6e-106	LEC_superficial_1	STARD3NL
QKI.1	2.96e-110	-2.05508	0.203	0.418	4.36e-106	LEC_superficial_1	QKI
IER3IP1.1	4.53e-110	0.791842	0.492	0.258	6.67e-106	LEC_superficial_1	IER3IP1
PHB2	5.38e-110	0.681442	0.65	0.399	7.93e-106	LEC_superficial_1	PHB2
ZNF385D.1	6.46e-110	0.94641	0.443	0.222	9.51e-106	LEC_superficial_1	ZNF385D
RBX1	9.12e-110	0.582554	0.779	0.522	1.34e-105	LEC_superficial_1	RBX1
TMED10	1.57e-109	0.673267	0.658	0.406	2.32e-105	LEC_superficial_1	TMED10
APMAP	1.93e-109	0.999912	0.378	0.173	2.84e-105	LEC_superficial_1	APMAP
CCNL1.1	4.89e-109	-1.42257	0.537	0.654	7.2e-105	LEC_superficial_1	CCNL1
PARVB.1	5.82e-109	0.985291	0.436	0.222	8.57e-105	LEC_superficial_1	PARVB
CYSTM1.1	6.83e-109	0.740662	0.574	0.324	1.01e-104	LEC_superficial_1	CYSTM1
NDUFB9	1.32e-108	0.668151	0.652	0.402	1.95e-104	LEC_superficial_1	NDUFB9
SEPHS2	1.44e-108	0.927293	0.374	0.169	2.12e-104	LEC_superficial_1	SEPHS2
PLSCR4.1	3.51e-108	-1.94	0.248	0.452	5.18e-104	LEC_superficial_1	PLSCR4
PROX1.1	3.66e-108	-1.5287	0.489	0.634	5.39e-104	LEC_superficial_1	PROX1
NDUFAB1	4.67e-108	0.635396	0.653	0.392	6.89e-104	LEC_superficial_1	NDUFAB1
POLR2E	6.09e-108	0.882108	0.486	0.261	8.96e-104	LEC_superficial_1	POLR2E
COLEC12.1	1.04e-107	-2.60085	0.121	0.334	1.54e-103	LEC_superficial_1	COLEC12
BTG2	1.95e-107	0.669097	0.696	0.441	2.87e-103	LEC_superficial_1	BTG2
XBP1.1	3.07e-107	0.569943	0.755	0.487	4.52e-103	LEC_superficial_1	XBP1
EEF1B2	3.36e-107	0.503545	0.937	0.761	4.95e-103	LEC_superficial_1	EEF1B2
SPG21	5.52e-107	0.834132	0.391	0.181	8.13e-103	LEC_superficial_1	SPG21
TMED5	6.85e-107	0.850547	0.454	0.228	1.01e-102	LEC_superficial_1	TMED5
SEC61G	8.29e-107	0.568895	0.806	0.549	1.22e-102	LEC_superficial_1	SEC61G
CTSB	9.38e-107	0.825826	0.527	0.291	1.38e-102	LEC_superficial_1	CTSB
TMEM147.1	1.13e-106	0.783056	0.549	0.308	1.66e-102	LEC_superficial_1	TMEM147
UBA3	1.69e-106	1.04821	0.302	0.121	2.5e-102	LEC_superficial_1	UBA3
VDAC3	2.73e-106	0.706496	0.55	0.306	4.01e-102	LEC_superficial_1	VDAC3
MAGOH	9.37e-106	0.732254	0.551	0.316	1.38e-101	LEC_superficial_1	MAGOH
MZT1	5.49e-105	1.06222	0.302	0.122	8.08e-101	LEC_superficial_1	MZT1
PSMC3	8.54e-105	0.70767	0.591	0.35	1.26e-100	LEC_superficial_1	PSMC3
TUBA1C	1.83e-104	0.908191	0.485	0.262	2.69e-100	LEC_superficial_1	TUBA1C
ANTXR2	2.37e-104	0.910959	0.44	0.224	3.49e-100	LEC_superficial_1	ANTXR2
ARHGAP29.1	5.79e-104	-1.27333	0.525	0.652	8.53e-100	LEC_superficial_1	ARHGAP29
CYC1	6.18e-104	0.690945	0.6	0.361	9.09e-100	LEC_superficial_1	CYC1
BCAR1.1	7.2e-104	-2.2211	0.141	0.356	1.06e-99	LEC_superficial_1	BCAR1
SLC52A2	7.89e-104	1.05375	0.313	0.131	1.16e-99	LEC_superficial_1	SLC52A2
RSL24D1.1	1.26e-103	0.626473	0.726	0.472	1.85e-99	LEC_superficial_1	RSL24D1
HMOX1.1	1.48e-103	1.19894	0.417	0.203	2.18e-99	LEC_superficial_1	HMOX1
VPS26A.1	1.49e-103	0.830378	0.495	0.27	2.2e-99	LEC_superficial_1	VPS26A
PRKAR1A	1.89e-103	0.583728	0.712	0.452	2.79e-99	LEC_superficial_1	PRKAR1A
DAAM1.1	1.96e-103	-2.54737	0.113	0.323	2.88e-99	LEC_superficial_1	DAAM1
GNB1.1	2.22e-103	-1.74681	0.244	0.448	3.28e-99	LEC_superficial_1	GNB1
RAB6A	2.43e-103	0.685987	0.598	0.349	3.58e-99	LEC_superficial_1	RAB6A
RBM42	3.21e-103	0.787034	0.439	0.221	4.72e-99	LEC_superficial_1	RBM42
CISD1.1	3.52e-103	0.743492	0.568	0.324	5.19e-99	LEC_superficial_1	CISD1
SRPK1.1	7.42e-103	0.93236	0.398	0.193	1.09e-98	LEC_superficial_1	SRPK1
SNRNP40	1.04e-102	0.949121	0.363	0.165	1.54e-98	LEC_superficial_1	SNRNP40
MAF1.1	1.05e-102	0.723598	0.578	0.335	1.54e-98	LEC_superficial_1	MAF1
STX4.1	1.89e-102	0.825266	0.466	0.245	2.79e-98	LEC_superficial_1	STX4
COX17.1	2.86e-102	0.529792	0.769	0.496	4.21e-98	LEC_superficial_1	COX17
TMEM179B	3.12e-102	0.734398	0.529	0.294	4.59e-98	LEC_superficial_1	TMEM179B
HSCB	5.79e-102	1.07624	0.322	0.139	8.53e-98	LEC_superficial_1	HSCB
EIF4E2.1	6.07e-102	0.852137	0.395	0.189	8.95e-98	LEC_superficial_1	EIF4E2
TIMMDC1.1	6.81e-102	0.929408	0.414	0.207	1e-97	LEC_superficial_1	TIMMDC1
ZNF267.1	8.86e-102	0.946282	0.365	0.166	1.3e-97	LEC_superficial_1	ZNF267
VAMP5	2.02e-101	0.659523	0.717	0.482	2.98e-97	LEC_superficial_1	VAMP5
PLAC9.1	3.33e-101	-2.34282	0.188	0.384	4.91e-97	LEC_superficial_1	PLAC9
NXN.1	3.81e-101	-2.11556	0.124	0.339	5.61e-97	LEC_superficial_1	NXN
ACP1.1	7.62e-101	0.79125	0.472	0.249	1.12e-96	LEC_superficial_1	ACP1
TUFM	8.4e-101	0.654985	0.656	0.413	1.24e-96	LEC_superficial_1	TUFM
FAM162A.1	1.48e-100	1.38404	0.367	0.178	2.18e-96	LEC_superficial_1	FAM162A
LITAF	1.54e-100	1.16319	0.369	0.176	2.27e-96	LEC_superficial_1	LITAF
GALNT18	1.62e-100	0.98684	0.399	0.194	2.38e-96	LEC_superficial_1	GALNT18
TMEM205	1.98e-100	0.672132	0.627	0.387	2.91e-96	LEC_superficial_1	TMEM205
DKK3.1	2.12e-100	-2.34501	0.15	0.353	3.12e-96	LEC_superficial_1	DKK3
CCNG1.1	6.25e-100	1.04904	0.443	0.236	9.21e-96	LEC_superficial_1	CCNG1
PXDN.1	1.62e-99	0.829665	0.404	0.198	2.38e-95	LEC_superficial_1	PXDN
BPTF.1	1.87e-99	-2.15114	0.181	0.382	2.76e-95	LEC_superficial_1	BPTF
PPP3CC.1	2.29e-99	0.921968	0.391	0.188	3.37e-95	LEC_superficial_1	PPP3CC
IFT43	4.85e-99	0.780006	0.456	0.237	7.14e-95	LEC_superficial_1	IFT43
MRPL41	1.51e-98	0.594373	0.559	0.316	2.23e-94	LEC_superficial_1	MRPL41
TMEM115	3.19e-98	0.985527	0.343	0.155	4.7e-94	LEC_superficial_1	TMEM115
PRELID3B.1	7.67e-98	0.890134	0.414	0.208	1.13e-93	LEC_superficial_1	PRELID3B
CCL21.1	9.91e-98	-1.26067	0.924	0.896	1.46e-93	LEC_superficial_1	CCL21
GADD45A	1.01e-97	-2.09192	0.109	0.316	1.49e-93	LEC_superficial_1	GADD45A
HSD3B7	1.59e-97	1.06016	0.364	0.173	2.33e-93	LEC_superficial_1	HSD3B7
RAB11B	2.49e-97	0.634854	0.558	0.32	3.66e-93	LEC_superficial_1	RAB11B
NHP2	3.21e-97	0.760984	0.574	0.352	4.72e-93	LEC_superficial_1	NHP2
CMTM7	3.39e-97	1.11932	0.322	0.143	4.99e-93	LEC_superficial_1	CMTM7
PRDX4	4.56e-97	0.771749	0.486	0.267	6.71e-93	LEC_superficial_1	PRDX4
GIMAP6	4.59e-97	0.853282	0.398	0.194	6.76e-93	LEC_superficial_1	GIMAP6
MYADM.1	5.24e-97	-2.09326	0.237	0.423	7.72e-93	LEC_superficial_1	MYADM
MAPK1IP1L	9.4e-97	0.71839	0.505	0.277	1.38e-92	LEC_superficial_1	MAPK1IP1L
BTF3L4	1.02e-96	0.775021	0.439	0.224	1.5e-92	LEC_superficial_1	BTF3L4
FKBP1A	1.02e-96	0.516366	0.865	0.66	1.5e-92	LEC_superficial_1	FKBP1A
OSBPL1A	1.17e-96	0.733366	0.549	0.319	1.72e-92	LEC_superficial_1	OSBPL1A
ETS2	1.51e-96	0.557962	0.67	0.415	2.22e-92	LEC_superficial_1	ETS2
SCARB2	1.59e-96	0.557854	0.698	0.446	2.34e-92	LEC_superficial_1	SCARB2
WWTR1.1	1.61e-96	0.536736	0.831	0.572	2.38e-92	LEC_superficial_1	WWTR1
CANX	2.2e-96	0.531823	0.737	0.497	3.25e-92	LEC_superficial_1	CANX
RNF167	2.57e-96	0.854505	0.361	0.168	3.79e-92	LEC_superficial_1	RNF167
RALY	3.16e-96	0.674708	0.565	0.335	4.65e-92	LEC_superficial_1	RALY
SNX17	3.23e-96	0.76943	0.444	0.233	4.76e-92	LEC_superficial_1	SNX17
OSTF1.1	6.66e-96	0.841079	0.428	0.221	9.8e-92	LEC_superficial_1	OSTF1
ROCK2.1	6.96e-96	-2.0377	0.165	0.367	1.02e-91	LEC_superficial_1	ROCK2
MPZL1.1	8.91e-96	0.831773	0.429	0.218	1.31e-91	LEC_superficial_1	MPZL1
PXDC1.1	1.1e-95	-2.22818	0.128	0.328	1.62e-91	LEC_superficial_1	PXDC1
RAB27A	5.21e-95	1.06794	0.316	0.14	7.67e-91	LEC_superficial_1	RAB27A
RDX.1	1.9e-94	0.739993	0.737	0.513	2.79e-90	LEC_superficial_1	RDX
ILK	3.27e-94	0.585734	0.526	0.295	4.81e-90	LEC_superficial_1	ILK
LY96.1	1.47e-93	-2.31099	0.109	0.306	2.17e-89	LEC_superficial_1	LY96
COX7A2L	1.59e-93	0.555266	0.698	0.451	2.34e-89	LEC_superficial_1	COX7A2L
B3GAT3	1.64e-93	1.02975	0.302	0.131	2.42e-89	LEC_superficial_1	B3GAT3
MGAT1	1.88e-93	0.630455	0.593	0.357	2.76e-89	LEC_superficial_1	MGAT1
DHPS.1	2.4e-93	0.82091	0.411	0.208	3.53e-89	LEC_superficial_1	DHPS
PTPRE.1	2.43e-93	-1.32398	0.471	0.61	3.58e-89	LEC_superficial_1	PTPRE
TLL1	7.77e-93	0.945037	0.308	0.134	1.14e-88	LEC_superficial_1	TLL1
MRPS18C.1	7.81e-93	0.692597	0.508	0.284	1.15e-88	LEC_superficial_1	MRPS18C
COA3	9.92e-93	0.78703	0.416	0.213	1.46e-88	LEC_superficial_1	COA3
CCT6A	1.49e-92	0.659598	0.637	0.415	2.19e-88	LEC_superficial_1	CCT6A
OSTC	3.34e-92	0.654482	0.565	0.334	4.92e-88	LEC_superficial_1	OSTC
UGP2	3.81e-92	0.624521	0.695	0.469	5.6e-88	LEC_superficial_1	UGP2
TMEM183A	7.22e-92	0.944824	0.345	0.164	1.06e-87	LEC_superficial_1	TMEM183A
DUSP23	8.23e-92	1.12614	0.322	0.145	1.21e-87	LEC_superficial_1	DUSP23
DDX17.1	8.38e-92	-1.51913	0.479	0.6	1.23e-87	LEC_superficial_1	DDX17
DPP7	1.4e-91	0.692438	0.494	0.276	2.06e-87	LEC_superficial_1	DPP7
RPL10A	3.4e-91	-0.514865	0.968	0.901	5e-87	LEC_superficial_1	RPL10A
SP100	4.07e-91	0.606314	0.602	0.37	5.99e-87	LEC_superficial_1	SP100
PHF5A	4.13e-91	0.840688	0.359	0.17	6.08e-87	LEC_superficial_1	PHF5A
REXO2	9.14e-91	0.540304	0.751	0.514	1.35e-86	LEC_superficial_1	REXO2
NIPA2	1.1e-90	0.905343	0.333	0.153	1.62e-86	LEC_superficial_1	NIPA2
HMGA1.1	1.66e-90	1.10201	0.461	0.254	2.45e-86	LEC_superficial_1	HMGA1
AK6.1	1.67e-90	0.815892	0.408	0.209	2.46e-86	LEC_superficial_1	AK6
GLRX3.1	1.97e-90	0.746255	0.503	0.284	2.9e-86	LEC_superficial_1	GLRX3
RAB1B	2.62e-90	0.686029	0.402	0.199	3.86e-86	LEC_superficial_1	RAB1B
METTL9.1	3.25e-90	0.665908	0.62	0.383	4.78e-86	LEC_superficial_1	METTL9
CD47	3.26e-90	0.630604	0.715	0.49	4.79e-86	LEC_superficial_1	CD47
VAMP3	3.55e-90	0.613808	0.552	0.32	5.23e-86	LEC_superficial_1	VAMP3
DDT	4.84e-90	0.639171	0.603	0.37	7.12e-86	LEC_superficial_1	DDT
NRP2.1	5.17e-90	-1.31011	0.54	0.649	7.62e-86	LEC_superficial_1	NRP2
SDHC	8.76e-90	0.673839	0.492	0.275	1.29e-85	LEC_superficial_1	SDHC
HAX1	2.61e-89	0.730793	0.472	0.263	3.85e-85	LEC_superficial_1	HAX1
NGDN	2.67e-89	0.781391	0.383	0.188	3.93e-85	LEC_superficial_1	NGDN
LUZP1.1	4.75e-89	-1.94899	0.213	0.4	7e-85	LEC_superficial_1	LUZP1
EIF4A1	6.43e-89	-1.21868	0.463	0.587	9.48e-85	LEC_superficial_1	EIF4A1
TBK1	7.2e-89	0.902286	0.338	0.158	1.06e-84	LEC_superficial_1	TBK1
UNC50	8.93e-89	0.753158	0.385	0.191	1.31e-84	LEC_superficial_1	UNC50
CACYBP.1	1.12e-88	0.63223	0.5	0.283	1.65e-84	LEC_superficial_1	CACYBP
APIP	3.26e-88	0.968355	0.307	0.137	4.8e-84	LEC_superficial_1	APIP
UROD	3.82e-88	0.760067	0.399	0.202	5.62e-84	LEC_superficial_1	UROD
CNPY3	4.26e-88	0.932613	0.317	0.145	6.28e-84	LEC_superficial_1	CNPY3
AP1S2.1	7.17e-88	0.791955	0.427	0.228	1.06e-83	LEC_superficial_1	AP1S2
ACTB	1.7e-87	0.512661	0.993	0.95	2.5e-83	LEC_superficial_1	ACTB
TBPL1.1	1.89e-87	0.745082	0.408	0.21	2.78e-83	LEC_superficial_1	TBPL1
NAA38.1	2.98e-87	-2.06647	0.162	0.349	4.38e-83	LEC_superficial_1	NAA38
SPHK1	6.02e-87	0.503863	0.726	0.486	8.87e-83	LEC_superficial_1	SPHK1
NT5C3B.1	8.2e-87	0.84716	0.385	0.196	1.21e-82	LEC_superficial_1	NT5C3B
PHLDA1.1	1.32e-86	-2.28779	0.166	0.352	1.94e-82	LEC_superficial_1	PHLDA1
SAT1.1	2.2e-86	0.585551	0.863	0.653	3.24e-82	LEC_superficial_1	SAT1
SUPT4H1	4.92e-86	0.636894	0.516	0.298	7.25e-82	LEC_superficial_1	SUPT4H1
DERL1	5.17e-86	0.784783	0.398	0.206	7.61e-82	LEC_superficial_1	DERL1
MRPS15	5.81e-86	0.718104	0.456	0.253	8.55e-82	LEC_superficial_1	MRPS15
CDKN1C	7.44e-86	-2.12584	0.121	0.31	1.1e-81	LEC_superficial_1	CDKN1C
SEC61A1	1.91e-85	0.712804	0.465	0.261	2.82e-81	LEC_superficial_1	SEC61A1
WTAP.1	5.38e-85	0.520664	0.62	0.389	7.92e-81	LEC_superficial_1	WTAP
FAM32A	5.61e-85	0.7289	0.447	0.244	8.26e-81	LEC_superficial_1	FAM32A
PIH1D1.1	7.62e-85	0.778915	0.416	0.221	1.12e-80	LEC_superficial_1	PIH1D1
LAMTOR1	7.91e-85	0.560192	0.611	0.377	1.16e-80	LEC_superficial_1	LAMTOR1
CNOT7	8.68e-85	0.71289	0.387	0.198	1.28e-80	LEC_superficial_1	CNOT7
RAB9A.1	1.62e-84	0.87415	0.354	0.175	2.39e-80	LEC_superficial_1	RAB9A
SPTLC1	3.58e-84	0.819004	0.371	0.186	5.27e-80	LEC_superficial_1	SPTLC1
STX11.1	4e-84	0.725977	0.451	0.244	5.89e-80	LEC_superficial_1	STX11
FBXO7	4.12e-84	0.554946	0.542	0.317	6.07e-80	LEC_superficial_1	FBXO7
NRBP1	6.23e-84	0.708524	0.443	0.242	9.18e-80	LEC_superficial_1	NRBP1
NTPCR.1	9.08e-84	0.90733	0.372	0.191	1.34e-79	LEC_superficial_1	NTPCR
WSB1.1	9.61e-84	-1.26389	0.508	0.618	1.42e-79	LEC_superficial_1	WSB1
ZBTB16	1.14e-83	0.750943	0.348	0.165	1.67e-79	LEC_superficial_1	ZBTB16
PPFIBP1.1	1.36e-83	-0.757445	0.893	0.882	2.01e-79	LEC_superficial_1	PPFIBP1
PARD6G.1	1.63e-83	-1.93929	0.145	0.334	2.41e-79	LEC_superficial_1	PARD6G
RAB13	2.08e-83	0.549468	0.727	0.496	3.07e-79	LEC_superficial_1	RAB13
UBAP1	2.58e-83	0.921649	0.335	0.161	3.8e-79	LEC_superficial_1	UBAP1
MRPL28	2.72e-83	0.821808	0.391	0.205	4e-79	LEC_superficial_1	MRPL28
RARRES2.1	3.28e-83	1.02633	0.565	0.375	4.84e-79	LEC_superficial_1	RARRES2
LAMB2.1	4.28e-83	-2.04263	0.176	0.359	6.31e-79	LEC_superficial_1	LAMB2
CAV1	1.28e-82	-0.760872	0.781	0.831	1.89e-78	LEC_superficial_1	CAV1
TXNDC9	1.45e-82	0.75595	0.381	0.194	2.14e-78	LEC_superficial_1	TXNDC9
FIP1L1	2.28e-82	0.756972	0.376	0.19	3.35e-78	LEC_superficial_1	FIP1L1
PRKRA	2.96e-82	0.883023	0.352	0.176	4.36e-78	LEC_superficial_1	PRKRA
PSMD1	6.57e-82	0.721704	0.44	0.245	9.68e-78	LEC_superficial_1	PSMD1
NECAP2.1	9.98e-82	0.670854	0.497	0.286	1.47e-77	LEC_superficial_1	NECAP2
PAM	1.22e-81	0.732021	0.437	0.238	1.79e-77	LEC_superficial_1	PAM
LRRFIP2.1	1.48e-81	0.664242	0.488	0.281	2.17e-77	LEC_superficial_1	LRRFIP2
SLC9A3R2.1	1.76e-81	-1.45654	0.295	0.47	2.59e-77	LEC_superficial_1	SLC9A3R2
PAIP1	1.98e-81	0.648276	0.5	0.29	2.91e-77	LEC_superficial_1	PAIP1
R3HDM4	2.44e-81	0.809206	0.317	0.148	3.6e-77	LEC_superficial_1	R3HDM4
BAG6.1	4.9e-81	0.707704	0.435	0.239	7.22e-77	LEC_superficial_1	BAG6
EMC4	6.03e-81	0.605682	0.519	0.307	8.87e-77	LEC_superficial_1	EMC4
N4BP2L1.1	7.26e-81	0.771668	0.396	0.206	1.07e-76	LEC_superficial_1	N4BP2L1
CCT3.1	7.26e-81	0.571533	0.685	0.459	1.07e-76	LEC_superficial_1	CCT3
UQCRC2	8.92e-81	0.594975	0.565	0.342	1.31e-76	LEC_superficial_1	UQCRC2
PSMC2	1.45e-80	0.78803	0.372	0.191	2.13e-76	LEC_superficial_1	PSMC2
MARCKSL1.1	1.46e-80	-1.22509	0.481	0.591	2.14e-76	LEC_superficial_1	MARCKSL1
PSENEN	2.85e-80	0.670235	0.422	0.227	4.2e-76	LEC_superficial_1	PSENEN
STX7	3.57e-80	0.513446	0.559	0.338	5.26e-76	LEC_superficial_1	STX7
SYNE1.1	4.64e-80	-1.82311	0.232	0.41	6.84e-76	LEC_superficial_1	SYNE1
BID.1	6.24e-80	0.701397	0.47	0.27	9.2e-76	LEC_superficial_1	BID
PDAP1	8.34e-80	0.60359	0.517	0.306	1.23e-75	LEC_superficial_1	PDAP1
PHB	1.47e-79	0.617457	0.586	0.374	2.17e-75	LEC_superficial_1	PHB
TOMM22	2.23e-79	0.654858	0.499	0.295	3.28e-75	LEC_superficial_1	TOMM22
SEC62.1	3.26e-79	-1.03768	0.571	0.645	4.8e-75	LEC_superficial_1	SEC62
RASD1	4.58e-79	1.10003	0.324	0.158	6.75e-75	LEC_superficial_1	RASD1
LRRC59.1	4.75e-79	0.796956	0.402	0.217	6.99e-75	LEC_superficial_1	LRRC59
HPCAL1	7.68e-79	0.697734	0.405	0.217	1.13e-74	LEC_superficial_1	HPCAL1
SNRPA1.1	2.35e-78	0.746149	0.404	0.217	3.46e-74	LEC_superficial_1	SNRPA1
AKAP9.1	3.22e-78	-1.6711	0.303	0.463	4.74e-74	LEC_superficial_1	AKAP9
FAM133B.1	3.28e-78	-1.92197	0.23	0.397	4.83e-74	LEC_superficial_1	FAM133B
CALD1	4.7e-78	-0.847474	0.756	0.781	6.92e-74	LEC_superficial_1	CALD1
GDI2	4.93e-78	0.534932	0.676	0.451	7.27e-74	LEC_superficial_1	GDI2
BTG3.1	5.02e-78	0.690851	0.463	0.264	7.39e-74	LEC_superficial_1	BTG3
IMP4	5.49e-78	0.828378	0.377	0.201	8.09e-74	LEC_superficial_1	IMP4
CHMP1B	5.57e-78	-1.98665	0.142	0.325	8.2e-74	LEC_superficial_1	CHMP1B
UBE2A	6.08e-78	0.625247	0.459	0.256	8.95e-74	LEC_superficial_1	UBE2A
MAX	6.35e-78	0.659862	0.467	0.269	9.36e-74	LEC_superficial_1	MAX
CYB5B.1	7.27e-78	0.587206	0.521	0.308	1.07e-73	LEC_superficial_1	CYB5B
M6PR	1.12e-77	0.624478	0.411	0.221	1.64e-73	LEC_superficial_1	M6PR
CRIM1.1	3.24e-77	-2.0864	0.14	0.318	4.77e-73	LEC_superficial_1	CRIM1
SNX1	7.13e-77	0.734367	0.359	0.184	1.05e-72	LEC_superficial_1	SNX1
CDC42EP2	9.3e-77	0.65379	0.362	0.183	1.37e-72	LEC_superficial_1	CDC42EP2
SRRM2.1	3.11e-76	-1.30707	0.423	0.556	4.58e-72	LEC_superficial_1	SRRM2
CD164	3.75e-76	0.598193	0.532	0.326	5.52e-72	LEC_superficial_1	CD164
MRPL13	4.7e-76	0.683498	0.368	0.189	6.92e-72	LEC_superficial_1	MRPL13
SZRD1	1.99e-75	0.661255	0.442	0.251	2.93e-71	LEC_superficial_1	SZRD1
SLC25A39	2.49e-75	0.655569	0.393	0.212	3.66e-71	LEC_superficial_1	SLC25A39
LDB2.1	2.7e-75	-1.7457	0.206	0.381	3.97e-71	LEC_superficial_1	LDB2
CAMTA1.1	4.56e-75	0.536	0.637	0.418	6.71e-71	LEC_superficial_1	CAMTA1
PSMD4	5.53e-75	0.604575	0.517	0.312	8.15e-71	LEC_superficial_1	PSMD4
IFNAR1	5.86e-75	0.61892	0.433	0.241	8.63e-71	LEC_superficial_1	IFNAR1
GRSF1	1.06e-74	0.823013	0.305	0.145	1.57e-70	LEC_superficial_1	GRSF1
DERL2	1.15e-74	0.792952	0.348	0.178	1.7e-70	LEC_superficial_1	DERL2
TIFA.1	1.52e-74	0.631171	0.441	0.244	2.24e-70	LEC_superficial_1	TIFA
ATP6V1C1	1.72e-74	0.832947	0.308	0.15	2.53e-70	LEC_superficial_1	ATP6V1C1
SOCS3.1	2.5e-74	-2.12293	0.276	0.426	3.68e-70	LEC_superficial_1	SOCS3
XRN2	3.32e-74	0.539705	0.574	0.362	4.89e-70	LEC_superficial_1	XRN2
ATG3	4.3e-74	0.674924	0.456	0.265	6.33e-70	LEC_superficial_1	ATG3
RBPJ.1	6.1e-74	0.531444	0.592	0.376	8.99e-70	LEC_superficial_1	RBPJ
CALR	6.23e-74	0.647359	0.81	0.625	9.18e-70	LEC_superficial_1	CALR
PCAT19	8.57e-74	-1.59772	0.392	0.504	1.26e-69	LEC_superficial_1	PCAT19
NOL7	9.14e-74	0.536936	0.612	0.4	1.35e-69	LEC_superficial_1	NOL7
ELOVL5	1.14e-73	0.732372	0.391	0.212	1.67e-69	LEC_superficial_1	ELOVL5
MAP1B.1	1.15e-73	-1.7323	0.221	0.389	1.7e-69	LEC_superficial_1	MAP1B
TMEM126B	1.5e-73	0.621185	0.439	0.247	2.21e-69	LEC_superficial_1	TMEM126B
CMTM6	2.12e-73	0.588143	0.455	0.258	3.12e-69	LEC_superficial_1	CMTM6
RAB10	5.12e-73	0.610751	0.465	0.27	7.54e-69	LEC_superficial_1	RAB10
ATF3.1	1.06e-72	-2.17475	0.197	0.361	1.56e-68	LEC_superficial_1	ATF3
COPS5	1.4e-72	0.61606	0.413	0.227	2.06e-68	LEC_superficial_1	COPS5
PPP3CA.1	4.29e-72	-1.70665	0.196	0.368	6.32e-68	LEC_superficial_1	PPP3CA
YIPF3	6.71e-72	0.500561	0.542	0.331	9.89e-68	LEC_superficial_1	YIPF3
DDOST	9.04e-72	0.609942	0.441	0.253	1.33e-67	LEC_superficial_1	DDOST
EIF3M	9.73e-72	0.538235	0.6	0.396	1.43e-67	LEC_superficial_1	EIF3M
COA4	1.16e-71	0.767649	0.365	0.197	1.71e-67	LEC_superficial_1	COA4
TMEM43	1.38e-71	0.706726	0.315	0.154	2.03e-67	LEC_superficial_1	TMEM43
FBXW5	2.2e-71	0.614729	0.432	0.245	3.24e-67	LEC_superficial_1	FBXW5
CDC123	2.42e-71	0.711924	0.362	0.191	3.56e-67	LEC_superficial_1	CDC123
CCDC80.1	2.97e-71	-1.70234	0.24	0.405	4.37e-67	LEC_superficial_1	CCDC80
PSMD2	3.05e-71	0.625517	0.452	0.265	4.49e-67	LEC_superficial_1	PSMD2
MRPS12	3.29e-71	0.715926	0.381	0.206	4.85e-67	LEC_superficial_1	MRPS12
NUDT5	3.74e-71	0.787628	0.313	0.156	5.5e-67	LEC_superficial_1	NUDT5
HSP90AA1	1.31e-70	-0.984106	0.893	0.864	1.93e-66	LEC_superficial_1	HSP90AA1
STOML2	1.66e-70	0.626676	0.504	0.311	2.44e-66	LEC_superficial_1	STOML2
EMP2.1	1.88e-70	0.549329	0.722	0.517	2.77e-66	LEC_superficial_1	EMP2
WNK1.1	3.32e-70	-1.50653	0.243	0.407	4.88e-66	LEC_superficial_1	WNK1
APLP2.1	3.76e-70	-1.04907	0.533	0.618	5.53e-66	LEC_superficial_1	APLP2
VPS29	4.6e-70	0.500531	0.594	0.382	6.78e-66	LEC_superficial_1	VPS29
DCTD	6.82e-70	0.827673	0.323	0.165	1e-65	LEC_superficial_1	DCTD
SRA1	8.93e-70	0.793781	0.306	0.152	1.31e-65	LEC_superficial_1	SRA1
RTCB.1	9.18e-70	0.622424	0.425	0.242	1.35e-65	LEC_superficial_1	RTCB
KLF10.1	1.72e-69	-2.02313	0.255	0.404	2.53e-65	LEC_superficial_1	KLF10
MFF	1.73e-69	0.643193	0.394	0.216	2.55e-65	LEC_superficial_1	MFF
GSDMD	2.27e-69	0.626067	0.445	0.255	3.35e-65	LEC_superficial_1	GSDMD
ISCU	2.57e-69	0.514124	0.551	0.341	3.79e-65	LEC_superficial_1	ISCU
ABCG1	2.9e-69	0.507247	0.426	0.238	4.27e-65	LEC_superficial_1	ABCG1
VPS37A	3.56e-69	0.801749	0.313	0.158	5.24e-65	LEC_superficial_1	VPS37A
MDH2	3.59e-69	0.544022	0.552	0.345	5.28e-65	LEC_superficial_1	MDH2
ETS1	3.65e-69	-1.4448	0.278	0.435	5.37e-65	LEC_superficial_1	ETS1
RBMS1.1	4.65e-69	-1.67794	0.23	0.39	6.85e-65	LEC_superficial_1	RBMS1
ADD3.1	5.09e-69	-1.31576	0.399	0.53	7.5e-65	LEC_superficial_1	ADD3
DNAJA2	1.04e-68	0.565003	0.463	0.271	1.53e-64	LEC_superficial_1	DNAJA2
DDRGK1	1.14e-68	0.583244	0.45	0.265	1.68e-64	LEC_superficial_1	DDRGK1
MRPL37	1.14e-68	0.786456	0.304	0.15	1.68e-64	LEC_superficial_1	MRPL37
UQCRFS1	2.04e-68	0.537477	0.536	0.334	3.01e-64	LEC_superficial_1	UQCRFS1
HSD17B11.1	2.61e-68	0.526305	0.471	0.278	3.84e-64	LEC_superficial_1	HSD17B11
SET.1	2.73e-68	-1.16888	0.43	0.542	4.02e-64	LEC_superficial_1	SET
TSG101.1	4.03e-68	0.633964	0.439	0.257	5.93e-64	LEC_superficial_1	TSG101
PSMC6	4.79e-68	0.554224	0.513	0.315	7.05e-64	LEC_superficial_1	PSMC6
SNAPC1	7.53e-68	0.785155	0.343	0.181	1.11e-63	LEC_superficial_1	SNAPC1
SLC35G2	2.17e-67	0.685025	0.303	0.149	3.19e-63	LEC_superficial_1	SLC35G2
RNPS1	2.51e-67	0.511018	0.552	0.354	3.7e-63	LEC_superficial_1	RNPS1
MVB12A	3.66e-67	0.731469	0.334	0.175	5.4e-63	LEC_superficial_1	MVB12A
NUFIP2.1	5.2e-67	-1.92571	0.152	0.314	7.66e-63	LEC_superficial_1	NUFIP2
ARL6IP6	8.7e-67	0.744899	0.321	0.163	1.28e-62	LEC_superficial_1	ARL6IP6
GDI1	1.01e-66	0.523502	0.366	0.196	1.49e-62	LEC_superficial_1	GDI1
SIRPA	1.05e-66	0.599373	0.473	0.286	1.55e-62	LEC_superficial_1	SIRPA
CTSL	1.41e-66	0.923736	0.667	0.493	2.08e-62	LEC_superficial_1	CTSL
FBL.1	1.58e-66	0.601562	0.531	0.339	2.33e-62	LEC_superficial_1	FBL
SULF2.1	3.38e-66	-1.9218	0.147	0.307	4.97e-62	LEC_superficial_1	SULF2
RHBDD2	3.66e-66	0.735083	0.321	0.165	5.38e-62	LEC_superficial_1	RHBDD2
BLVRB	4.79e-66	0.571481	0.458	0.273	7.05e-62	LEC_superficial_1	BLVRB
MRPS36	1.13e-65	0.571543	0.419	0.238	1.66e-61	LEC_superficial_1	MRPS36
SSRP1.1	1.28e-65	0.728583	0.363	0.199	1.88e-61	LEC_superficial_1	SSRP1
PWP1	1.41e-65	0.657106	0.361	0.197	2.08e-61	LEC_superficial_1	PWP1
TM2D1	3.57e-65	0.520773	0.416	0.237	5.25e-61	LEC_superficial_1	TM2D1
DUSP3	4.17e-65	0.694371	0.33	0.173	6.14e-61	LEC_superficial_1	DUSP3
HSD17B12.1	7.5e-65	-1.80004	0.175	0.331	1.11e-60	LEC_superficial_1	HSD17B12
PCID2	1.36e-64	0.669811	0.394	0.223	2e-60	LEC_superficial_1	PCID2
DNAJB11	4.47e-64	0.730183	0.383	0.217	6.58e-60	LEC_superficial_1	DNAJB11
ZYX	7.39e-64	0.620365	0.36	0.194	1.09e-59	LEC_superficial_1	ZYX
PIEZO1.1	7.94e-64	-2.05644	0.161	0.318	1.17e-59	LEC_superficial_1	PIEZO1
CLPP	5.66e-63	0.54749	0.43	0.251	8.33e-59	LEC_superficial_1	CLPP
CAMK2D.1	4.56e-62	0.565145	0.405	0.23	6.72e-58	LEC_superficial_1	CAMK2D
NDUFB1.1	1.02e-61	-1.53128	0.251	0.398	1.51e-57	LEC_superficial_1	NDUFB1
SDHA.1	1.15e-61	0.684181	0.369	0.207	1.69e-57	LEC_superficial_1	SDHA
COPS2	1.37e-61	0.598535	0.429	0.254	2.01e-57	LEC_superficial_1	COPS2
EID1.1	4.51e-61	-1.05291	0.527	0.583	6.64e-57	LEC_superficial_1	EID1
TMOD1.1	4.83e-61	0.624356	0.396	0.227	7.11e-57	LEC_superficial_1	TMOD1
FOXP1	5.26e-61	-1.13942	0.473	0.567	7.75e-57	LEC_superficial_1	FOXP1
CMAS	1.3e-60	0.706993	0.315	0.166	1.92e-56	LEC_superficial_1	CMAS
CUEDC2	5.35e-60	0.639241	0.39	0.227	7.89e-56	LEC_superficial_1	CUEDC2
HERPUD1.1	7.47e-60	0.569001	0.669	0.473	1.1e-55	LEC_superficial_1	HERPUD1
OSER1	8.33e-60	0.759947	0.323	0.174	1.23e-55	LEC_superficial_1	OSER1
CTSH	9.66e-60	0.589199	0.655	0.47	1.42e-55	LEC_superficial_1	CTSH
VTI1B	1.48e-59	0.601903	0.38	0.217	2.18e-55	LEC_superficial_1	VTI1B
ZNF580	1.99e-59	0.741832	0.323	0.175	2.93e-55	LEC_superficial_1	ZNF580
DDX3X.1	4.08e-59	-1.1676	0.576	0.625	6.01e-55	LEC_superficial_1	DDX3X
COPB2	5e-59	0.518621	0.368	0.205	7.36e-55	LEC_superficial_1	COPB2
DNTTIP2	5.04e-59	0.553665	0.411	0.242	7.43e-55	LEC_superficial_1	DNTTIP2
IMP3	5.76e-59	0.607991	0.354	0.196	8.49e-55	LEC_superficial_1	IMP3
MRPS18B	7.08e-59	0.630276	0.36	0.203	1.04e-54	LEC_superficial_1	MRPS18B
TIMM10	7.72e-59	0.606324	0.36	0.202	1.14e-54	LEC_superficial_1	TIMM10
POLR2J	8.38e-59	0.517281	0.468	0.287	1.23e-54	LEC_superficial_1	POLR2J
TCEAL3	9.2e-59	0.617385	0.371	0.212	1.36e-54	LEC_superficial_1	TCEAL3
DPM2	2.31e-58	0.725691	0.308	0.163	3.4e-54	LEC_superficial_1	DPM2
SNHG12	4.19e-58	0.949031	0.316	0.171	6.17e-54	LEC_superficial_1	SNHG12
FCGRT.1	4.53e-58	-0.840909	0.626	0.667	6.68e-54	LEC_superficial_1	FCGRT
SNRPC	4.59e-58	0.510015	0.422	0.251	6.75e-54	LEC_superficial_1	SNRPC
PDIA6	6.65e-58	0.57281	0.662	0.467	9.8e-54	LEC_superficial_1	PDIA6
CHTOP	8.01e-58	0.564996	0.379	0.217	1.18e-53	LEC_superficial_1	CHTOP
HAPLN3	8.32e-58	0.698218	0.311	0.165	1.23e-53	LEC_superficial_1	HAPLN3
NT5C3A	1.6e-57	0.614962	0.322	0.173	2.36e-53	LEC_superficial_1	NT5C3A
TWF1	1.76e-57	0.666077	0.301	0.158	2.6e-53	LEC_superficial_1	TWF1
YIF1A	2.98e-57	0.639189	0.366	0.209	4.38e-53	LEC_superficial_1	YIF1A
PECAM1.1	2.98e-57	-1.06003	0.398	0.53	4.38e-53	LEC_superficial_1	PECAM1
SURF4	3.54e-57	0.559927	0.417	0.25	5.21e-53	LEC_superficial_1	SURF4
STIP1.1	3.87e-57	0.562431	0.421	0.253	5.69e-53	LEC_superficial_1	STIP1
AIP	4.11e-57	0.574988	0.351	0.195	6.05e-53	LEC_superficial_1	AIP
LYRM4	7.26e-57	0.834162	0.315	0.173	1.07e-52	LEC_superficial_1	LYRM4
MPST	7.91e-57	0.580164	0.438	0.269	1.17e-52	LEC_superficial_1	MPST
TIPRL	1.26e-56	0.59457	0.361	0.205	1.86e-52	LEC_superficial_1	TIPRL
RBM7.1	1.76e-56	0.545469	0.381	0.219	2.59e-52	LEC_superficial_1	RBM7
NAP1L1	2.13e-56	-0.878711	0.557	0.609	3.14e-52	LEC_superficial_1	NAP1L1
ANAPC13	2.29e-56	0.615376	0.303	0.159	3.37e-52	LEC_superficial_1	ANAPC13
INSIG2	2.39e-56	0.807693	0.336	0.189	3.53e-52	LEC_superficial_1	INSIG2
CCDC90B	2.55e-56	0.570016	0.363	0.207	3.76e-52	LEC_superficial_1	CCDC90B
SDF2	3.14e-56	0.523603	0.383	0.222	4.63e-52	LEC_superficial_1	SDF2
MYDGF	7.21e-56	0.521331	0.626	0.441	1.06e-51	LEC_superficial_1	MYDGF
UBA1	1.11e-55	0.547056	0.348	0.194	1.64e-51	LEC_superficial_1	UBA1
GPR108	1.13e-55	0.618877	0.334	0.183	1.67e-51	LEC_superficial_1	GPR108
CFAP36	1.73e-55	0.577911	0.368	0.212	2.54e-51	LEC_superficial_1	CFAP36
KLHDC2	2.92e-55	0.569837	0.317	0.171	4.3e-51	LEC_superficial_1	KLHDC2
ACOT9	2.96e-55	0.579745	0.35	0.197	4.36e-51	LEC_superficial_1	ACOT9
CLU.1	3.32e-55	-1.34511	0.537	0.61	4.89e-51	LEC_superficial_1	CLU
CAPNS1.1	5.67e-55	-1.37102	0.264	0.401	8.35e-51	LEC_superficial_1	CAPNS1
NTMT1	7.63e-55	0.736305	0.309	0.168	1.12e-50	LEC_superficial_1	NTMT1
TMED3	8.47e-55	0.749104	0.332	0.189	1.25e-50	LEC_superficial_1	TMED3
AAMP	6.88e-54	0.571655	0.384	0.228	1.01e-49	LEC_superficial_1	AAMP
PHLDB2.1	7.07e-54	-1.62408	0.193	0.338	1.04e-49	LEC_superficial_1	PHLDB2
NCOA4	1.07e-53	0.526607	0.403	0.242	1.57e-49	LEC_superficial_1	NCOA4
CAPN2.1	1.37e-53	-1.01443	0.312	0.459	2.02e-49	LEC_superficial_1	CAPN2
CPNE8	2.27e-53	0.526681	0.463	0.292	3.34e-49	LEC_superficial_1	CPNE8
PNPLA8	3.23e-53	0.510605	0.4	0.239	4.75e-49	LEC_superficial_1	PNPLA8
ALDH3A2	3.31e-53	0.758462	0.314	0.176	4.87e-49	LEC_superficial_1	ALDH3A2
NR1H2	4.8e-53	0.559838	0.376	0.22	7.07e-49	LEC_superficial_1	NR1H2
CLPTM1	6.42e-53	0.647992	0.343	0.197	9.45e-49	LEC_superficial_1	CLPTM1
MORC3	1.05e-52	0.55312	0.319	0.174	1.55e-48	LEC_superficial_1	MORC3
TIMM17A	1.15e-52	0.630648	0.313	0.173	1.69e-48	LEC_superficial_1	TIMM17A
ABHD2.1	1.29e-52	0.546962	0.375	0.22	1.9e-48	LEC_superficial_1	ABHD2
MYH9.1	1.54e-52	-1.36458	0.29	0.419	2.27e-48	LEC_superficial_1	MYH9
TSPAN12	1.68e-52	0.733127	0.357	0.211	2.47e-48	LEC_superficial_1	TSPAN12
FN1.1	1.7e-52	-1.27606	0.387	0.495	2.51e-48	LEC_superficial_1	FN1
PDIA4	1.75e-52	0.826453	0.327	0.187	2.58e-48	LEC_superficial_1	PDIA4
SS18L2	9.72e-52	0.509173	0.345	0.195	1.43e-47	LEC_superficial_1	SS18L2
SRSF3	2.03e-51	-0.980924	0.542	0.617	2.99e-47	LEC_superficial_1	SRSF3
NDUFA9	2.16e-51	0.540034	0.327	0.184	3.18e-47	LEC_superficial_1	NDUFA9
ACKR3	3.35e-51	0.557049	0.353	0.204	4.93e-47	LEC_superficial_1	ACKR3
NFAT5.1	3.92e-51	-1.20764	0.418	0.513	5.78e-47	LEC_superficial_1	NFAT5
MRPS7	4.09e-51	0.517328	0.345	0.198	6.02e-47	LEC_superficial_1	MRPS7
PQBP1.1	4.37e-51	0.548601	0.403	0.245	6.44e-47	LEC_superficial_1	PQBP1
CFL2.1	7.49e-51	0.531516	0.471	0.303	1.1e-46	LEC_superficial_1	CFL2
ARF6.1	1.09e-50	-1.487	0.177	0.318	1.61e-46	LEC_superficial_1	ARF6
RTF1.1	1.6e-50	-1.36741	0.248	0.384	2.35e-46	LEC_superficial_1	RTF1
NUDT21	1.91e-50	0.559028	0.32	0.179	2.81e-46	LEC_superficial_1	NUDT21
MGST3.1	2.43e-50	-0.979913	0.6	0.624	3.58e-46	LEC_superficial_1	MGST3
CPSF6	3.05e-50	0.525939	0.318	0.178	4.49e-46	LEC_superficial_1	CPSF6
TSSC4	2.06e-49	0.610734	0.324	0.186	3.04e-45	LEC_superficial_1	TSSC4
MANF.1	3.32e-49	0.854531	0.406	0.261	4.89e-45	LEC_superficial_1	MANF
PITHD1	4.79e-49	0.534246	0.362	0.215	7.06e-45	LEC_superficial_1	PITHD1
ACTR10	6.45e-49	0.500882	0.395	0.243	9.5e-45	LEC_superficial_1	ACTR10
BZW2	8.4e-49	0.567541	0.342	0.199	1.24e-44	LEC_superficial_1	BZW2
CCDC107	1.15e-48	0.500264	0.353	0.205	1.7e-44	LEC_superficial_1	CCDC107
NUDCD2	1.16e-48	0.541759	0.332	0.191	1.71e-44	LEC_superficial_1	NUDCD2
SAR1B	1.74e-48	0.557863	0.307	0.172	2.56e-44	LEC_superficial_1	SAR1B
SDF2L1	1.74e-48	0.943677	0.302	0.174	2.57e-44	LEC_superficial_1	SDF2L1
MACF1.1	3.07e-48	-1.25009	0.406	0.504	4.53e-44	LEC_superficial_1	MACF1
EIF5B.1	3.25e-47	-1.13375	0.359	0.469	4.79e-43	LEC_superficial_1	EIF5B
COL6A2.1	3.75e-47	-1.34785	0.294	0.413	5.52e-43	LEC_superficial_1	COL6A2
EIF2S1	6.09e-47	0.506638	0.413	0.26	8.97e-43	LEC_superficial_1	EIF2S1
DYNC1I2.1	6.54e-47	-1.17149	0.31	0.428	9.63e-43	LEC_superficial_1	DYNC1I2
FXYD6.1	1.04e-46	-1.21551	0.379	0.473	1.54e-42	LEC_superficial_1	FXYD6
ISCA1	1.61e-46	0.549136	0.346	0.204	2.38e-42	LEC_superficial_1	ISCA1
MAN1A1.1	1.81e-46	-1.43647	0.236	0.365	2.67e-42	LEC_superficial_1	MAN1A1
PGM5.1	8.01e-46	-1.34221	0.273	0.395	1.18e-41	LEC_superficial_1	PGM5
PNN.1	2.37e-45	-1.34178	0.296	0.413	3.49e-41	LEC_superficial_1	PNN
MYC.1	8.83e-45	-1.39359	0.242	0.367	1.3e-40	LEC_superficial_1	MYC
ECHDC1	1.65e-44	0.516151	0.323	0.19	2.42e-40	LEC_superficial_1	ECHDC1
GPM6A.1	1.88e-44	-1.45376	0.221	0.345	2.78e-40	LEC_superficial_1	GPM6A
EXOSC8	2.29e-44	0.501152	0.315	0.183	3.37e-40	LEC_superficial_1	EXOSC8
TKT.1	6.2e-44	0.545005	0.418	0.272	9.13e-40	LEC_superficial_1	TKT
HSP90B1	6.93e-44	0.60582	0.849	0.701	1.02e-39	LEC_superficial_1	HSP90B1
EMC2	1.54e-43	0.54923	0.302	0.173	2.27e-39	LEC_superficial_1	EMC2
GUSB.1	1.78e-43	-1.37266	0.231	0.354	2.62e-39	LEC_superficial_1	GUSB
KMT2A.1	2.46e-43	-1.49509	0.176	0.304	3.62e-39	LEC_superficial_1	KMT2A
FAM114A1	6.94e-43	0.603549	0.31	0.183	1.02e-38	LEC_superficial_1	FAM114A1
CYBA.1	3.65e-42	-1.31529	0.213	0.338	5.38e-38	LEC_superficial_1	CYBA
PTP4A2	4e-42	-1.14292	0.263	0.386	5.88e-38	LEC_superficial_1	PTP4A2
SOX4	5.67e-42	-1.34438	0.575	0.59	8.34e-38	LEC_superficial_1	SOX4
SMARCB1	6.03e-42	0.559224	0.317	0.188	8.87e-38	LEC_superficial_1	SMARCB1
SLC39A7	2.15e-41	0.571596	0.308	0.183	3.16e-37	LEC_superficial_1	SLC39A7
RABGGTB.1	3.44e-41	0.555883	0.34	0.209	5.07e-37	LEC_superficial_1	RABGGTB
LYAR	3.62e-41	0.552667	0.307	0.18	5.33e-37	LEC_superficial_1	LYAR
CORO1C	6.03e-41	-1.23075	0.209	0.336	8.88e-37	LEC_superficial_1	CORO1C
ANKRD11.1	6.61e-41	-1.55759	0.184	0.305	9.74e-37	LEC_superficial_1	ANKRD11
FDX1.1	9.48e-41	0.765706	0.363	0.228	1.4e-36	LEC_superficial_1	FDX1
PRKCZ	1.21e-40	0.546092	0.3	0.177	1.78e-36	LEC_superficial_1	PRKCZ
EIF3J.1	3.44e-40	-1.26524	0.232	0.35	5.07e-36	LEC_superficial_1	EIF3J
N4BP2L2.1	3.82e-39	-0.931427	0.602	0.627	5.62e-35	LEC_superficial_1	N4BP2L2
TLN1.1	6.41e-39	-1.26373	0.301	0.401	9.44e-35	LEC_superficial_1	TLN1
TMA7	7.52e-39	-0.605705	0.776	0.728	1.11e-34	LEC_superficial_1	TMA7
HNRNPD.1	9.05e-39	-1.15601	0.266	0.381	1.33e-34	LEC_superficial_1	HNRNPD
TXNRD1.1	1.16e-38	0.702866	0.356	0.228	1.71e-34	LEC_superficial_1	TXNRD1
RBM25.1	2.42e-38	-1.09195	0.427	0.498	3.57e-34	LEC_superficial_1	RBM25
PPP1R15A	1.77e-37	-0.975201	0.705	0.684	2.61e-33	LEC_superficial_1	PPP1R15A
DNAJB4.1	2.5e-37	-1.61482	0.254	0.355	3.68e-33	LEC_superficial_1	DNAJB4
CCL2.1	2.83e-37	1.05335	0.517	0.386	4.17e-33	LEC_superficial_1	CCL2
ID2	3.18e-37	-1.64676	0.287	0.387	4.68e-33	LEC_superficial_1	ID2
SCP2.1	1.8e-36	-1.36879	0.208	0.317	2.65e-32	LEC_superficial_1	SCP2
SVIP.1	2.62e-36	-1.31885	0.206	0.318	3.86e-32	LEC_superficial_1	SVIP
REEP3.1	1.95e-35	-1.0972	0.312	0.412	2.87e-31	LEC_superficial_1	REEP3
ARHGEF12	3.98e-35	-1.29667	0.239	0.346	5.86e-31	LEC_superficial_1	ARHGEF12
RELN.1	5.99e-35	-1.69868	0.223	0.321	8.82e-31	LEC_superficial_1	RELN
CD151.1	6.27e-35	-0.806536	0.626	0.632	9.23e-31	LEC_superficial_1	CD151
LYN.1	9.43e-35	-1.27481	0.194	0.305	1.39e-30	LEC_superficial_1	LYN
GOLGB1.1	9.55e-35	-1.45512	0.236	0.34	1.41e-30	LEC_superficial_1	GOLGB1
WAC.1	1.44e-34	-1.2417	0.237	0.344	2.13e-30	LEC_superficial_1	WAC
EFEMP1.1	3.83e-34	-0.969938	0.628	0.643	5.65e-30	LEC_superficial_1	EFEMP1
DNAJB1	3.92e-34	-2.12414	0.359	0.421	5.78e-30	LEC_superficial_1	DNAJB1
ODF2L.1	6.46e-34	-1.30344	0.292	0.39	9.52e-30	LEC_superficial_1	ODF2L
DUSP1.1	1.59e-33	-1.16716	0.644	0.627	2.35e-29	LEC_superficial_1	DUSP1
NDUFA4	7.11e-33	-0.623104	0.686	0.677	1.05e-28	LEC_superficial_1	NDUFA4
PCBP1.1	7.31e-33	-0.814365	0.485	0.545	1.08e-28	LEC_superficial_1	PCBP1
HSPA1A	7.44e-33	-2.61875	0.572	0.576	1.1e-28	LEC_superficial_1	HSPA1A
SYNE2.1	9.51e-33	-1.40667	0.264	0.36	1.4e-28	LEC_superficial_1	SYNE2
[truncated: 1,675 more rows]

## Sheet: Supplementary Data 4
	p_val	avg_log2FC	pct.1	pct.2	p_val_adj	cluster	gene
RPS4Y1	6.01e-155	2.18749	0.517	0.102	8.86e-151	heart	RPS4Y1
ADGRG3	8.31e-138	2.40595	0.447	0.089	1.22e-133	heart	ADGRG3
SOX18	2.25e-127	1.98879	0.618	0.177	3.31e-123	heart	SOX18
HYAL2	8.06e-127	1.7135	0.915	0.491	1.19e-122	heart	HYAL2
PLAC9	1.95e-102	1.91754	0.744	0.341	2.87e-98	heart	PLAC9
HTRA1	1.99e-100	2.12789	0.542	0.169	2.94e-96	heart	HTRA1
BRI3	5.4e-98	1.5603	0.78	0.358	7.95e-94	heart	BRI3
MMRN1	3.11e-95	1.29577	0.975	0.89	4.58e-91	heart	MMRN1
GNAI2	1.5e-93	1.49815	0.856	0.548	2.21e-89	heart	GNAI2
PTMS	5.95e-92	1.30548	0.894	0.56	8.77e-88	heart	PTMS
GUK1	7.66e-88	1.09232	0.951	0.795	1.13e-83	heart	GUK1
EEF1A1	5.95e-83	-0.862825	0.982	0.993	8.76e-79	heart	EEF1A1
NFKBIA	3.2e-82	-2.34143	0.665	0.84	4.71e-78	heart	NFKBIA
HLA-A	4.79e-82	-1.27291	0.906	0.948	7.05e-78	heart	HLA-A
CD81	4.82e-82	1.4342	0.807	0.477	7.09e-78	heart	CD81
MGP	1.15e-77	-4.22406	0.079	0.55	1.69e-73	heart	MGP
NR2F2	4.44e-77	1.32006	0.836	0.525	6.54e-73	heart	NR2F2
NAA38	8.94e-77	1.65561	0.67	0.309	1.32e-72	heart	NAA38
SQSTM1	4.13e-75	-1.95606	0.622	0.814	6.08e-71	heart	SQSTM1
TRIOBP	2.81e-74	1.42443	0.706	0.355	4.14e-70	heart	TRIOBP
UBE2M	1.19e-70	1.72464	0.449	0.143	1.75e-66	heart	UBE2M
ANXA3	2.91e-70	2.22008	0.328	0.085	4.29e-66	heart	ANXA3
RPS26	6.6e-70	-1.24241	0.838	0.895	9.72e-66	heart	RPS26
NTN4	1.39e-69	2.77943	0.38	0.118	2.04e-65	heart	NTN4
MAF	2.69e-68	1.49669	0.699	0.362	3.96e-64	heart	MAF
LMO2	9.99e-68	1.18058	0.753	0.391	1.47e-63	heart	LMO2
IER3	1.95e-67	-2.97999	0.126	0.558	2.88e-63	heart	IER3
BCL7C	2.59e-66	1.338	0.638	0.279	3.81e-62	heart	BCL7C
CDC42EP5	1.02e-65	1.33453	0.596	0.247	1.5e-61	heart	CDC42EP5
STAB1	1.01e-63	1.71275	0.38	0.116	1.48e-59	heart	STAB1
CTSD	1.87e-63	1.39218	0.739	0.417	2.75e-59	heart	CTSD
PPP1R15A	2.3e-63	-2.12715	0.319	0.697	3.38e-59	heart	PPP1R15A
EGFL7	6.45e-63	1.01136	0.849	0.515	9.5e-59	heart	EGFL7
SEMA3A	6.5e-63	1.37947	0.674	0.343	9.57e-59	heart	SEMA3A
MARCKS	1.89e-62	1.15136	0.843	0.598	2.78e-58	heart	MARCKS
RPS4X	2.67e-62	-0.736132	0.962	0.968	3.94e-58	heart	RPS4X
GNG11	4.01e-62	0.829011	0.966	0.855	5.9e-58	heart	GNG11
NR2F1	9.35e-62	1.35948	0.733	0.394	1.38e-57	heart	NR2F1
YWHAH	4.44e-61	1.23218	0.76	0.437	6.54e-57	heart	YWHAH
HRCT1	5.26e-61	1.60817	0.337	0.094	7.75e-57	heart	HRCT1
BAALC	1.1e-60	1.84307	0.369	0.115	1.62e-56	heart	BAALC
FTH1	1.28e-60	-1.65454	0.975	0.984	1.88e-56	heart	FTH1
MGST3	5.37e-60	1.14787	0.87	0.616	7.9e-56	heart	MGST3
TMSB4X	1.95e-59	0.745342	1	0.96	2.88e-55	heart	TMSB4X
KCTD17	8.38e-58	1.86299	0.413	0.148	1.23e-53	heart	KCTD17
SNCG	3.68e-56	1.20747	0.728	0.405	5.42e-52	heart	SNCG
PALM	1.62e-55	1.39892	0.555	0.249	2.39e-51	heart	PALM
ITGB1	6.39e-55	1.0261	0.867	0.681	9.41e-51	heart	ITGB1
ALDH1A1	9.34e-55	1.99885	0.387	0.132	1.38e-50	heart	ALDH1A1
RPS13	9.79e-55	-0.65113	0.953	0.959	1.44e-50	heart	RPS13
IGFBP4	8.23e-54	1.08742	0.787	0.456	1.21e-49	heart	IGFBP4
NKTR	2.49e-53	1.11087	0.78	0.499	3.67e-49	heart	NKTR
TBX1	4.45e-53	1.04784	0.627	0.294	6.55e-49	heart	TBX1
TXNIP	2.03e-52	1.04467	0.867	0.638	2.99e-48	heart	TXNIP
OLFM1	3.38e-52	1.71	0.449	0.179	4.98e-48	heart	OLFM1
GPR146	2.29e-51	1.69919	0.463	0.189	3.37e-47	heart	GPR146
PKN1	1.39e-50	1.4041	0.427	0.161	2.05e-46	heart	PKN1
SLC9A3R2	1.51e-50	1.2122	0.739	0.433	2.23e-46	heart	SLC9A3R2
RPLP0	1.77e-50	-0.856604	0.894	0.914	2.6e-46	heart	RPLP0
CAPNS1	1.8e-50	1.30853	0.645	0.371	2.66e-46	heart	CAPNS1
VEGFB	1.98e-50	1.57587	0.342	0.112	2.92e-46	heart	VEGFB
PCAT19	2.82e-50	0.980629	0.787	0.479	4.15e-46	heart	PCAT19
MXRA7	4.5e-50	1.24197	0.515	0.216	6.62e-46	heart	MXRA7
PPP1R14B	7.52e-50	1.19523	0.569	0.259	1.11e-45	heart	PPP1R14B
TAF10	2.06e-49	1.69946	0.328	0.107	3.04e-45	heart	TAF10
EPHB4	5.58e-49	1.46231	0.472	0.195	8.23e-45	heart	EPHB4
COX7A1	7.12e-49	1.30144	0.708	0.452	1.05e-44	heart	COX7A1
FABP4	1.42e-48	1.52153	0.829	0.568	2.09e-44	heart	FABP4
MYL12A	1.66e-48	0.821945	0.946	0.858	2.45e-44	heart	MYL12A
TPM4	1.68e-48	0.872246	0.908	0.746	2.47e-44	heart	TPM4
TC2N	2.47e-48	1.45299	0.643	0.401	3.64e-44	heart	TC2N
TMBIM4	3.09e-48	0.994173	0.818	0.537	4.54e-44	heart	TMBIM4
METRNL	4.29e-48	1.52384	0.375	0.132	6.32e-44	heart	METRNL
EMP1	4.56e-48	-1.53285	0.476	0.738	6.72e-44	heart	EMP1
LAMB2	4.6e-48	1.23676	0.616	0.318	6.77e-44	heart	LAMB2
FKBP1A	9.13e-48	0.832685	0.908	0.695	1.35e-43	heart	FKBP1A
HRAS	1.42e-47	1.52165	0.342	0.115	2.09e-43	heart	HRAS
SAT1	1.92e-47	-1.75801	0.445	0.702	2.82e-43	heart	SAT1
ENDOD1	9.4e-47	1.18858	0.436	0.17	1.38e-42	heart	ENDOD1
HLA-B	3.05e-46	-1.27264	0.912	0.942	4.5e-42	heart	HLA-B
OAF	3.14e-46	1.15273	0.591	0.291	4.63e-42	heart	OAF
TMTC1	1.09e-45	1.41409	0.431	0.174	1.61e-41	heart	TMTC1
HSP90AB1	6.01e-45	-1.04833	0.827	0.904	8.85e-41	heart	HSP90AB1
UBC	2.43e-44	-0.880053	0.894	0.926	3.58e-40	heart	UBC
COX6C	2.83e-44	0.77116	0.876	0.741	4.17e-40	heart	COX6C
NDUFB7	3.77e-44	0.997126	0.742	0.477	5.56e-40	heart	NDUFB7
KANK3	4.4e-44	0.922424	0.683	0.354	6.48e-40	heart	KANK3
APP	8.41e-44	0.67833	0.955	0.869	1.24e-39	heart	APP
MEF2C	8.79e-44	1.1026	0.62	0.327	1.29e-39	heart	MEF2C
ALDOA	1.09e-43	-3.34628	0.133	0.447	1.61e-39	heart	ALDOA
KLF6	1.72e-43	-1.46558	0.672	0.835	2.53e-39	heart	KLF6
RPL17	1.89e-43	-1.9104	0.413	0.649	2.78e-39	heart	RPL17
CEBPD	6.39e-43	0.867997	0.834	0.585	9.41e-39	heart	CEBPD
ZFP36	1.4e-42	-1.57179	0.382	0.701	2.07e-38	heart	ZFP36
GNAS	1.5e-42	0.737556	0.919	0.727	2.21e-38	heart	GNAS
FABP5	6.13e-42	1.14805	0.897	0.729	9.03e-38	heart	FABP5
ICAM1	8.26e-42	-3.48311	0.056	0.378	1.22e-37	heart	ICAM1
RAPGEF5	9.28e-42	1.69865	0.49	0.238	1.37e-37	heart	RAPGEF5
PKIG	9.57e-42	1.22848	0.569	0.301	1.41e-37	heart	PKIG
HOMER3	1.47e-41	1.26958	0.521	0.255	2.16e-37	heart	HOMER3
RNASEK	1.86e-41	-3.86961	0.061	0.37	2.74e-37	heart	RNASEK
TMEM259	3.29e-41	1.06189	0.452	0.195	4.85e-37	heart	TMEM259
SERPINE1	3.95e-41	-6.45357	0.016	0.32	5.82e-37	heart	SERPINE1
ADGRF5	7.8e-41	1.19201	0.438	0.183	1.15e-36	heart	ADGRF5
PLCG2	9.24e-41	-0.852629	0.584	0.288	1.36e-36	heart	PLCG2
TMEM100	1.37e-40	1.63226	0.312	0.11	2.02e-36	heart	TMEM100
LY6E	1.52e-40	0.852984	0.804	0.54	2.24e-36	heart	LY6E
FAM89B	1.66e-40	1.71765	0.312	0.109	2.45e-36	heart	FAM89B
ITGA1	2.76e-40	1.3942	0.533	0.277	4.06e-36	heart	ITGA1
NFIB	7.05e-40	0.880714	0.703	0.426	1.04e-35	heart	NFIB
MARCKSL1	9.17e-40	0.842468	0.791	0.565	1.35e-35	heart	MARCKSL1
PMF1	9.37e-40	1.55044	0.396	0.167	1.38e-35	heart	PMF1
S100A16	1.24e-39	0.898038	0.787	0.568	1.83e-35	heart	S100A16
NENF	1.94e-39	1.55069	0.308	0.108	2.86e-35	heart	NENF
CARD10	4.84e-39	1.21024	0.353	0.134	7.13e-35	heart	CARD10
RPS3	8.4e-39	-0.5329	0.973	0.963	1.24e-34	heart	RPS3
SLC27A3	1.33e-38	1.42857	0.384	0.155	1.96e-34	heart	SLC27A3
DUSP1	1.61e-38	0.755498	0.856	0.629	2.37e-34	heart	DUSP1
ZFP36L1	1.76e-38	-1.82465	0.467	0.677	2.59e-34	heart	ZFP36L1
MZT2B	3.38e-38	0.960821	0.724	0.474	4.98e-34	heart	MZT2B
DST	3.58e-38	0.777379	0.717	0.433	5.28e-34	heart	DST
SSBP4	3.99e-38	1.55569	0.351	0.137	5.87e-34	heart	SSBP4
TMEM141	4.36e-38	1.29329	0.411	0.175	6.42e-34	heart	TMEM141
FAM89A	8.13e-38	1.38349	0.378	0.154	1.2e-33	heart	FAM89A
CRIP2	1.7e-37	0.650628	0.91	0.748	2.5e-33	heart	CRIP2
CDKN1A	3.68e-37	-1.74187	0.285	0.565	5.43e-33	heart	CDKN1A
NDUFA4	3.87e-37	0.801142	0.829	0.679	5.7e-33	heart	NDUFA4
BCAP31	8.7e-37	0.858265	0.791	0.553	1.28e-32	heart	BCAP31
HIF3A	1.41e-36	0.959074	0.342	0.128	2.08e-32	heart	HIF3A
NXN	1.93e-36	1.07066	0.557	0.291	2.84e-32	heart	NXN
DAAM1	2.59e-36	0.865744	0.546	0.278	3.82e-32	heart	DAAM1
TIMP2	3.56e-36	0.831148	0.733	0.468	5.24e-32	heart	TIMP2
HNRNPH1	4.92e-36	0.893209	0.737	0.475	7.24e-32	heart	HNRNPH1
JUNB	5.69e-36	-0.912321	0.631	0.819	8.38e-32	heart	JUNB
UQCC3	6.64e-36	1.56848	0.31	0.117	9.77e-32	heart	UQCC3
MFNG	1.97e-35	1.39766	0.366	0.151	2.91e-31	heart	MFNG
IGFBP5	3.21e-35	2.4949	0.339	0.144	4.73e-31	heart	IGFBP5
SH2D3C	3.76e-35	1.27528	0.402	0.175	5.53e-31	heart	SH2D3C
MRC1	5.15e-35	0.803725	0.647	0.378	7.58e-31	heart	MRC1
ABHD17A	7.69e-35	1.25046	0.369	0.154	1.13e-30	heart	ABHD17A
FXYD6	3.76e-34	0.945447	0.679	0.454	5.54e-30	heart	FXYD6
RCAN1	5.55e-34	-2.07347	0.173	0.456	8.17e-30	heart	RCAN1
TFPI	6.83e-34	0.602228	0.991	0.965	1.01e-29	heart	TFPI
AKR1C1	9.32e-34	-3.81188	0.281	0.507	1.37e-29	heart	AKR1C1
ENG	9.83e-34	1.11153	0.551	0.294	1.45e-29	heart	ENG
MGST2	2.17e-33	0.843405	0.798	0.574	3.2e-29	heart	MGST2
TGFBR2	2.85e-33	0.691543	0.778	0.559	4.19e-29	heart	TGFBR2
GAS6	3.65e-33	1.05391	0.488	0.239	5.37e-29	heart	GAS6
RASIP1	4.16e-33	1.23476	0.431	0.201	6.13e-29	heart	RASIP1
BLOC1S1	5.18e-33	1.10899	0.485	0.244	7.62e-29	heart	BLOC1S1
RARRES2	5.49e-33	0.852784	0.67	0.402	8.09e-29	heart	RARRES2
FLNA	6.97e-33	1.19233	0.494	0.252	1.03e-28	heart	FLNA
FSCN1	7.1e-33	1.18675	0.573	0.326	1.05e-28	heart	FSCN1
GLRX5	8.05e-33	1.25417	0.342	0.14	1.19e-28	heart	GLRX5
B2M	1.09e-32	-0.585416	0.998	0.995	1.6e-28	heart	B2M
CD200	1.2e-32	-2.17057	0.227	0.482	1.77e-28	heart	CD200
MBD2	1.27e-32	1.17635	0.346	0.143	1.87e-28	heart	MBD2
CD320	1.69e-32	1.61433	0.416	0.206	2.49e-28	heart	CD320
NDUFC2	2.59e-32	0.961183	0.674	0.439	3.81e-28	heart	NDUFC2
NDUFB1	3.07e-32	1.00511	0.609	0.371	4.53e-28	heart	NDUFB1
PABPC1	4.42e-32	-0.86145	0.658	0.792	6.51e-28	heart	PABPC1
RPS17	5.41e-32	-1.40718	0.452	0.672	7.97e-28	heart	RPS17
LBR	6.06e-32	0.947516	0.456	0.22	8.92e-28	heart	LBR
APRT	1.73e-31	0.952963	0.656	0.435	2.55e-27	heart	APRT
TIMM8B	2.16e-31	1.3001	0.474	0.252	3.18e-27	heart	TIMM8B
ARID5B	2.6e-31	-1.21947	0.497	0.692	3.82e-27	heart	ARID5B
FOSB	4.31e-31	-3.37312	0.052	0.307	6.35e-27	heart	FOSB
LDB2	7.08e-31	1.06909	0.582	0.346	1.04e-26	heart	LDB2
S100A6	8.72e-31	0.52904	0.991	0.964	1.28e-26	heart	S100A6
SURF1	9.33e-31	1.54243	0.339	0.147	1.37e-26	heart	SURF1
NME2	4.28e-30	-3.67884	0.097	0.338	6.3e-26	heart	NME2
NDUFAF3	4.41e-30	0.997164	0.611	0.389	6.49e-26	heart	NDUFAF3
CNKSR3	5.44e-30	-1.41131	0.351	0.598	8.02e-26	heart	CNKSR3
DNAJA1	1.17e-29	-1.22941	0.683	0.756	1.72e-25	heart	DNAJA1
GJA1	1.36e-29	0.768367	0.557	0.315	2.01e-25	heart	GJA1
EEF2	1.51e-29	-0.713498	0.822	0.853	2.22e-25	heart	EEF2
MAP3K8	2.05e-29	-2.43024	0.09	0.35	3.02e-25	heart	MAP3K8
MAN1A1	4e-29	0.964772	0.575	0.336	5.89e-25	heart	MAN1A1
PNRC2	4.78e-29	-1.76348	0.218	0.465	7.04e-25	heart	PNRC2
ZFAS1	5.25e-29	-1.11872	0.575	0.715	7.74e-25	heart	ZFAS1
NDUFB10	6.6e-29	0.878113	0.692	0.475	9.72e-25	heart	NDUFB10
TMEM14B	7.58e-29	1.00214	0.488	0.267	1.12e-24	heart	TMEM14B
UBL5	9.27e-29	0.762077	0.843	0.675	1.37e-24	heart	UBL5
HS3ST1	1.14e-28	0.909156	0.458	0.231	1.68e-24	heart	HS3ST1
PDLIM3	1.22e-28	0.923895	0.499	0.271	1.79e-24	heart	PDLIM3
TM4SF1	1.45e-28	-1.20989	0.818	0.851	2.14e-24	heart	TM4SF1
SHC2	2.13e-28	1.21151	0.344	0.152	3.13e-24	heart	SHC2
MAP1LC3B	2.14e-28	-1.25532	0.425	0.63	3.16e-24	heart	MAP1LC3B
TSPAN18	2.25e-28	1.05332	0.337	0.144	3.32e-24	heart	TSPAN18
DBN1	2.26e-28	0.902262	0.476	0.254	3.33e-24	heart	DBN1
MAP2K2	3.31e-28	1.34984	0.351	0.157	4.87e-24	heart	MAP2K2
YBX3	3.73e-28	0.558947	0.879	0.722	5.49e-24	heart	YBX3
MRPL57	4.55e-28	1.06718	0.542	0.31	6.7e-24	heart	MRPL57
NID1	5.01e-28	1.05695	0.407	0.194	7.38e-24	heart	NID1
MAPK3	7e-28	1.13865	0.422	0.215	1.03e-23	heart	MAPK3
ARL2	1.03e-27	0.803958	0.708	0.508	1.52e-23	heart	ARL2
HSPA8	2.23e-27	-0.894659	0.739	0.809	3.28e-23	heart	HSPA8
COX7A2	2.52e-27	0.650694	0.822	0.696	3.72e-23	heart	COX7A2
MRPL33	2.58e-27	0.85124	0.67	0.473	3.79e-23	heart	MRPL33
UTRN	2.6e-27	0.554033	0.728	0.489	3.83e-23	heart	UTRN
GABARAP	3.57e-27	-2.85162	0.166	0.385	5.26e-23	heart	GABARAP
MYL12B	4.74e-27	0.541799	0.883	0.845	6.98e-23	heart	MYL12B
ITGA9	5.1e-27	1.01113	0.346	0.156	7.51e-23	heart	ITGA9
NEDD8	5.16e-27	0.729175	0.76	0.59	7.6e-23	heart	NEDD8
ELK3	5.63e-27	0.671971	0.791	0.547	8.29e-23	heart	ELK3
SHE	7.08e-27	1.00574	0.384	0.183	1.04e-22	heart	SHE
TXNL4A	1.19e-26	1.19879	0.443	0.239	1.75e-22	heart	TXNL4A
FDPS	1.3e-26	0.805221	0.719	0.519	1.91e-22	heart	FDPS
HOXD8	1.4e-26	1.10189	0.481	0.278	2.07e-22	heart	HOXD8
TSPO	2.02e-26	0.676554	0.78	0.58	2.97e-22	heart	TSPO
FCGRT	2.12e-26	0.654074	0.816	0.658	3.12e-22	heart	FCGRT
ASGR1	2.3e-26	1.27246	0.353	0.168	3.38e-22	heart	ASGR1
FAM107B	4.9e-26	0.713138	0.587	0.35	7.21e-22	heart	FAM107B
MFAP4	6.12e-26	1.55166	0.4	0.206	9.01e-22	heart	MFAP4
VAMP5	6.49e-26	0.814133	0.726	0.525	9.56e-22	heart	VAMP5
TRAPPC1	8.94e-26	1.02714	0.548	0.342	1.32e-21	heart	TRAPPC1
ATF3	1.46e-25	-2.19093	0.101	0.336	2.15e-21	heart	ATF3
FAM43A	1.59e-25	1.17677	0.333	0.151	2.34e-21	heart	FAM43A
ADIRF	1.77e-25	0.805585	0.829	0.731	2.61e-21	heart	ADIRF
PRKAA2	2.4e-25	1.16283	0.339	0.158	3.53e-21	heart	PRKAA2
GADD45B	2.48e-25	-1.87179	0.596	0.737	3.65e-21	heart	GADD45B
CRIM1	2.96e-25	1.0747	0.492	0.281	4.36e-21	heart	CRIM1
MRPL52	4.23e-25	1.07527	0.566	0.393	6.23e-21	heart	MRPL52
DHODH	5.21e-25	1.59536	0.328	0.154	7.68e-21	heart	DHODH
JUN	5.33e-25	-1.10466	0.501	0.713	7.85e-21	heart	JUN
TSHZ2	5.81e-25	-1.25755	0.434	0.624	8.55e-21	heart	TSHZ2
SUN2	6.1e-25	1.06982	0.389	0.193	8.98e-21	heart	SUN2
GANAB	6.27e-25	0.983106	0.38	0.186	9.24e-21	heart	GANAB
LTC4S	9.61e-25	1.11832	0.317	0.142	1.42e-20	heart	LTC4S
YPEL3	9.81e-25	1.12508	0.438	0.241	1.44e-20	heart	YPEL3
CD151	1.1e-24	0.581785	0.82	0.629	1.62e-20	heart	CD151
CLCN3	1.11e-24	1.04518	0.335	0.157	1.64e-20	heart	CLCN3
AGFG2	1.48e-24	1.19424	0.306	0.137	2.17e-20	heart	AGFG2
HES4	1.76e-24	0.799707	0.422	0.211	2.59e-20	heart	HES4
TSPAN4	3.3e-24	0.734991	0.652	0.419	4.86e-20	heart	TSPAN4
NPTN	5.46e-24	0.970689	0.389	0.199	8.04e-20	heart	NPTN
SLC35F6	6.28e-24	1.33126	0.319	0.147	9.24e-20	heart	SLC35F6
ZNF467	7.55e-24	1.20412	0.312	0.142	1.11e-19	heart	ZNF467
CFI	8.87e-24	1.05717	0.396	0.203	1.31e-19	heart	CFI
SS18L2	1.05e-23	1.17423	0.402	0.219	1.54e-19	heart	SS18L2
NDUFA8	1.17e-23	1.01691	0.49	0.291	1.72e-19	heart	NDUFA8
ENSA	1.28e-23	0.794026	0.589	0.38	1.89e-19	heart	ENSA
COPRS	1.3e-23	1.31965	0.362	0.179	1.91e-19	heart	COPRS
COX5B	1.31e-23	0.534678	0.843	0.662	1.93e-19	heart	COX5B
EIF5A	1.55e-23	0.84938	0.708	0.528	2.29e-19	heart	EIF5A
NDUFV3	2.53e-23	1.14551	0.339	0.165	3.72e-19	heart	NDUFV3
ETFB	2.62e-23	0.978148	0.454	0.258	3.86e-19	heart	ETFB
GALNT1	4.34e-23	0.983259	0.436	0.238	6.39e-19	heart	GALNT1
NDUFS6	5.07e-23	0.883782	0.636	0.48	7.47e-19	heart	NDUFS6
CCNL1	5.38e-23	-1.21038	0.456	0.637	7.93e-19	heart	CCNL1
DMTN	6.43e-23	0.846813	0.413	0.217	9.47e-19	heart	DMTN
MDFIC	8.29e-23	0.693148	0.465	0.246	1.22e-18	heart	MDFIC
BTG2	1.07e-22	-1.14286	0.247	0.496	1.58e-18	heart	BTG2
SYNM	1.07e-22	0.900411	0.427	0.222	1.58e-18	heart	SYNM
MAP1B	1.07e-22	0.728054	0.573	0.351	1.58e-18	heart	MAP1B
CTTN	1.64e-22	0.814275	0.492	0.289	2.42e-18	heart	CTTN
PEAR1	1.86e-22	1.05302	0.315	0.149	2.74e-18	heart	PEAR1
XIST	1.87e-22	-1.04542	0.209	0.484	2.76e-18	heart	XIST
CALM2	2.11e-22	0.516238	0.879	0.785	3.11e-18	heart	CALM2
GNB2	3.04e-22	0.768495	0.636	0.45	4.48e-18	heart	GNB2
SRSF8	3.62e-22	1.06294	0.36	0.182	5.33e-18	heart	SRSF8
GTF2H5	3.79e-22	1.09576	0.36	0.184	5.59e-18	heart	GTF2H5
LAMP1	4.13e-22	0.79348	0.593	0.383	6.08e-18	heart	LAMP1
ROBO4	4.48e-22	0.915058	0.483	0.275	6.6e-18	heart	ROBO4
PET100	5.97e-22	0.896703	0.537	0.342	8.79e-18	heart	PET100
CALU	7.64e-22	0.886722	0.596	0.42	1.13e-17	heart	CALU
BRD7	7.77e-22	0.919334	0.319	0.151	1.14e-17	heart	BRD7
VPS13C	8.08e-22	0.623873	0.53	0.317	1.19e-17	heart	VPS13C
GNB1	1.34e-21	0.743578	0.602	0.407	1.98e-17	heart	GNB1
CREM	1.43e-21	1.00202	0.409	0.225	2.1e-17	heart	CREM
VKORC1	1.89e-21	0.961368	0.476	0.281	2.78e-17	heart	VKORC1
ELN	3.24e-21	0.990653	0.301	0.14	4.77e-17	heart	ELN
CAMK1	3.47e-21	1.07707	0.375	0.202	5.11e-17	heart	CAMK1
IRF1	4.29e-21	-1.514	0.301	0.503	6.33e-17	heart	IRF1
CARD8	4.77e-21	0.886956	0.319	0.154	7.02e-17	heart	CARD8
SCP2	4.95e-21	0.74776	0.499	0.298	7.29e-17	heart	SCP2
MYH9	5.07e-21	0.688433	0.587	0.392	7.47e-17	heart	MYH9
RBM3	5.22e-21	0.636109	0.778	0.62	7.68e-17	heart	RBM3
ECSCR	5.53e-21	0.571318	0.838	0.689	8.14e-17	heart	ECSCR
PSMB7	6.12e-21	0.828711	0.584	0.402	9.02e-17	heart	PSMB7
ARID5A	6.21e-21	-1.71329	0.191	0.392	9.15e-17	heart	ARID5A
SPRY1	6.89e-21	1.04315	0.445	0.262	1.01e-16	heart	SPRY1
ITGB1BP1	7.16e-21	0.960781	0.544	0.351	1.05e-16	heart	ITGB1BP1
TIMP1	9.96e-21	0.668208	0.881	0.777	1.47e-16	heart	TIMP1
FLT4	1.03e-20	0.74873	0.526	0.317	1.52e-16	heart	FLT4
SRM	1.19e-20	1.13721	0.308	0.147	1.75e-16	heart	SRM
PIEZO1	1.48e-20	0.608654	0.49	0.285	2.17e-16	heart	PIEZO1
ISG20	1.76e-20	0.854599	0.398	0.215	2.59e-16	heart	ISG20
IFRD1	1.85e-20	-2.28162	0.171	0.362	2.73e-16	heart	IFRD1
KRT10	1.97e-20	0.812957	0.553	0.357	2.9e-16	heart	KRT10
LAPTM5	2.41e-20	0.590451	0.769	0.562	3.55e-16	heart	LAPTM5
MRPL20	2.5e-20	0.857405	0.515	0.33	3.68e-16	heart	MRPL20
EPS15	2.93e-20	0.630218	0.465	0.268	4.31e-16	heart	EPS15
THBD	3.11e-20	0.903459	0.539	0.338	4.58e-16	heart	THBD
TMEM167A	3.94e-20	1.04858	0.434	0.254	5.81e-16	heart	TMEM167A
NDUFB8	4.06e-20	0.758343	0.611	0.422	5.98e-16	heart	NDUFB8
NDUFA11	4.7e-20	0.721904	0.645	0.468	6.92e-16	heart	NDUFA11
BMP2K	5e-20	0.921178	0.344	0.173	7.37e-16	heart	BMP2K
EIF3B	5.6e-20	0.892182	0.378	0.202	8.25e-16	heart	EIF3B
ZFAND5	6.12e-20	-1.40163	0.263	0.466	9.01e-16	heart	ZFAND5
NPM1	7.46e-20	-0.610914	0.784	0.821	1.1e-15	heart	NPM1
CHMP2A	8.45e-20	0.775115	0.607	0.425	1.24e-15	heart	CHMP2A
NDUFB3	8.56e-20	0.849012	0.463	0.279	1.26e-15	heart	NDUFB3
SNRPD1	9.39e-20	0.803538	0.557	0.37	1.38e-15	heart	SNRPD1
FLNB	9.49e-20	0.580922	0.449	0.247	1.4e-15	heart	FLNB
XBP1	1.01e-19	-1.15569	0.355	0.54	1.49e-15	heart	XBP1
AKAP12	1.09e-19	0.545825	0.811	0.665	1.6e-15	heart	AKAP12
N4BP2L2	1.44e-19	0.519832	0.771	0.618	2.13e-15	heart	N4BP2L2
PRDX2	1.62e-19	0.877053	0.604	0.423	2.39e-15	heart	PRDX2
GSDMD	1.7e-19	0.938419	0.467	0.288	2.51e-15	heart	GSDMD
POLE4	2.06e-19	0.975573	0.483	0.306	3.03e-15	heart	POLE4
PRR5	3.39e-19	1.07751	0.319	0.165	4.99e-15	heart	PRR5
SMC3	3.57e-19	0.810347	0.481	0.293	5.26e-15	heart	SMC3
PTP4A2	3.8e-19	0.649991	0.555	0.36	5.59e-15	heart	PTP4A2
PCBP2	4.12e-19	-0.740706	0.728	0.769	6.07e-15	heart	PCBP2
REL	4.37e-19	-1.61557	0.2	0.397	6.44e-15	heart	REL
NDUFA12	5.78e-19	0.777608	0.587	0.414	8.51e-15	heart	NDUFA12
SKAP2	6.06e-19	0.821572	0.467	0.283	8.93e-15	heart	SKAP2
CTDNEP1	6.67e-19	0.857602	0.333	0.173	9.82e-15	heart	CTDNEP1
CMPK1	7.04e-19	0.668225	0.472	0.281	1.04e-14	heart	CMPK1
PGM5	7.08e-19	0.681398	0.564	0.369	1.04e-14	heart	PGM5
UQCR11	7.19e-19	0.735064	0.769	0.616	1.06e-14	heart	UQCR11
MAP4K2	8.16e-19	0.932095	0.301	0.146	1.2e-14	heart	MAP4K2
SCOC	8.2e-19	0.801502	0.485	0.296	1.21e-14	heart	SCOC
STUB1	8.54e-19	0.844258	0.481	0.29	1.26e-14	heart	STUB1
RRP7A	9.82e-19	1.17093	0.324	0.169	1.45e-14	heart	RRP7A
ADM	1.08e-18	-1.24123	0.236	0.448	1.6e-14	heart	ADM
ARPC4	1.13e-18	0.836044	0.422	0.251	1.67e-14	heart	ARPC4
SPCS1	1.19e-18	0.695786	0.647	0.464	1.76e-14	heart	SPCS1
FOS	1.2e-18	-1.35867	0.24	0.445	1.76e-14	heart	FOS
POMP	1.33e-18	0.619059	0.748	0.582	1.96e-14	heart	POMP
CAV1	1.38e-18	-0.863619	0.76	0.824	2.03e-14	heart	CAV1
SERTAD1	1.86e-18	-1.90069	0.187	0.367	2.73e-14	heart	SERTAD1
FIBP	1.93e-18	1.04452	0.333	0.175	2.84e-14	heart	FIBP
CHST15	1.93e-18	0.751007	0.333	0.171	2.85e-14	heart	CHST15
C1QBP	2.08e-18	0.741022	0.58	0.408	3.06e-14	heart	C1QBP
CHCHD10	2.48e-18	0.720311	0.409	0.223	3.65e-14	heart	CHCHD10
ARPC1A	2.58e-18	0.670591	0.474	0.278	3.8e-14	heart	ARPC1A
RECQL	3.06e-18	0.891373	0.411	0.239	4.5e-14	heart	RECQL
CXXC5	3.17e-18	0.916453	0.335	0.174	4.67e-14	heart	CXXC5
MIF	3.34e-18	-1.27992	0.681	0.711	4.92e-14	heart	MIF
STK25	3.66e-18	0.858268	0.409	0.236	5.39e-14	heart	STK25
FAM3C	3.74e-18	0.682944	0.62	0.435	5.51e-14	heart	FAM3C
SUMO3	3.78e-18	0.85388	0.566	0.395	5.57e-14	heart	SUMO3
REEP3	3.84e-18	0.784387	0.551	0.39	5.65e-14	heart	REEP3
DPYSL2	4.38e-18	0.813472	0.528	0.365	6.45e-14	heart	DPYSL2
FIS1	4.55e-18	0.504924	0.717	0.539	6.7e-14	heart	FIS1
CFAP97	5e-18	0.969561	0.542	0.362	7.36e-14	heart	CFAP97
ANAPC16	5.04e-18	0.596762	0.699	0.541	7.43e-14	heart	ANAPC16
GIMAP7	5.39e-18	0.655021	0.661	0.457	7.94e-14	heart	GIMAP7
GRAP	6.85e-18	1.11309	0.315	0.164	1.01e-13	heart	GRAP
SERPINB6	6.95e-18	0.625064	0.553	0.364	1.02e-13	heart	SERPINB6
TRAPPC2L	7.72e-18	0.911241	0.362	0.2	1.14e-13	heart	TRAPPC2L
SNX2	8.26e-18	0.652563	0.569	0.384	1.22e-13	heart	SNX2
TM9SF3	1e-17	0.643565	0.44	0.261	1.48e-13	heart	TM9SF3
PPP2CB	1.19e-17	0.773915	0.398	0.228	1.75e-13	heart	PPP2CB
EGLN3	1.27e-17	-2.39972	0.227	0.389	1.86e-13	heart	EGLN3
PSMD8	1.79e-17	0.705544	0.665	0.504	2.63e-13	heart	PSMD8
CXCL2	1.95e-17	-1.3596	0.155	0.353	2.87e-13	heart	CXCL2
TAF1D	2.02e-17	-1.22655	0.29	0.472	2.98e-13	heart	TAF1D
ESD	2.46e-17	0.668072	0.591	0.408	3.63e-13	heart	ESD
ATF4	2.81e-17	-0.951577	0.431	0.598	4.13e-13	heart	ATF4
HSPH1	3.01e-17	-1.81123	0.202	0.389	4.44e-13	heart	HSPH1
ATRAID	3.21e-17	0.649151	0.613	0.433	4.72e-13	heart	ATRAID
S100A11	3.47e-17	-1.47956	0.661	0.731	5.11e-13	heart	S100A11
SSR1	3.97e-17	1.02061	0.396	0.234	5.84e-13	heart	SSR1
COPB1	4.91e-17	0.833807	0.42	0.251	7.23e-13	heart	COPB1
F8	5.22e-17	0.692378	0.47	0.285	7.68e-13	heart	F8
CHIC2	5.22e-17	-1.37646	0.191	0.373	7.68e-13	heart	CHIC2
RPL31	5.45e-17	-0.743716	0.782	0.853	8.02e-13	heart	RPL31
CCND3	5.47e-17	0.882198	0.38	0.217	8.06e-13	heart	CCND3
LGALS1	6.8e-17	-0.625926	0.703	0.791	1e-12	heart	LGALS1
VGLL4	6.87e-17	-1.21423	0.279	0.455	1.01e-12	heart	VGLL4
MRPL17	6.98e-17	1.13284	0.308	0.166	1.03e-12	heart	MRPL17
EIF5	8.06e-17	-0.743373	0.537	0.666	1.19e-12	heart	EIF5
FRMD6	8.34e-17	0.830858	0.339	0.184	1.23e-12	heart	FRMD6
SEMA6A	9.43e-17	0.697772	0.521	0.36	1.39e-12	heart	SEMA6A
PLXND1	1.06e-16	0.614341	0.335	0.175	1.57e-12	heart	PLXND1
VWF	1.08e-16	1.16969	0.434	0.28	1.6e-12	heart	VWF
TMX4	1.1e-16	0.868806	0.461	0.289	1.62e-12	heart	TMX4
PSMA4	1.28e-16	0.631587	0.625	0.448	1.88e-12	heart	PSMA4
FAM120A	1.73e-16	0.950541	0.339	0.188	2.55e-12	heart	FAM120A
AP2A2	1.76e-16	0.80943	0.389	0.226	2.59e-12	heart	AP2A2
FAM50A	2.08e-16	0.890919	0.384	0.23	3.06e-12	heart	FAM50A
ROCK2	2.1e-16	0.610408	0.506	0.325	3.09e-12	heart	ROCK2
RER1	2.16e-16	0.980507	0.44	0.286	3.18e-12	heart	RER1
PLEC	2.57e-16	0.627949	0.418	0.245	3.78e-12	heart	PLEC
PJA2	2.59e-16	0.681369	0.445	0.276	3.82e-12	heart	PJA2
LIMCH1	2.66e-16	0.841563	0.33	0.177	3.91e-12	heart	LIMCH1
CCDC50	3.01e-16	0.693819	0.587	0.425	4.43e-12	heart	CCDC50
PARD6G	3.95e-16	0.664074	0.476	0.296	5.82e-12	heart	PARD6G
LAMTOR4	4.37e-16	0.642374	0.652	0.487	6.43e-12	heart	LAMTOR4
CSTB	5.12e-16	-1.03498	0.625	0.684	7.54e-12	heart	CSTB
RAB32	6.1e-16	0.616711	0.434	0.268	8.98e-12	heart	RAB32
HHEX	6.99e-16	0.879296	0.409	0.25	1.03e-11	heart	HHEX
APLP2	6.99e-16	0.508698	0.73	0.6	1.03e-11	heart	APLP2
ACTR2	7.29e-16	0.70846	0.58	0.416	1.07e-11	heart	ACTR2
PPP1CB	7.29e-16	0.775277	0.438	0.274	1.07e-11	heart	PPP1CB
PLSCR4	7.78e-16	0.621684	0.584	0.411	1.15e-11	heart	PLSCR4
SVIP	8.73e-16	0.742259	0.474	0.295	1.29e-11	heart	SVIP
POLR2B	9.55e-16	0.932929	0.31	0.171	1.41e-11	heart	POLR2B
NDUFC1	9.94e-16	0.593395	0.672	0.527	1.46e-11	heart	NDUFC1
PON2	9.97e-16	0.634336	0.333	0.178	1.47e-11	heart	PON2
TXNDC9	1e-15	0.8808	0.375	0.227	1.47e-11	heart	TXNDC9
PIK3C2A	1.05e-15	0.779392	0.328	0.181	1.55e-11	heart	PIK3C2A
HEBP2	1.18e-15	0.726022	0.413	0.245	1.74e-11	heart	HEBP2
TMEM230	1.26e-15	0.654822	0.573	0.393	1.85e-11	heart	TMEM230
GADD45GIP1	1.41e-15	0.618445	0.647	0.492	2.08e-11	heart	GADD45GIP1
ARL6IP4	1.45e-15	0.589546	0.73	0.588	2.14e-11	heart	ARL6IP4
WWTR1	1.47e-15	-0.933224	0.526	0.62	2.16e-11	heart	WWTR1
SNRPB	1.59e-15	0.537853	0.735	0.593	2.35e-11	heart	SNRPB
CTBS	1.74e-15	0.887964	0.306	0.162	2.56e-11	heart	CTBS
CEBPB	1.75e-15	0.626947	0.384	0.215	2.58e-11	heart	CEBPB
PRKDC	1.86e-15	0.65887	0.402	0.24	2.73e-11	heart	PRKDC
SLIRP	1.86e-15	0.658665	0.537	0.367	2.74e-11	heart	SLIRP
NEAT1	1.89e-15	-0.981278	0.939	0.944	2.79e-11	heart	NEAT1
TMEM126B	2.24e-15	0.731436	0.447	0.279	3.3e-11	heart	TMEM126B
MSRB3	2.27e-15	0.637268	0.494	0.332	3.34e-11	heart	MSRB3
ACTN4	2.54e-15	0.636253	0.573	0.419	3.74e-11	heart	ACTN4
SH3BP5	2.66e-15	0.646752	0.4	0.235	3.92e-11	heart	SH3BP5
CCDC80	2.81e-15	-1.49698	0.209	0.384	4.14e-11	heart	CCDC80
SEC61G	3.01e-15	0.548534	0.73	0.594	4.43e-11	heart	SEC61G
ELAVL1	3.25e-15	0.736284	0.335	0.183	4.79e-11	heart	ELAVL1
CDC42BPA	4.77e-15	0.578702	0.404	0.243	7.03e-11	heart	CDC42BPA
LRPAP1	4.99e-15	0.612273	0.647	0.473	7.35e-11	heart	LRPAP1
EHD2	5.04e-15	0.787655	0.528	0.365	7.43e-11	heart	EHD2
CSRP2	5.36e-15	-1.35017	0.146	0.316	7.89e-11	heart	CSRP2
MIR4435-2HG	5.51e-15	0.684615	0.44	0.272	8.12e-11	heart	MIR4435-2HG
SOX4	6.13e-15	-0.967941	0.429	0.587	9.02e-11	heart	SOX4
VIM	6.43e-15	-0.600694	0.973	0.986	9.48e-11	heart	VIM
CLIC2	6.47e-15	-1.19259	0.342	0.491	9.53e-11	heart	CLIC2
GLIPR2	6.97e-15	0.860439	0.378	0.229	1.03e-10	heart	GLIPR2
LAMTOR1	7.38e-15	0.639537	0.578	0.418	1.09e-10	heart	LAMTOR1
LOX	7.58e-15	0.598897	0.445	0.272	1.12e-10	heart	LOX
SRSF9	8.47e-15	0.643353	0.526	0.365	1.25e-10	heart	SRSF9
SLK	8.86e-15	0.598928	0.404	0.241	1.31e-10	heart	SLK
ALG5	8.95e-15	0.969954	0.342	0.201	1.32e-10	heart	ALG5
TXN	9.06e-15	-0.881408	0.827	0.814	1.33e-10	heart	TXN
NDUFA5	9.39e-15	0.649675	0.499	0.331	1.38e-10	heart	NDUFA5
AAMDC	1.03e-14	0.82249	0.378	0.226	1.52e-10	heart	AAMDC
TNXB	1.05e-14	0.567415	0.526	0.358	1.55e-10	heart	TNXB
QSOX1	1.28e-14	0.678901	0.382	0.228	1.89e-10	heart	QSOX1
PLIN2	1.33e-14	-1.3939	0.256	0.412	1.96e-10	heart	PLIN2
TGIF1	1.52e-14	-1.31844	0.218	0.381	2.24e-10	heart	TGIF1
SLC3A2	1.54e-14	-1.43837	0.247	0.407	2.26e-10	heart	SLC3A2
SMIM19	1.57e-14	0.824701	0.364	0.217	2.31e-10	heart	SMIM19
HSD17B12	1.87e-14	0.57763	0.467	0.303	2.75e-10	heart	HSD17B12
TIE1	1.88e-14	0.551334	0.649	0.476	2.77e-10	heart	TIE1
GGT5	1.94e-14	0.87289	0.467	0.317	2.86e-10	heart	GGT5
NDUFA3	2.13e-14	0.762627	0.539	0.399	3.13e-10	heart	NDUFA3
CLTC	2.14e-14	0.707226	0.434	0.283	3.16e-10	heart	CLTC
GTF3C6	2.17e-14	0.958119	0.369	0.219	3.2e-10	heart	GTF3C6
CWC15	2.65e-14	0.724532	0.431	0.278	3.91e-10	heart	CWC15
CYBA	2.97e-14	0.790054	0.47	0.318	4.37e-10	heart	CYBA
ICAM2	3.22e-14	0.963654	0.353	0.207	4.74e-10	heart	ICAM2
DCTN6	3.51e-14	0.773309	0.44	0.278	5.17e-10	heart	DCTN6
COPE	3.64e-14	0.709507	0.622	0.49	5.36e-10	heart	COPE
CTNNB1	3.75e-14	0.988568	0.497	0.353	5.53e-10	heart	CTNNB1
RCN2	4.06e-14	0.805809	0.463	0.305	5.97e-10	heart	RCN2
NDUFS7	4.11e-14	0.708922	0.566	0.419	6.05e-10	heart	NDUFS7
TMED9	4.3e-14	0.642482	0.584	0.426	6.33e-10	heart	TMED9
HNRNPR	5e-14	0.621801	0.555	0.403	7.36e-10	heart	HNRNPR
SNF8	5.04e-14	0.829688	0.373	0.23	7.42e-10	heart	SNF8
LSM4	5.11e-14	0.856875	0.413	0.266	7.53e-10	heart	LSM4
ECH1	5.23e-14	0.994757	0.431	0.276	7.71e-10	heart	ECH1
SCN3A	5.28e-14	0.677997	0.335	0.19	7.78e-10	heart	SCN3A
PPIC	5.89e-14	0.81738	0.476	0.319	8.67e-10	heart	PPIC
SERINC3	6.91e-14	0.568999	0.546	0.383	1.02e-09	heart	SERINC3
SET	7.17e-14	0.547756	0.661	0.518	1.06e-09	heart	SET
LY96	7.19e-14	0.54992	0.436	0.271	1.06e-09	heart	LY96
GMFG	8.32e-14	0.593972	0.685	0.554	1.23e-09	heart	GMFG
KHDRBS1	9.98e-14	0.586777	0.519	0.359	1.47e-09	heart	KHDRBS1
PPP2R5A	1.07e-13	0.885544	0.301	0.169	1.58e-09	heart	PPP2R5A
VPS28	1.07e-13	0.539545	0.703	0.554	1.58e-09	heart	VPS28
SLC35B1	1.22e-13	0.78453	0.312	0.176	1.8e-09	heart	SLC35B1
MXD4	1.32e-13	0.817992	0.31	0.176	1.94e-09	heart	MXD4
PRPF8	1.34e-13	0.662187	0.344	0.198	1.97e-09	heart	PRPF8
MRPL54	1.74e-13	0.941315	0.382	0.243	2.56e-09	heart	MRPL54
NME1	1.8e-13	0.960551	0.333	0.197	2.66e-09	heart	NME1
ARID1B	2.23e-13	0.669471	0.389	0.238	3.29e-09	heart	ARID1B
SVIL	2.37e-13	-1.29025	0.198	0.35	3.48e-09	heart	SVIL
TMCO3	2.94e-13	0.771305	0.366	0.222	4.33e-09	heart	TMCO3
ATP1A1	3.04e-13	-0.995119	0.317	0.465	4.48e-09	heart	ATP1A1
TRAPPC6A	3.17e-13	0.868288	0.303	0.173	4.67e-09	heart	TRAPPC6A
PRCP	3.61e-13	-1.17761	0.351	0.476	5.32e-09	heart	PRCP
MYDGF	3.79e-13	0.588258	0.618	0.475	5.59e-09	heart	MYDGF
BTG1	5.03e-13	-0.842462	0.56	0.676	7.41e-09	heart	BTG1
JUP	5.07e-13	0.685724	0.474	0.317	7.47e-09	heart	JUP
PARK7	6.24e-13	0.508824	0.755	0.633	9.2e-09	heart	PARK7
MRPL22	6.43e-13	0.845157	0.398	0.259	9.47e-09	heart	MRPL22
SEMA3D	6.45e-13	0.541878	0.539	0.385	9.5e-09	heart	SEMA3D
PHPT1	6.74e-13	0.662344	0.537	0.406	9.93e-09	heart	PHPT1
NDUFB2	6.89e-13	0.527554	0.706	0.582	1.02e-08	heart	NDUFB2
ID3	8e-13	-1.26821	0.308	0.466	1.18e-08	heart	ID3
MRPL34	8.49e-13	0.785281	0.409	0.269	1.25e-08	heart	MRPL34
SDF2L1	8.76e-13	0.722063	0.333	0.197	1.29e-08	heart	SDF2L1
SERINC1	8.84e-13	0.526493	0.656	0.516	1.3e-08	heart	SERINC1
HAGH	8.98e-13	0.80563	0.348	0.212	1.32e-08	heart	HAGH
UQCRQ	9.39e-13	0.655969	0.647	0.539	1.38e-08	heart	UQCRQ
CLNS1A	9.41e-13	0.768422	0.346	0.211	1.39e-08	heart	CLNS1A
NDUFAB1	9.48e-13	0.609921	0.587	0.438	1.4e-08	heart	NDUFAB1
BTG3	9.62e-13	-1.54075	0.155	0.304	1.42e-08	heart	BTG3
DYNC1I2	1.11e-12	0.522617	0.564	0.406	1.63e-08	heart	DYNC1I2
KIF1C	1.21e-12	0.823562	0.312	0.181	1.79e-08	heart	KIF1C
PFDN1	1.39e-12	0.692584	0.454	0.296	2.04e-08	heart	PFDN1
RAI14	1.39e-12	-1.06597	0.31	0.447	2.05e-08	heart	RAI14
GIMAP1	1.49e-12	0.597778	0.562	0.394	2.19e-08	heart	GIMAP1
SPTLC2	1.54e-12	0.81655	0.364	0.228	2.27e-08	heart	SPTLC2
RANBP1	1.56e-12	0.554003	0.58	0.422	2.3e-08	heart	RANBP1
IFI16	1.72e-12	0.576537	0.607	0.463	2.54e-08	heart	IFI16
RELN	1.73e-12	0.747671	0.443	0.299	2.54e-08	heart	RELN
DOCK6	1.84e-12	0.606266	0.335	0.196	2.71e-08	heart	DOCK6
GPX4	1.97e-12	-0.859014	0.627	0.665	2.9e-08	heart	GPX4
AMD1	2.04e-12	-1.1129	0.234	0.39	3e-08	heart	AMD1
TUBA4A	2.25e-12	0.869056	0.344	0.209	3.31e-08	heart	TUBA4A
SNRPB2	2.46e-12	0.622847	0.53	0.391	3.63e-08	heart	SNRPB2
CLU	2.71e-12	-0.931293	0.472	0.607	3.98e-08	heart	CLU
EMC7	2.82e-12	0.617675	0.476	0.341	4.16e-08	heart	EMC7
ORMDL2	2.89e-12	0.900731	0.364	0.231	4.25e-08	heart	ORMDL2
PSMD14	3e-12	1.12317	0.308	0.186	4.42e-08	heart	PSMD14
TTC19	3.07e-12	0.764959	0.33	0.194	4.52e-08	heart	TTC19
RBX1	4.34e-12	0.579665	0.665	0.569	6.4e-08	heart	RBX1
CHST12	4.87e-12	0.559234	0.355	0.221	7.18e-08	heart	CHST12
HIF1A	5.25e-12	-0.993612	0.427	0.539	7.73e-08	heart	HIF1A
BNIP3L	6.08e-12	-1.13067	0.355	0.482	8.95e-08	heart	BNIP3L
CFH	6.16e-12	0.699973	0.409	0.26	9.07e-08	heart	CFH
CHMP4B	6.35e-12	-0.947722	0.317	0.436	9.35e-08	heart	CHMP4B
TMEM205	6.85e-12	0.781133	0.569	0.43	1.01e-07	heart	TMEM205
BCAP29	7.07e-12	0.532709	0.661	0.528	1.04e-07	heart	BCAP29
MAFF	7.1e-12	-1.0821	0.353	0.481	1.05e-07	heart	MAFF
NCKAP1	7.27e-12	0.67496	0.438	0.305	1.07e-07	heart	NCKAP1
MYO1C	8.34e-12	0.797971	0.36	0.229	1.23e-07	heart	MYO1C
CCL2	9.25e-12	-1.42121	0.272	0.415	1.36e-07	heart	CCL2
PDCD10	9.32e-12	0.718288	0.44	0.304	1.37e-07	heart	PDCD10
KBTBD11	1.05e-11	0.570415	0.387	0.244	1.54e-07	heart	KBTBD11
LSM5	1.2e-11	0.699575	0.427	0.287	1.76e-07	heart	LSM5
DDX1	1.23e-11	0.580108	0.344	0.212	1.82e-07	heart	DDX1
SNX9	1.25e-11	-1.25953	0.193	0.338	1.84e-07	heart	SNX9
JAK1	1.38e-11	-0.901086	0.524	0.602	2.03e-07	heart	JAK1
IFNGR1	1.47e-11	0.626127	0.411	0.273	2.16e-07	heart	IFNGR1
LAMP2	1.53e-11	0.79939	0.467	0.327	2.26e-07	heart	LAMP2
YIF1A	1.58e-11	0.776018	0.373	0.236	2.32e-07	heart	YIF1A
FAM126A	1.62e-11	0.765152	0.364	0.23	2.39e-07	heart	FAM126A
PDHB	1.7e-11	0.651591	0.317	0.191	2.51e-07	heart	PDHB
BSG	1.79e-11	0.580799	0.634	0.491	2.63e-07	heart	BSG
FTL	1.8e-11	-0.666113	0.996	0.968	2.65e-07	heart	FTL
NCOA7	1.86e-11	-1.19857	0.162	0.307	2.75e-07	heart	NCOA7
NAP1L1	2.07e-11	-0.758729	0.512	0.604	3.05e-07	heart	NAP1L1
LAYN	2.38e-11	0.636558	0.515	0.376	3.51e-07	heart	LAYN
NBL1	2.61e-11	0.703857	0.315	0.191	3.85e-07	heart	NBL1
PIN1	2.67e-11	0.806226	0.413	0.273	3.93e-07	heart	PIN1
MT1E	2.68e-11	0.753501	0.306	0.173	3.95e-07	heart	MT1E
LAMTOR5	3e-11	0.640032	0.652	0.528	4.42e-07	heart	LAMTOR5
SULF2	3.38e-11	0.648866	0.413	0.276	4.98e-07	heart	SULF2
CDH5	3.45e-11	0.579035	0.528	0.388	5.08e-07	heart	CDH5
LAMTOR2	3.57e-11	0.740598	0.429	0.291	5.26e-07	heart	LAMTOR2
WDR61	3.62e-11	0.788403	0.306	0.184	5.34e-07	heart	WDR61
SLC25A11	3.62e-11	0.871177	0.303	0.184	5.34e-07	heart	SLC25A11
RALGDS	3.63e-11	0.540196	0.348	0.215	5.35e-07	heart	RALGDS
CCDC88A	3.66e-11	0.549819	0.371	0.237	5.39e-07	heart	CCDC88A
TAX1BP3	4.15e-11	0.761717	0.375	0.254	6.11e-07	heart	TAX1BP3
OS9	4.22e-11	0.598044	0.515	0.372	6.21e-07	heart	OS9
SLC25A5	4.23e-11	-0.608594	0.607	0.663	6.23e-07	heart	SLC25A5
DYNC1H1	4.75e-11	0.525879	0.6	0.458	6.99e-07	heart	DYNC1H1
CLTB	5.27e-11	0.546185	0.472	0.328	7.76e-07	heart	CLTB
UBE2E3	5.6e-11	0.644653	0.378	0.243	8.25e-07	heart	UBE2E3
TPM1	5.66e-11	0.86521	0.321	0.199	8.33e-07	heart	TPM1
DCTN3	5.67e-11	0.589567	0.438	0.302	8.36e-07	heart	DCTN3
NDUFA2	5.69e-11	0.61691	0.555	0.41	8.37e-07	heart	NDUFA2
ACKR3	5.74e-11	0.673298	0.36	0.228	8.45e-07	heart	ACKR3
SEC11C	5.87e-11	0.632489	0.355	0.225	8.65e-07	heart	SEC11C
ECHDC1	7.35e-11	0.715461	0.333	0.211	1.08e-06	heart	ECHDC1
SLC2A3	7.95e-11	-1.14344	0.16	0.309	1.17e-06	heart	SLC2A3
NDUFS5	8.01e-11	-0.634372	0.555	0.623	1.18e-06	heart	NDUFS5
RHOB	8.02e-11	-1.10711	0.339	0.475	1.18e-06	heart	RHOB
RGS16	8.66e-11	-1.13399	0.348	0.472	1.28e-06	heart	RGS16
FNIP2	1.13e-10	-1.25133	0.169	0.307	1.67e-06	heart	FNIP2
ARL1	1.49e-10	0.816833	0.333	0.215	2.19e-06	heart	ARL1
TMCO1	1.6e-10	0.681391	0.465	0.333	2.36e-06	heart	TMCO1
FAM200B	1.84e-10	0.622467	0.355	0.229	2.71e-06	heart	FAM200B
COMT	1.87e-10	0.695287	0.553	0.436	2.75e-06	heart	COMT
ESF1	1.89e-10	0.663389	0.306	0.189	2.79e-06	heart	ESF1
FRG1	2.08e-10	0.657234	0.355	0.225	3.07e-06	heart	FRG1
POLR3GL	2.19e-10	0.678945	0.375	0.252	3.23e-06	heart	POLR3GL
PXN	2.2e-10	0.575332	0.38	0.246	3.24e-06	heart	PXN
PSMB5	2.29e-10	0.54898	0.602	0.488	3.38e-06	heart	PSMB5
NAMPT	2.92e-10	-0.740352	0.49	0.594	4.3e-06	heart	NAMPT
ADCY4	3.13e-10	0.547876	0.398	0.264	4.62e-06	heart	ADCY4
PNRC1	3.3e-10	-0.703117	0.553	0.628	4.86e-06	heart	PNRC1
PSIP1	3.65e-10	0.622928	0.33	0.205	5.38e-06	heart	PSIP1
BAZ1A	3.96e-10	-1.32379	0.234	0.361	5.84e-06	heart	BAZ1A
COPB2	4.5e-10	0.775038	0.348	0.231	6.63e-06	heart	COPB2
CSGALNACT1	5.05e-10	0.546703	0.355	0.228	7.44e-06	heart	CSGALNACT1
SSBP1	5.05e-10	0.527214	0.571	0.434	7.44e-06	heart	SSBP1
COPS6	5.13e-10	0.825642	0.445	0.323	7.55e-06	heart	COPS6
HADHB	5.18e-10	0.682522	0.467	0.338	7.63e-06	heart	HADHB
PICALM	5.63e-10	0.619212	0.375	0.255	8.29e-06	heart	PICALM
DNAJB1	5.63e-10	-1.46027	0.292	0.415	8.29e-06	heart	DNAJB1
VAMP2	6.58e-10	0.722562	0.456	0.324	9.68e-06	heart	VAMP2
DDX39A	7.74e-10	-1.10806	0.189	0.315	1.14e-05	heart	DDX39A
PCMTD1	8.39e-10	0.557912	0.416	0.293	1.24e-05	heart	PCMTD1
SAR1A	8.58e-10	0.707805	0.36	0.242	1.26e-05	heart	SAR1A
CFLAR	8.83e-10	-0.87589	0.321	0.447	1.3e-05	heart	CFLAR
APOL3	9.54e-10	0.539917	0.33	0.209	1.41e-05	heart	APOL3
EAPP	9.62e-10	0.628457	0.355	0.236	1.42e-05	heart	EAPP
APOD	9.85e-10	-0.579257	0.409	0.561	1.45e-05	heart	APOD
TM4SF18	1.06e-09	0.552071	0.602	0.46	1.56e-05	heart	TM4SF18
PNP	1.08e-09	-1.18502	0.227	0.349	1.6e-05	heart	PNP
ID2	1.13e-09	-1.39739	0.245	0.373	1.67e-05	heart	ID2
UQCC2	1.25e-09	0.62455	0.369	0.248	1.84e-05	heart	UQCC2
MRPL41	1.33e-09	0.61343	0.49	0.363	1.95e-05	heart	MRPL41
TCEAL4	1.38e-09	0.600731	0.575	0.465	2.04e-05	heart	TCEAL4
MRPL47	1.42e-09	0.624032	0.355	0.239	2.1e-05	heart	MRPL47
GPAA1	1.44e-09	0.751358	0.319	0.204	2.12e-05	heart	GPAA1
TCEAL8	1.44e-09	0.604645	0.31	0.193	2.12e-05	heart	TCEAL8
SMTN	1.56e-09	0.563511	0.344	0.22	2.3e-05	heart	SMTN
EIF4G1	1.56e-09	0.687967	0.366	0.25	2.3e-05	heart	EIF4G1
TXNDC12	1.68e-09	0.549306	0.454	0.317	2.48e-05	heart	TXNDC12
SSNA1	1.79e-09	0.675824	0.427	0.306	2.64e-05	heart	SSNA1
CBX3	1.87e-09	0.517994	0.566	0.454	2.76e-05	heart	CBX3
ARL6IP1	1.97e-09	-0.653139	0.544	0.649	2.91e-05	heart	ARL6IP1
SLC44A2	1.98e-09	0.503235	0.333	0.211	2.92e-05	heart	SLC44A2
LIPA	2.06e-09	0.692983	0.317	0.202	3.03e-05	heart	LIPA
AK2	2.06e-09	-0.900479	0.272	0.396	3.04e-05	heart	AK2
PPA1	2.37e-09	-0.963722	0.281	0.405	3.5e-05	heart	PPA1
OAZ2	2.58e-09	0.724049	0.333	0.22	3.79e-05	heart	OAZ2
TSPAN12	2.79e-09	0.539678	0.36	0.234	4.11e-05	heart	TSPAN12
HNRNPH2	2.89e-09	0.696013	0.384	0.262	4.25e-05	heart	HNRNPH2
PTPRB	2.93e-09	0.641967	0.346	0.23	4.32e-05	heart	PTPRB
B4GALT1	3.05e-09	0.578083	0.346	0.228	4.5e-05	heart	B4GALT1
CDH13	3.29e-09	-0.671664	0.191	0.332	4.84e-05	heart	CDH13
UVRAG	3.99e-09	-1.26999	0.184	0.3	5.88e-05	heart	UVRAG
C1D	4.37e-09	0.60437	0.306	0.194	6.44e-05	heart	C1D
GPM6A	4.53e-09	0.508892	0.454	0.32	6.67e-05	heart	GPM6A
BACE2	5.05e-09	-0.593232	0.328	0.476	7.43e-05	heart	BACE2
SNHG8	5.18e-09	-0.59288	0.337	0.467	7.63e-05	heart	SNHG8
SLC39A14	5.34e-09	-1.09172	0.326	0.428	7.87e-05	heart	SLC39A14
TMEM70	8.17e-09	-0.870806	0.348	0.452	0.000120333	heart	TMEM70
EFNA5	8.18e-09	0.588847	0.306	0.199	0.000120506	heart	EFNA5
SLC25A39	9.14e-09	0.577819	0.364	0.244	0.000134561	heart	SLC25A39
IFNGR2	9.27e-09	-1.29869	0.227	0.337	0.00013651	heart	IFNGR2
CAPZA1	1.1e-08	0.563103	0.422	0.305	0.000162446	heart	CAPZA1
POLR2I	1.19e-08	0.574257	0.519	0.409	0.000175333	heart	POLR2I
RAB8A	1.22e-08	0.769726	0.339	0.232	0.000179675	heart	RAB8A
STOML2	1.23e-08	0.520421	0.47	0.343	0.000180521	heart	STOML2
DNAJC21	1.25e-08	0.551958	0.308	0.2	0.000184315	heart	DNAJC21
PSMB6	1.28e-08	0.597509	0.638	0.518	0.000188781	heart	PSMB6
INO80C	1.51e-08	0.812763	0.324	0.218	0.00022249	heart	INO80C
PCBD1	1.54e-08	0.531351	0.463	0.342	0.000227186	heart	PCBD1
MTCH2	1.56e-08	0.661412	0.319	0.207	0.000230409	heart	MTCH2
DKK3	1.6e-08	-0.816153	0.198	0.323	0.000235035	heart	DKK3
MOB2	1.64e-08	0.663362	0.355	0.242	0.000241108	heart	MOB2
MRPS7	1.65e-08	0.614418	0.333	0.224	0.000243102	heart	MRPS7
KRR1	1.71e-08	0.516293	0.346	0.23	0.00025183	heart	KRR1
RGL2	2.17e-08	0.70981	0.344	0.232	0.000320276	heart	RGL2
CIB1	2.34e-08	0.555147	0.42	0.306	0.000344454	heart	CIB1
EMP2	2.36e-08	-0.648	0.472	0.559	0.000348081	heart	EMP2
DOCK9	2.4e-08	0.581663	0.483	0.371	0.000353828	heart	DOCK9
BRD2	2.65e-08	-1.00729	0.315	0.435	0.000390395	heart	BRD2
BAD	2.69e-08	0.765175	0.315	0.211	0.000396308	heart	BAD
CHRDL1	2.84e-08	-0.736013	0.312	0.429	0.000418583	heart	CHRDL1
MEAF6	2.96e-08	0.583529	0.339	0.226	0.000436247	heart	MEAF6
HPCAL1	3e-08	0.696108	0.362	0.25	0.000441371	heart	HPCAL1
MYADM	3.14e-08	-1.11288	0.283	0.393	0.000461827	heart	MYADM
STAT3	3.15e-08	-0.618389	0.479	0.581	0.000464181	heart	STAT3
POLR2J	3.6e-08	0.714428	0.431	0.321	0.000529872	heart	POLR2J
KRT18	3.67e-08	-0.789054	0.346	0.463	0.000539831	heart	KRT18
MT2A	3.98e-08	-0.792457	0.733	0.745	0.000586048	heart	MT2A
DNAJB14	4.21e-08	0.507191	0.351	0.243	0.00062013	heart	DNAJB14
PHLDA1	4.31e-08	-1.35535	0.218	0.322	0.000634375	heart	PHLDA1
PSMD13	4.43e-08	0.742913	0.404	0.295	0.000652804	heart	PSMD13
PRPF38B	5.34e-08	-0.868806	0.283	0.398	0.000785761	heart	PRPF38B
TMBIM1	5.4e-08	-0.673338	0.344	0.458	0.000795618	heart	TMBIM1
RAD23A	5.47e-08	0.543046	0.625	0.515	0.000805	heart	RAD23A
FAM177A1	5.6e-08	0.64686	0.517	0.429	0.000824584	heart	FAM177A1
ACADVL	5.72e-08	-0.726004	0.371	0.466	0.000841784	heart	ACADVL
MCL1	5.83e-08	-0.975225	0.396	0.487	0.000859376	heart	MCL1
MAGED2	6.25e-08	0.5323	0.4	0.285	0.000920727	heart	MAGED2
PAIP1	6.66e-08	0.670819	0.44	0.328	0.000980554	heart	PAIP1
KMT2E	7.52e-08	-0.609591	0.544	0.624	0.00110771	heart	KMT2E
SETX	9.12e-08	0.503369	0.301	0.199	0.00134381	heart	SETX
LSM3	9.74e-08	0.605128	0.458	0.361	0.00143421	heart	LSM3
WTAP	1.05e-07	-0.926039	0.335	0.433	0.00154362	heart	WTAP
RBM17	1.07e-07	0.514784	0.463	0.359	0.00157731	heart	RBM17
RBM39	1.11e-07	-0.544584	0.602	0.687	0.00163577	heart	RBM39
RPS10	1.15e-07	-0.531115	0.706	0.733	0.00169852	heart	RPS10
GTF3A	1.18e-07	0.575858	0.44	0.336	0.00173462	heart	GTF3A
OPTN	1.32e-07	-0.847255	0.49	0.541	0.00194341	heart	OPTN
SIGIRR	1.39e-07	0.52863	0.398	0.283	0.00204943	heart	SIGIRR
CDC42SE1	1.57e-07	0.779382	0.312	0.214	0.00231568	heart	CDC42SE1
HBP1	1.58e-07	-0.909959	0.231	0.341	0.00232336	heart	HBP1
TMEM50B	1.79e-07	0.615865	0.301	0.203	0.00263909	heart	TMEM50B
RSRC2	2.17e-07	-0.703348	0.431	0.522	0.00319643	heart	RSRC2
DYNLT1	2.51e-07	0.59676	0.445	0.335	0.00370377	heart	DYNLT1
TRIP11	2.6e-07	0.536285	0.344	0.24	0.00382591	heart	TRIP11
IER3IP1	2.82e-07	0.557397	0.413	0.3	0.00415972	heart	IER3IP1
POLR2E	3.09e-07	0.536317	0.413	0.302	0.00454457	heart	POLR2E
GRHPR	3.14e-07	0.511802	0.303	0.206	0.00463016	heart	GRHPR
ZNF428	3.17e-07	0.516355	0.371	0.266	0.00466829	heart	ZNF428
ACAT1	4.55e-07	0.680469	0.366	0.274	0.00670834	heart	ACAT1
FN1	4.73e-07	-0.679432	0.384	0.482	0.00696514	heart	FN1
PGAM1	4.91e-07	-0.690335	0.47	0.543	0.00723496	heart	PGAM1
DCTPP1	5.42e-07	0.564346	0.319	0.224	0.00798542	heart	DCTPP1
ELF2	5.59e-07	-0.724232	0.249	0.358	0.00823153	heart	ELF2
SDCBP	5.75e-07	-0.508233	0.843	0.833	0.00847165	heart	SDCBP
TAPBP	6.03e-07	-0.725964	0.36	0.457	0.00888538	heart	TAPBP
KLF10	6.11e-07	-1.27165	0.294	0.38	0.00900316	heart	KLF10
DDX3X	7.08e-07	-0.673232	0.566	0.618	0.0104318	heart	DDX3X
ARPP19	8.91e-07	0.645015	0.366	0.27	0.0131272	heart	ARPP19
TUBA1C	9.28e-07	-0.869768	0.207	0.307	0.013671	heart	TUBA1C
EMC6	9.69e-07	0.576116	0.36	0.267	0.0142648	heart	EMC6
ITGAV	9.77e-07	-1.04644	0.216	0.313	0.0143876	heart	ITGAV
SNRPN	1.09e-06	0.544615	0.373	0.268	0.0160583	heart	SNRPN
UBE2L6	1.13e-06	-0.749519	0.209	0.315	0.0167123	heart	UBE2L6
RORA	1.14e-06	-1.0147	0.209	0.308	0.0168077	heart	RORA
GGNBP2	1.18e-06	-0.781651	0.288	0.385	0.0174363	heart	GGNBP2
DNAJB4	1.22e-06	-1.12559	0.238	0.339	0.0180043	heart	DNAJB4
KLF2	1.26e-06	0.51409	0.528	0.408	0.01853	heart	KLF2
TMEM120A	1.27e-06	-1.01351	0.258	0.35	0.0186994	heart	TMEM120A
HEXB	1.29e-06	0.643906	0.404	0.304	0.0189308	heart	HEXB
MAX	1.35e-06	-0.708248	0.211	0.309	0.0199037	heart	MAX
ECHS1	1.39e-06	0.523534	0.373	0.275	0.0205127	heart	ECHS1
TNIP1	1.4e-06	-0.721849	0.222	0.325	0.0205502	heart	TNIP1
SPTLC1	1.49e-06	0.522271	0.312	0.216	0.0220071	heart	SPTLC1
PDAP1	1.59e-06	0.55917	0.438	0.343	0.0234187	heart	PDAP1
RSRP1	1.97e-06	-0.713639	0.479	0.552	0.028984	heart	RSRP1
MRPL13	2.25e-06	0.727032	0.308	0.223	0.0331197	heart	MRPL13
RHOJ	2.53e-06	-0.79514	0.499	0.538	0.037295	heart	RHOJ
RIF1	2.59e-06	0.566432	0.312	0.225	0.0380892	heart	RIF1
OSTC	2.81e-06	0.576615	0.474	0.377	0.0413837	heart	OSTC
TUBA1A	3.17e-06	-0.565897	0.56	0.632	0.0467103	heart	TUBA1A
PLCG2.1	0	4.05884	0.54	0.161	0	breast	PLCG2
C2CD4B	0	3.09227	0.383	0.104	0	breast	C2CD4B
IGHA1	0	2.92574	0.309	0.047	0	breast	IGHA1
IGKC	0	2.74048	0.401	0.061	0	breast	IGKC
IER5	0	2.50668	0.486	0.144	0	breast	IER5
XIST.1	0	2.40002	0.792	0.297	0	breast	XIST
JUND	0	2.37859	0.813	0.334	0	breast	JUND
SCN3A.1	0	2.33028	0.36	0.101	0	breast	SCN3A
PPP1R14B.1	0	2.08883	0.47	0.156	0	breast	PPP1R14B
CDV3	0	2.01676	0.564	0.213	0	breast	CDV3
HES1	0	1.73552	0.533	0.224	0	breast	HES1
CTSZ	0	1.63188	0.586	0.292	0	breast	CTSZ
GNAS.1	0	1.59555	0.898	0.641	0	breast	GNAS
CD81.1	0	1.59209	0.722	0.355	0	breast	CD81
SOX4.1	0	1.31784	0.75	0.487	0	breast	SOX4
FOSB.1	0	1.31205	0.521	0.174	0	breast	FOSB
YBX3.1	0	1.31133	0.838	0.664	0	breast	YBX3
MARCKS.1	0	1.27139	0.789	0.503	0	breast	MARCKS
ARID5B.1	0	1.15119	0.817	0.612	0	breast	ARID5B
AKAP12.1	0	1.07303	0.839	0.574	0	breast	AKAP12
KLF6.1	0	1.06517	0.925	0.776	0	breast	KLF6
PTMS.1	0	1.05045	0.747	0.472	0	breast	PTMS
CAV1.1	0	1.03895	0.905	0.775	0	breast	CAV1
MALAT1	0	0.998792	0.999	0.993	0	breast	MALAT1
RPL23	0	0.9562	0.932	0.811	0	breast	RPL23
FABP4.1	0	0.919042	0.765	0.469	0	breast	FABP4
RPS29	0	0.880017	0.955	0.824	0	breast	RPS29
RPL37A	0	0.731255	0.981	0.952	0	breast	RPL37A
VIM.1	0	0.708245	0.993	0.982	0	breast	VIM
RPS11	0	0.682026	0.951	0.893	0	breast	RPS11
RPS2	0	0.661201	0.983	0.948	0	breast	RPS2
B2M.1	0	-0.827751	0.995	0.995	0	breast	B2M
S100A6.1	0	-0.863795	0.951	0.973	0	breast	S100A6
PFN1	0	-0.880935	0.755	0.872	0	breast	PFN1
PRDX1	0	-0.95634	0.744	0.854	0	breast	PRDX1
RHOA	0	-1.07063	0.718	0.839	0	breast	RHOA
GAPDH	0	-1.1823	0.887	0.939	0	breast	GAPDH
NNMT	0	-1.2343	0.63	0.813	0	breast	NNMT
HLA-B.1	0	-1.29291	0.931	0.947	0	breast	HLA-B
IFITM2	0	-1.7162	0.686	0.857	0	breast	IFITM2
S100A11.1	0	-1.74035	0.626	0.787	0	breast	S100A11
TPI1.1	0	-1.80925	0.566	0.779	0	breast	TPI1
IFITM3	0	-1.86954	0.86	0.954	0	breast	IFITM3
MIF.1	0	-1.96272	0.55	0.801	0	breast	MIF
RPL17.1	0	-2.43982	0.421	0.766	0	breast	RPL17
IL32.1	0	-2.8111	0.316	0.701	0	breast	IL32
PSMA6	0	-3.49132	0.069	0.407	0	breast	PSMA6
GABARAP.1	0	-4.44539	0.079	0.547	0	breast	GABARAP
NME2.1	0	-4.75044	0.058	0.483	0	breast	NME2
ALDOA.1	0	-4.99612	0.081	0.639	0	breast	ALDOA
ATP6V0C	0	-6.13478	0.013	0.381	0	breast	ATP6V0C
EEF1G	0	-6.17519	0.021	0.441	0	breast	EEF1G
TNFRSF1A	1.41e-307	-1.75026	0.219	0.527	2.07e-303	breast	TNFRSF1A
RPS18	1.19e-306	0.515685	0.995	0.974	1.76e-302	breast	RPS18
APP.1	1.12e-301	-0.926784	0.8	0.911	1.65e-297	breast	APP
PXDC1	7.25e-296	1.70188	0.468	0.189	1.07e-291	breast	PXDC1
PPIA	1.66e-294	-0.796779	0.886	0.919	2.44e-290	breast	PPIA
SH3BGRL3	7.09e-294	-1.01459	0.67	0.821	1.04e-289	breast	SH3BGRL3
FOS.1	1.22e-290	1.06376	0.633	0.329	1.8e-286	breast	FOS
ARPC1B	1.19e-289	-1.51121	0.348	0.608	1.75e-285	breast	ARPC1B
RPL21	9.66e-288	0.564015	0.975	0.911	1.42e-283	breast	RPL21
CD99	1.91e-287	-1.02598	0.703	0.839	2.81e-283	breast	CD99
PSME1.1	1.58e-286	-1.30672	0.506	0.711	2.33e-282	breast	PSME1
FAM107B.1	4.3e-286	1.37799	0.538	0.255	6.34e-282	breast	FAM107B
FTH1.1	1.8e-282	-0.819974	0.983	0.984	2.65e-278	breast	FTH1
BRI3.1	1.03e-281	1.31338	0.553	0.268	1.52e-277	breast	BRI3
DDX3X.1	1.34e-279	1.16894	0.737	0.547	1.97e-275	breast	DDX3X
RNASEK.1	5.51e-279	-2.38479	0.193	0.454	8.12e-275	breast	RNASEK
SYNGR2.1	2.06e-278	-1.96691	0.205	0.487	3.04e-274	breast	SYNGR2
KLF4.1	2.06e-277	1.25208	0.702	0.466	3.03e-273	breast	KLF4
LAPTM4A	3.07e-277	-0.883416	0.668	0.819	4.52e-273	breast	LAPTM4A
CDC42EP5.1	2.13e-276	1.52409	0.432	0.16	3.14e-272	breast	CDC42EP5
GADD45A	3.43e-276	1.90848	0.448	0.183	5.05e-272	breast	GADD45A
GLS	2.08e-273	1.49244	0.472	0.202	3.07e-269	breast	GLS
PSME2	4.54e-272	-1.58227	0.366	0.607	6.68e-268	breast	PSME2
GIMAP5	2.61e-269	-2.87689	0.07	0.327	3.85e-265	breast	GIMAP5
NGRN	1.36e-268	-3.03301	0.06	0.311	2.01e-264	breast	NGRN
CSTB.1	6e-267	-1.19473	0.565	0.749	8.83e-263	breast	CSTB
TSC22D2	2.44e-265	1.94385	0.35	0.112	3.59e-261	breast	TSC22D2
COLEC12	2.14e-259	1.64186	0.46	0.203	3.15e-255	breast	COLEC12
CCND1	2.27e-257	1.49786	0.525	0.258	3.34e-253	breast	CCND1
HEBP1	2.79e-256	-1.2691	0.434	0.67	4.11e-252	breast	HEBP1
ODC1	2.8e-256	1.91201	0.425	0.18	4.13e-252	breast	ODC1
FAM133B	4.58e-256	1.50292	0.526	0.276	6.75e-252	breast	FAM133B
RPS9	3.78e-255	0.507389	0.969	0.935	5.57e-251	breast	RPS9
NEAT1.1	5.39e-254	0.91511	0.958	0.936	7.94e-250	breast	NEAT1
TMEM120A.1	5.76e-254	-1.97223	0.175	0.445	8.49e-250	breast	TMEM120A
RPS17.1	1.96e-252	-1.60715	0.546	0.733	2.88e-248	breast	RPS17
FUS.1	5.51e-252	0.999639	0.751	0.547	8.12e-248	breast	FUS
TAGLN2	5.97e-251	-1.25816	0.474	0.692	8.79e-247	breast	TAGLN2
RPL3	1.14e-249	0.513858	0.974	0.955	1.67e-245	breast	RPL3
PRCP.1	4.21e-248	-1.51737	0.308	0.564	6.21e-244	breast	PRCP
LMO2.1	1.94e-247	1.24421	0.574	0.306	2.86e-243	breast	LMO2
RHOC	7.43e-247	-1.01234	0.576	0.748	1.09e-242	breast	RHOC
TMEM255B	1.38e-244	-1.68052	0.251	0.514	2.03e-240	breast	TMEM255B
BCAP31.1	6.08e-244	-1.23206	0.407	0.648	8.96e-240	breast	BCAP31
LMNA	1.79e-241	0.746603	0.783	0.545	2.64e-237	breast	LMNA
RPN1	6.06e-241	-1.56169	0.263	0.522	8.93e-237	breast	RPN1
PGAM1.1	1.33e-240	-1.34617	0.399	0.62	1.96e-236	breast	PGAM1
GBP2	2.69e-237	-2.19078	0.128	0.383	3.96e-233	breast	GBP2
CDKN1C	6.36e-237	1.59317	0.433	0.185	9.37e-233	breast	CDKN1C
GIMAP4	2.18e-236	-1.34667	0.304	0.569	3.21e-232	breast	GIMAP4
JUN.1	1.21e-232	0.671299	0.818	0.643	1.78e-228	breast	JUN
VWF.1	1.03e-231	1.28408	0.445	0.194	1.52e-227	breast	VWF
GRINA.1	6.71e-229	-1.89602	0.185	0.438	9.88e-225	breast	GRINA
SLC38A2	8.33e-229	0.773139	0.818	0.702	1.23e-224	breast	SLC38A2
COX6A1	9.49e-228	-0.796605	0.692	0.817	1.4e-223	breast	COX6A1
PDLIM4.1	4.3e-227	-1.32585	0.437	0.646	6.34e-223	breast	PDLIM4
MXRA7.1	1.04e-226	1.55561	0.374	0.142	1.53e-222	breast	MXRA7
BTBD7	6.91e-226	1.73885	0.363	0.138	1.02e-221	breast	BTBD7
ATP6V0E1	4.42e-225	-0.883189	0.59	0.755	6.51e-221	breast	ATP6V0E1
QKI	7.03e-225	1.11817	0.538	0.291	1.04e-220	breast	QKI
NDUFA13	9.97e-225	-1.21994	0.32	0.575	1.47e-220	breast	NDUFA13
TUBB	2.31e-224	-0.953856	0.682	0.807	3.4e-220	breast	TUBB
EPB41L2	8.86e-223	1.22521	0.541	0.291	1.3e-218	breast	EPB41L2
AKR1C1.1	4.09e-219	-2.63395	0.387	0.563	6.02e-215	breast	AKR1C1
HINT1	4.51e-219	-0.660609	0.818	0.878	6.64e-215	breast	HINT1
KLF2.1	7.72e-218	1.03496	0.578	0.319	1.14e-213	breast	KLF2
PTPRE	2.17e-216	1.10737	0.71	0.517	3.2e-212	breast	PTPRE
BRK1	3.92e-216	-0.976322	0.496	0.691	5.77e-212	breast	BRK1
PRELID1	5.85e-214	-1.13314	0.511	0.684	8.62e-210	breast	PRELID1
SDCBP.1	1.28e-213	-0.927522	0.795	0.855	1.89e-209	breast	SDCBP
DST.1	2.45e-213	0.900724	0.611	0.347	3.6e-209	breast	DST
SYPL1	2.96e-213	-0.922392	0.546	0.733	4.36e-209	breast	SYPL1
FAM189A2	1.45e-212	1.75389	0.31	0.102	2.13e-208	breast	FAM189A2
RGS16.1	3.16e-212	0.92774	0.621	0.382	4.66e-208	breast	RGS16
TFF3	1.68e-209	0.64736	0.911	0.823	2.47e-205	breast	TFF3
MDFIC.1	5.73e-209	1.39764	0.401	0.17	8.44e-205	breast	MDFIC
CEP85L	6.21e-209	1.62769	0.384	0.161	9.14e-205	breast	CEP85L
MAFF.1	5.65e-206	1.02815	0.613	0.4	8.32e-202	breast	MAFF
SLC43A3	5.91e-206	-1.42897	0.279	0.514	8.7e-202	breast	SLC43A3
RRBP1	7.73e-206	1.12682	0.539	0.301	1.14e-201	breast	RRBP1
STMN1	4.46e-205	-1.03261	0.682	0.789	6.57e-201	breast	STMN1
FKBP1A.1	7.59e-205	-0.900367	0.598	0.76	1.12e-200	breast	FKBP1A
NOP10	1.15e-203	-0.937481	0.438	0.663	1.69e-199	breast	NOP10
DDX5	1.92e-202	0.704452	0.912	0.851	2.83e-198	breast	DDX5
KRTCAP2	5.46e-202	-1.18892	0.394	0.616	8.04e-198	breast	KRTCAP2
PPP1R15A.1	6.17e-202	0.545664	0.794	0.623	9.08e-198	breast	PPP1R15A
RPL37	1.44e-201	0.543411	0.979	0.96	2.11e-197	breast	RPL37
ASXL1	5.62e-200	1.43019	0.388	0.167	8.28e-196	breast	ASXL1
PCBP2.1	8.97e-199	-0.830354	0.689	0.812	1.32e-194	breast	PCBP2
NR2F1.1	2.79e-198	0.827403	0.571	0.311	4.11e-194	breast	NR2F1
ENO1	7.48e-198	-1.17333	0.553	0.706	1.1e-193	breast	ENO1
GRN	2.41e-196	-1.00304	0.459	0.663	3.56e-192	breast	GRN
MVP	2.78e-196	-1.63177	0.156	0.389	4.09e-192	breast	MVP
CD59	4.31e-196	-0.753938	0.905	0.906	6.34e-192	breast	CD59
SET.1	1.06e-195	1.00902	0.643	0.455	1.56e-191	breast	SET
ZFP36L2	1.41e-195	0.848991	0.669	0.433	2.07e-191	breast	ZFP36L2
FTL.1	3.56e-195	-0.610771	0.958	0.975	5.24e-191	breast	FTL
CNN3	9.23e-195	-0.794526	0.699	0.822	1.36e-190	breast	CNN3
ATF3.1	4.19e-193	1.15268	0.477	0.245	6.17e-189	breast	ATF3
ACTB	1.85e-192	-0.717561	0.948	0.964	2.73e-188	breast	ACTB
SUMO2	3.18e-192	-0.608395	0.762	0.85	4.68e-188	breast	SUMO2
MAT2B	4.69e-191	-1.77042	0.117	0.341	6.91e-187	breast	MAT2B
MIDN	1.7e-190	1.33594	0.423	0.203	2.5e-186	breast	MIDN
ATP13A3	2.1e-190	1.70891	0.324	0.124	3.09e-186	breast	ATP13A3
GABARAPL2	9.33e-190	-0.740415	0.666	0.798	1.37e-185	breast	GABARAPL2
SLC39A1	1.17e-189	-1.23952	0.349	0.563	1.72e-185	breast	SLC39A1
BPTF	1.33e-189	1.09752	0.489	0.266	1.95e-185	breast	BPTF
ARID1B.1	1.9e-189	1.40917	0.38	0.165	2.8e-185	breast	ARID1B
PTGES3	1.42e-187	-0.855824	0.545	0.727	2.09e-183	breast	PTGES3
CD74	6.74e-186	-2.38648	0.181	0.405	9.92e-182	breast	CD74
SLC39A14.1	7.89e-186	-1.38485	0.281	0.506	1.16e-181	breast	SLC39A14
MYADM.1	8.5e-186	1.14822	0.531	0.309	1.25e-181	breast	MYADM
LDHA	2.65e-185	-1.03809	0.541	0.707	3.9e-181	breast	LDHA
FOXN3	2.91e-185	1.60578	0.372	0.165	4.29e-181	breast	FOXN3
NR2F2.1	1.73e-184	0.804221	0.671	0.458	2.54e-180	breast	NR2F2
MAFG	5.23e-184	1.74612	0.315	0.123	7.71e-180	breast	MAFG
MGP.1	1.71e-182	0.516683	0.722	0.43	2.52e-178	breast	MGP
NAMPT.1	5.5e-181	-1.30543	0.49	0.648	8.1e-177	breast	NAMPT
SPAG9.1	2.29e-180	1.22164	0.567	0.37	3.37e-176	breast	SPAG9
PSMB3	2.57e-180	-0.98725	0.45	0.64	3.79e-176	breast	PSMB3
IRF2BP2	9.24e-178	1.22536	0.426	0.207	1.36e-173	breast	IRF2BP2
PGK1	6.32e-177	-1.20176	0.393	0.586	9.31e-173	breast	PGK1
DUSP6	1.76e-176	1.27552	0.445	0.228	2.6e-172	breast	DUSP6
SFPQ	4.21e-176	0.87452	0.597	0.379	6.2e-172	breast	SFPQ
ARID5A.1	1.23e-175	-1.44131	0.245	0.464	1.81e-171	breast	ARID5A
UBE2D3	3.11e-175	-0.766332	0.626	0.763	4.58e-171	breast	UBE2D3
BTG1.1	9.47e-175	0.707047	0.77	0.617	1.4e-170	breast	BTG1
EFNB2	5.97e-174	1.59834	0.31	0.12	8.79e-170	breast	EFNB2
TIMP1.1	9.34e-173	-1.84915	0.729	0.81	1.38e-168	breast	TIMP1
BMP2	1.01e-170	1.4823	0.357	0.159	1.48e-166	breast	BMP2
CCNL1.1	1.2e-170	0.765109	0.738	0.57	1.76e-166	breast	CCNL1
PLSCR1	3.16e-170	-1.53112	0.214	0.43	4.66e-166	breast	PLSCR1
AHNAK	4.24e-169	0.720261	0.718	0.54	6.25e-165	breast	AHNAK
WNK1	4.39e-169	1.11979	0.51	0.302	6.47e-165	breast	WNK1
FOXO1	9.87e-169	1.41162	0.311	0.121	1.45e-164	breast	FOXO1
PLSCR4.1	4.73e-168	1.09377	0.552	0.339	6.96e-164	breast	PLSCR4
PKM	1.47e-167	-1.0569	0.431	0.617	2.16e-163	breast	PKM
UBE2L6.1	2.62e-167	-1.48223	0.173	0.39	3.86e-163	breast	UBE2L6
AUP1	2.82e-167	-1.21221	0.252	0.474	4.16e-163	breast	AUP1
DKK3.1	4.15e-167	1.05557	0.459	0.24	6.1e-163	breast	DKK3
TMEM50A	5.98e-167	-0.810002	0.584	0.733	8.8e-163	breast	TMEM50A
TIMP2.1	6.86e-167	0.856448	0.611	0.401	1.01e-162	breast	TIMP2
NUFIP2	2.25e-166	1.21234	0.415	0.211	3.32e-162	breast	NUFIP2
DLC1	2.56e-166	1.45525	0.348	0.153	3.78e-162	breast	DLC1
CDC25B	1.17e-165	-1.47615	0.19	0.407	1.72e-161	breast	CDC25B
SRP9	3.09e-165	-1.01081	0.391	0.592	4.54e-161	breast	SRP9
TMBIM1.1	2.04e-162	-1.07121	0.316	0.533	3e-158	breast	TMBIM1
ROCK2.1	5.99e-162	1.089	0.464	0.256	8.83e-158	breast	ROCK2
GNAI2.1	9.56e-161	0.652246	0.679	0.489	1.41e-156	breast	GNAI2
GSPT1	2.14e-160	1.42765	0.383	0.191	3.15e-156	breast	GSPT1
AK2.1	2.94e-160	-1.18653	0.253	0.47	4.33e-156	breast	AK2
SKIL	3.53e-160	1.35423	0.35	0.155	5.2e-156	breast	SKIL
TMEM140	3.34e-159	-1.5407	0.166	0.375	4.91e-155	breast	TMEM140
MZT2B.1	3.73e-158	0.787564	0.618	0.405	5.5e-154	breast	MZT2B
RAC1	9.31e-157	0.6292	0.736	0.561	1.37e-152	breast	RAC1
GSTP1	3.02e-156	-0.733521	0.678	0.781	4.45e-152	breast	GSTP1
RAB5C	4.35e-156	-0.938637	0.427	0.616	6.4e-152	breast	RAB5C
RRAGA	4.74e-156	-1.35694	0.199	0.41	6.98e-152	breast	RRAGA
DUSP5	1.12e-155	1.33215	0.31	0.127	1.66e-151	breast	DUSP5
ANXA1	5.42e-155	0.870931	0.701	0.553	7.98e-151	breast	ANXA1
GALNT1.1	2.75e-154	1.14529	0.369	0.175	4.06e-150	breast	GALNT1
MFAP4.1	7.21e-154	1.21258	0.331	0.145	1.06e-149	breast	MFAP4
PAWR	1.75e-153	1.57624	0.305	0.128	2.57e-149	breast	PAWR
PDE4B	2.19e-153	1.33913	0.41	0.211	3.23e-149	breast	PDE4B
EGLN3.1	3.47e-153	-1.66671	0.258	0.455	5.12e-149	breast	EGLN3
CEBPD.1	6.47e-153	0.852575	0.698	0.533	9.53e-149	breast	CEBPD
GNG5	8.24e-153	-0.783451	0.592	0.735	1.21e-148	breast	GNG5
ARF5	3.44e-152	-1.1904	0.256	0.465	5.07e-148	breast	ARF5
FGFR1	3.78e-152	1.21306	0.359	0.165	5.57e-148	breast	FGFR1
CALCRL	1.21e-151	-1.14475	0.457	0.638	1.78e-147	breast	CALCRL
HES4.1	5.69e-151	1.12185	0.341	0.148	8.39e-147	breast	HES4
PPP4C	6.53e-151	-1.05871	0.256	0.473	9.61e-147	breast	PPP4C
CSNK2B	1.08e-150	-0.968052	0.348	0.554	1.59e-146	breast	CSNK2B
TMEM204.1	3.5e-150	-1.31765	0.209	0.418	5.15e-146	breast	TMEM204
TIPARP	4.16e-150	1.40853	0.33	0.148	6.13e-146	breast	TIPARP
ACTN1	1.87e-149	-0.821226	0.648	0.753	2.76e-145	breast	ACTN1
GIMAP7.1	2.47e-149	-0.933631	0.32	0.544	3.63e-145	breast	GIMAP7
ELK3.1	4.45e-149	0.877535	0.663	0.494	6.55e-145	breast	ELK3
ACADVL.1	1.46e-148	-1.13925	0.339	0.533	2.15e-144	breast	ACADVL
POMP.1	2.75e-148	-0.798439	0.472	0.652	4.05e-144	breast	POMP
SKP1	1.32e-147	-0.585193	0.72	0.811	1.94e-143	breast	SKP1
HNRNPU	1.54e-147	0.818173	0.735	0.613	2.26e-143	breast	HNRNPU
CNBP	1.63e-147	-0.691383	0.618	0.758	2.41e-143	breast	CNBP
DDIT4	1.68e-147	-1.17581	0.318	0.523	2.48e-143	breast	DDIT4
AKR1C2	3.44e-147	-2.58653	0.173	0.362	5.07e-143	breast	AKR1C2
PPP2R1A	3.53e-147	-1.0643	0.279	0.487	5.19e-143	breast	PPP2R1A
TLE4	6.29e-147	1.23127	0.343	0.158	9.26e-143	breast	TLE4
RAB11A	3.76e-146	-0.600866	0.717	0.836	5.54e-142	breast	RAB11A
RHOG	4.7e-146	-1.20956	0.184	0.392	6.92e-142	breast	RHOG
ERH	1.66e-145	-0.772022	0.464	0.653	2.44e-141	breast	ERH
GSTO1	2.79e-145	-0.817978	0.412	0.612	4.11e-141	breast	GSTO1
GPX4.1	5.87e-145	-0.903092	0.58	0.711	8.65e-141	breast	GPX4
SNX3	6.87e-145	-0.723524	0.544	0.706	1.01e-140	breast	SNX3
VAT1	5.62e-144	-1.24317	0.285	0.479	8.27e-140	breast	VAT1
CALM1	7.27e-144	0.753362	0.814	0.734	1.07e-139	breast	CALM1
F2RL3	2.96e-143	-1.46862	0.151	0.347	4.35e-139	breast	F2RL3
S100A4	3.76e-143	-2.01873	0.169	0.36	5.53e-139	breast	S100A4
A4GALT.1	4.46e-143	-1.11264	0.265	0.472	6.56e-139	breast	A4GALT
SERTAD1.1	5.98e-143	1.10358	0.476	0.297	8.8e-139	breast	SERTAD1
UTRN.1	2.44e-142	0.634045	0.625	0.424	3.59e-138	breast	UTRN
KDM6B	5.32e-142	1.18959	0.381	0.194	7.83e-138	breast	KDM6B
CNIH1	5.43e-142	-1.15444	0.282	0.479	8e-138	breast	CNIH1
ETS2	5.54e-141	-1.07567	0.335	0.537	8.16e-137	breast	ETS2
TOMM5	6.14e-140	-1.45243	0.157	0.348	9.04e-136	breast	TOMM5
PPP2CB.1	4.43e-138	1.13346	0.35	0.167	6.52e-134	breast	PPP2CB
LUZP1.1	1.27e-137	1.10647	0.481	0.301	1.88e-133	breast	LUZP1
TEAD2	1.74e-137	-1.55067	0.131	0.317	2.57e-133	breast	TEAD2
RABAC1	2.43e-137	-0.78738	0.546	0.694	3.57e-133	breast	RABAC1
IGF1	3.79e-137	1.03159	0.465	0.27	5.59e-133	breast	IGF1
GNB1.1	4.07e-137	0.837825	0.533	0.345	6e-133	breast	GNB1
LY6E.1	1.57e-136	-1.19381	0.444	0.608	2.32e-132	breast	LY6E
RAD23A.1	1.7e-136	-0.88287	0.396	0.588	2.5e-132	breast	RAD23A
NPC2	5.38e-136	-0.729325	0.558	0.704	7.92e-132	breast	NPC2
SON	3e-135	0.627472	0.8	0.689	4.41e-131	breast	SON
CYB5R3	7.51e-135	-0.706648	0.641	0.754	1.11e-130	breast	CYB5R3
AGTRAP	1.37e-133	-1.31319	0.175	0.367	2.02e-129	breast	AGTRAP
MIR4435-2HG.1	1.22e-132	0.924166	0.399	0.208	1.8e-128	breast	MIR4435-2HG
ADIPOR1	1.61e-132	-1.26503	0.183	0.376	2.37e-128	breast	ADIPOR1
KLF10.1	4.07e-132	0.844398	0.492	0.312	6e-128	breast	KLF10
TMEM59	9.43e-131	-0.593827	0.645	0.769	1.39e-126	breast	TMEM59
MLF2	4.67e-130	-1.04977	0.28	0.473	6.87e-126	breast	MLF2
STAP2	1.77e-129	-1.6222	0.147	0.323	2.61e-125	breast	STAP2
RPL36A	3.13e-129	-0.81347	0.623	0.748	4.6e-125	breast	RPL36A
DNAJC21.1	9.05e-129	1.27677	0.31	0.144	1.33e-124	breast	DNAJC21
SNRPG	1.01e-128	-0.777395	0.403	0.589	1.49e-124	breast	SNRPG
F11R	1.05e-128	-1.23072	0.168	0.358	1.54e-124	breast	F11R
MT1X	2.07e-128	-2.29872	0.258	0.43	3.05e-124	breast	MT1X
FXYD5	2.89e-128	-0.845869	0.466	0.633	4.25e-124	breast	FXYD5
ICAM1.1	6.5e-128	-1.6394	0.249	0.434	9.57e-124	breast	ICAM1
DYNLRB1	2.63e-127	-0.694753	0.523	0.675	3.88e-123	breast	DYNLRB1
IER2.1	3.29e-127	0.538464	0.587	0.398	4.84e-123	breast	IER2
PRDM2	6.04e-127	1.16097	0.331	0.16	8.9e-123	breast	PRDM2
NFAT5	3.36e-126	0.843197	0.595	0.438	4.95e-122	breast	NFAT5
ENG.1	5.04e-126	-1.39986	0.185	0.369	7.42e-122	breast	ENG
OPTN.1	5.59e-126	-0.931192	0.437	0.597	8.24e-122	breast	OPTN
SYNM.1	1.11e-125	1.03839	0.341	0.165	1.64e-121	breast	SYNM
COX5A	1.38e-125	-0.795601	0.434	0.606	2.03e-121	breast	COX5A
GBE1	8.32e-125	-1.54226	0.149	0.328	1.23e-120	breast	GBE1
EFNA1	1.07e-124	-0.949221	0.381	0.569	1.57e-120	breast	EFNA1
TNIP1.1	1.42e-124	-1.24078	0.202	0.389	2.1e-120	breast	TNIP1
ID2.1	1.74e-124	0.904582	0.486	0.303	2.57e-120	breast	ID2
BOD1L1	1.79e-124	1.00873	0.34	0.166	2.63e-120	breast	BOD1L1
ELOVL1	5.3e-124	-1.27157	0.175	0.358	7.8e-120	breast	ELOVL1
TAP1	7.96e-124	-1.25988	0.176	0.36	1.17e-119	breast	TAP1
JMJD1C	1.12e-123	0.817345	0.576	0.405	1.65e-119	breast	JMJD1C
CCNI	1.32e-123	-0.703814	0.635	0.744	1.95e-119	breast	CCNI
PPDPF	4.11e-123	-0.666253	0.666	0.786	6.06e-119	breast	PPDPF
IFNGR2.1	8.01e-123	-1.34795	0.218	0.398	1.18e-118	breast	IFNGR2
CARHSP1	4.76e-122	-1.04552	0.399	0.558	7.01e-118	breast	CARHSP1
SVIL.1	8.66e-122	-1.15846	0.225	0.412	1.28e-117	breast	SVIL
TUBA1A.1	1.58e-121	0.714158	0.712	0.583	2.33e-117	breast	TUBA1A
ZBTB10	2.1e-121	1.0548	0.314	0.147	3.09e-117	breast	ZBTB10
MEA1	2.23e-121	-1.38032	0.136	0.31	3.28e-117	breast	MEA1
RORA.1	3.16e-121	1.19312	0.413	0.243	4.66e-117	breast	RORA
PHLDB2.1	4.11e-121	1.11921	0.421	0.245	6.05e-117	breast	PHLDB2
WBP2.1	6.42e-121	-0.995707	0.271	0.46	9.46e-117	breast	WBP2
CHD4	3.36e-120	1.08858	0.369	0.199	4.94e-116	breast	CHD4
MMADHC	4.06e-120	-1.10195	0.192	0.378	5.98e-116	breast	MMADHC
PSMA1	1.11e-119	-0.808394	0.394	0.571	1.64e-115	breast	PSMA1
PDPN	1.15e-119	-0.711096	0.585	0.704	1.69e-115	breast	PDPN
TMBIM6	1.39e-119	-0.511498	0.713	0.808	2.04e-115	breast	TMBIM6
RPS10.1	1.96e-119	-0.724388	0.674	0.765	2.89e-115	breast	RPS10
YPEL2	2.11e-119	1.21475	0.384	0.216	3.11e-115	breast	YPEL2
PSMB9	2.5e-119	-1.17474	0.223	0.405	3.68e-115	breast	PSMB9
RBM39.1	5.58e-119	0.568505	0.763	0.64	8.22e-115	breast	RBM39
PFKL	7.96e-119	-1.15302	0.227	0.408	1.17e-114	breast	PFKL
REST	1.2e-118	1.24085	0.34	0.176	1.76e-114	breast	REST
PDCD5	1.32e-118	-0.87505	0.364	0.543	1.94e-114	breast	PDCD5
ARPC2	1.59e-118	-0.662288	0.63	0.739	2.35e-114	breast	ARPC2
TAPBP.1	8.74e-118	-1.04239	0.347	0.514	1.29e-113	breast	TAPBP
CAPZB	9.05e-118	-0.712339	0.479	0.64	1.33e-113	breast	CAPZB
TRMT112	9.79e-118	-0.695325	0.484	0.648	1.44e-113	breast	TRMT112
NDUFV2	1.2e-117	-0.802549	0.395	0.569	1.77e-113	breast	NDUFV2
HLA-A.1	2.8e-117	-0.556856	0.948	0.946	4.12e-113	breast	HLA-A
MORF4L1	5.34e-117	-0.527553	0.698	0.809	7.87e-113	breast	MORF4L1
PLPP3.1	4.08e-116	-1.3123	0.22	0.398	6.01e-112	breast	PLPP3
TMX1	5.31e-116	-1.15007	0.18	0.36	7.82e-112	breast	TMX1
ITGA6	7.62e-116	1.11802	0.345	0.178	1.12e-111	breast	ITGA6
KCTD12	4.98e-115	0.960077	0.448	0.275	7.34e-111	breast	KCTD12
KANK3.1	9.44e-115	0.717552	0.491	0.293	1.39e-110	breast	KANK3
CAP1	1.36e-114	-0.815943	0.385	0.556	2e-110	breast	CAP1
SPEN	7.33e-114	1.14108	0.313	0.154	1.08e-109	breast	SPEN
NCK1	2.49e-113	-1.09291	0.256	0.436	3.67e-109	breast	NCK1
MAP1B.1	2.62e-113	0.895278	0.467	0.296	3.86e-109	breast	MAP1B
RBM25	3.11e-113	0.733484	0.581	0.431	4.58e-109	breast	RBM25
PPP6C	4.26e-113	-1.23664	0.162	0.334	6.27e-109	breast	PPP6C
PSMB8	7.29e-113	-0.880493	0.374	0.545	1.07e-108	breast	PSMB8
RAB11B	8.3e-113	-0.980706	0.247	0.432	1.22e-108	breast	RAB11B
CST3	4.08e-112	-0.699515	0.799	0.844	6.01e-108	breast	CST3
SNAP23	4.15e-112	-1.04111	0.188	0.368	6.12e-108	breast	SNAP23
COX5B.1	5.09e-112	-0.59672	0.584	0.716	7.5e-108	breast	COX5B
GHITM	5.12e-112	-0.819814	0.391	0.558	7.54e-108	breast	GHITM
BNIP3L.1	9.65e-112	-0.964858	0.366	0.54	1.42e-107	breast	BNIP3L
ATP6V1F	1.72e-111	-0.719557	0.432	0.605	2.53e-107	breast	ATP6V1F
DAZAP2.1	2.31e-111	-0.876323	0.387	0.554	3.4e-107	breast	DAZAP2
NUDT4	2.77e-111	0.905815	0.426	0.25	4.08e-107	breast	NUDT4
CEBPB.1	4.78e-111	0.996239	0.325	0.161	7.04e-107	breast	CEBPB
RNF5	9.29e-111	-1.19943	0.187	0.36	1.37e-106	breast	RNF5
SYNE1	2.34e-110	0.884746	0.489	0.314	3.45e-106	breast	SYNE1
SGK1	2.4e-110	1.10265	0.337	0.179	3.54e-106	breast	SGK1
NXN.1	2.84e-110	0.879657	0.412	0.236	4.19e-106	breast	NXN
CRIP2.1	3.33e-110	-0.732494	0.698	0.784	4.91e-106	breast	CRIP2
OTUB1	5.26e-110	-1.28051	0.146	0.313	7.74e-106	breast	OTUB1
NUTF2	2.02e-109	-1.01473	0.264	0.439	2.98e-105	breast	NUTF2
RNF181	4.23e-109	-0.854152	0.318	0.497	6.22e-105	breast	RNF181
KPNA4	8.79e-109	1.10586	0.338	0.181	1.3e-104	breast	KPNA4
ACKR2	9.94e-109	-1.17329	0.164	0.334	1.46e-104	breast	ACKR2
SDHC	9.98e-109	-1.05308	0.205	0.382	1.47e-104	breast	SDHC
TMED2	1.18e-108	-0.842222	0.351	0.526	1.74e-104	breast	TMED2
ZBTB7A	1.19e-108	1.02334	0.313	0.155	1.75e-104	breast	ZBTB7A
ARRDC2	1.75e-108	-1.57116	0.148	0.309	2.58e-104	breast	ARRDC2
PPIB	2.95e-108	-0.736759	0.605	0.712	4.34e-104	breast	PPIB
TNXB.1	3.53e-108	0.725737	0.48	0.297	5.2e-104	breast	TNXB
ACTR1A	3.9e-108	-1.14134	0.182	0.354	5.74e-104	breast	ACTR1A
NUPR1	8.52e-108	-0.727352	0.685	0.758	1.25e-103	breast	NUPR1
NDUFB4	9.98e-108	-0.660719	0.518	0.667	1.47e-103	breast	NDUFB4
XRCC6	4.43e-107	-0.796448	0.386	0.555	6.53e-103	breast	XRCC6
PEA15	4.64e-107	-0.816666	0.393	0.559	6.83e-103	breast	PEA15
CAPZA2	3.57e-106	-0.799667	0.352	0.531	5.26e-102	breast	CAPZA2
CCDC124	5.81e-106	-1.1135	0.198	0.367	8.56e-102	breast	CCDC124
ETFA	8.07e-106	-1.02536	0.24	0.414	1.19e-101	breast	ETFA
ARPC3	1.51e-104	-0.595959	0.569	0.702	2.22e-100	breast	ARPC3
PSMA2	3.54e-104	-0.917137	0.244	0.423	5.21e-100	breast	PSMA2
CALM2.1	4.47e-104	-0.525548	0.73	0.82	6.58e-100	breast	CALM2
SLC7A1	3.24e-103	1.16521	0.376	0.222	4.77e-99	breast	SLC7A1
SEC13	3.97e-103	-1.2053	0.151	0.313	5.84e-99	breast	SEC13
EMP1.1	5.86e-103	0.651926	0.787	0.697	8.62e-99	breast	EMP1
ARHGAP29	5.9e-103	0.677664	0.709	0.587	8.69e-99	breast	ARHGAP29
FGL2	3.17e-102	0.892403	0.51	0.345	4.66e-98	breast	FGL2
ATP6V1B2	3.68e-102	-1.20052	0.163	0.326	5.42e-98	breast	ATP6V1B2
NUCKS1	5.01e-102	0.610918	0.672	0.536	7.37e-98	breast	NUCKS1
SEMA3A.1	5.14e-102	-1.1322	0.243	0.416	7.57e-98	breast	SEMA3A
SMIM12	5.42e-102	-1.08637	0.18	0.347	7.99e-98	breast	SMIM12
PSMA3	1.79e-101	-0.816125	0.33	0.502	2.63e-97	breast	PSMA3
MIEN1	2.24e-101	-1.12453	0.192	0.358	3.3e-97	breast	MIEN1
APOLD1	2.7e-101	0.756306	0.429	0.251	3.98e-97	breast	APOLD1
RHOJ.1	2.82e-101	0.775277	0.625	0.487	4.15e-97	breast	RHOJ
NAPA	3.51e-101	-1.25299	0.16	0.321	5.18e-97	breast	NAPA
LGMN	2.78e-100	-1.21477	0.19	0.348	4.1e-96	breast	LGMN
BSG.1	2.85e-100	-0.740776	0.387	0.556	4.2e-96	breast	BSG
CLDN5	3.07e-100	-0.602622	0.85	0.887	4.52e-96	breast	CLDN5
MCL1.1	1.99e-99	0.573044	0.591	0.424	2.92e-95	breast	MCL1
SUMO1	2.69e-99	-0.693921	0.426	0.59	3.96e-95	breast	SUMO1
HNRNPF	5.07e-99	-0.732998	0.479	0.631	7.46e-95	breast	HNRNPF
SF3A2	5.76e-99	-1.20279	0.146	0.303	8.49e-95	breast	SF3A2
UBE2J1	2.03e-98	-0.974328	0.307	0.469	2.99e-94	breast	UBE2J1
PSMF1	2.26e-98	-1.11531	0.187	0.35	3.34e-94	breast	PSMF1
ARHGDIA	5.66e-98	-0.737738	0.405	0.569	8.33e-94	breast	ARHGDIA
SNRPD2	6.23e-98	-0.608188	0.508	0.651	9.17e-94	breast	SNRPD2
CNIH4	1.22e-97	-0.811923	0.322	0.491	1.8e-93	breast	CNIH4
RNH1	4.34e-97	-0.693861	0.507	0.645	6.39e-93	breast	RNH1
PSMB2	4.9e-97	-0.804659	0.335	0.5	7.22e-93	breast	PSMB2
TSHZ2.1	6.96e-97	0.662883	0.698	0.572	1.02e-92	breast	TSHZ2
EMCN	1.51e-96	0.902018	0.428	0.269	2.22e-92	breast	EMCN
EIF5B	4.82e-96	0.763643	0.544	0.398	7.1e-92	breast	EIF5B
PRKAR1A	6.01e-96	-0.731522	0.392	0.563	8.85e-92	breast	PRKAR1A
GATA2	1.98e-95	0.996664	0.304	0.158	2.92e-91	breast	GATA2
CLIC2.1	2.29e-95	-0.965614	0.402	0.534	3.37e-91	breast	CLIC2
RSRC2.1	2.4e-95	0.728855	0.598	0.474	3.53e-91	breast	RSRC2
RAB1A	2.59e-95	-0.786127	0.301	0.473	3.81e-91	breast	RAB1A
SERPING1	5.13e-95	-0.893746	0.339	0.501	7.56e-91	breast	SERPING1
UBE2H	7.83e-95	1.07081	0.351	0.203	1.15e-90	breast	UBE2H
SSH1	8.52e-95	1.09051	0.358	0.211	1.25e-90	breast	SSH1
EIF3B.1	1.44e-94	1.03312	0.301	0.155	2.11e-90	breast	EIF3B
CLIC1	5.13e-94	-0.518556	0.662	0.762	7.56e-90	breast	CLIC1
UBE2E1	7.07e-94	-0.949263	0.226	0.391	1.04e-89	breast	UBE2E1
PPP1CA	9e-94	-0.913257	0.277	0.438	1.32e-89	breast	PPP1CA
MRPS6.1	3.59e-93	-0.986782	0.358	0.512	5.29e-89	breast	MRPS6
KLF9.1	5e-93	0.914128	0.429	0.278	7.36e-89	breast	KLF9
KMT2A	1.28e-92	0.878035	0.378	0.225	1.88e-88	breast	KMT2A
IL6ST	1.56e-92	0.574572	0.755	0.668	2.3e-88	breast	IL6ST
CLIC4	1.84e-92	-1.08687	0.208	0.365	2.72e-88	breast	CLIC4
CCDC80.1	2.14e-92	0.86623	0.473	0.324	3.15e-88	breast	CCDC80
CREBRF	3.37e-92	0.873151	0.409	0.255	4.97e-88	breast	CREBRF
PNN	4.37e-92	0.929465	0.485	0.338	6.43e-88	breast	PNN
HTRA2	6.52e-92	-1.0793	0.173	0.328	9.6e-88	breast	HTRA2
AMD1.1	7.02e-92	0.84407	0.48	0.332	1.03e-87	breast	AMD1
ISCU	9.27e-92	-0.856412	0.278	0.444	1.36e-87	breast	ISCU
AP2S1	1.37e-91	-0.824837	0.325	0.487	2.02e-87	breast	AP2S1
HSF1	2.06e-91	-1.09368	0.16	0.315	3.04e-87	breast	HSF1
SLK.1	2.38e-91	0.890916	0.34	0.193	3.51e-87	breast	SLK
TLN1	3.05e-91	0.754727	0.48	0.329	4.49e-87	breast	TLN1
ZBTB20	3.16e-91	0.709423	0.621	0.5	4.65e-87	breast	ZBTB20
DYNLT3	4.09e-91	-0.915599	0.283	0.442	6.02e-87	breast	DYNLT3
POLR2L	5.83e-91	0.528516	0.755	0.648	8.59e-87	breast	POLR2L
SARAF	9.75e-91	-0.627558	0.552	0.683	1.44e-86	breast	SARAF
ATP6V0B	1.85e-90	-0.707431	0.481	0.615	2.72e-86	breast	ATP6V0B
HSP90AB1.1	1.98e-90	0.53697	0.911	0.897	2.92e-86	breast	HSP90AB1
UQCRC1	2.19e-90	-1.05848	0.165	0.319	3.22e-86	breast	UQCRC1
CDC37	3.11e-90	-0.569338	0.53	0.668	4.58e-86	breast	CDC37
SLC2A3.1	3.21e-90	-1.2068	0.202	0.362	4.73e-86	breast	SLC2A3
HOMER3.1	4.46e-90	0.870342	0.36	0.209	6.57e-86	breast	HOMER3
YWHAB	2.92e-89	-0.555876	0.61	0.719	4.29e-85	breast	YWHAB
CASP4	3.6e-89	-0.86528	0.296	0.459	5.3e-85	breast	CASP4
ANKRD11	4.22e-89	0.844659	0.378	0.232	6.22e-85	breast	ANKRD11
DPYSL3	7.66e-89	0.94986	0.348	0.201	1.13e-84	breast	DPYSL3
SPTAN1	1e-88	0.638086	0.445	0.282	1.47e-84	breast	SPTAN1
VAMP5.1	1.08e-88	-0.728608	0.44	0.583	1.59e-84	breast	VAMP5
EMD	2.08e-88	-1.0698	0.168	0.317	3.07e-84	breast	EMD
FOXP1	2.47e-88	0.699393	0.63	0.507	3.63e-84	breast	FOXP1
VCP	2.67e-88	-0.701742	0.404	0.558	3.93e-84	breast	VCP
LGALS9	2.94e-88	-1.31908	0.192	0.337	4.34e-84	breast	LGALS9
SRRM2	4.77e-88	0.566583	0.618	0.482	7.02e-84	breast	SRRM2
TM2D3	9.76e-88	-0.935262	0.187	0.343	1.44e-83	breast	TM2D3
REL.1	2.83e-87	0.926859	0.482	0.339	4.17e-83	breast	REL
PARD6G.1	6.48e-87	0.87718	0.397	0.248	9.54e-83	breast	PARD6G
UBE2B	7.68e-87	-0.633679	0.492	0.64	1.13e-82	breast	UBE2B
PTPN14	7.27e-86	0.84589	0.354	0.206	1.07e-81	breast	PTPN14
FLNB.1	7.66e-86	0.776955	0.351	0.199	1.13e-81	breast	FLNB
BNIP3.1	1.17e-85	-1.07005	0.28	0.428	1.72e-81	breast	BNIP3
PRR13	2.19e-85	-0.992022	0.196	0.348	3.22e-81	breast	PRR13
DNAJA1.1	3.18e-85	0.641	0.784	0.737	4.68e-81	breast	DNAJA1
PRDX3	5.57e-85	-0.964992	0.236	0.386	8.2e-81	breast	PRDX3
MRPL14	5.97e-85	-0.812069	0.255	0.416	8.8e-81	breast	MRPL14
ARF4	1.05e-84	-0.745092	0.364	0.515	1.55e-80	breast	ARF4
WDR83OS	1.36e-84	-0.566332	0.569	0.689	2e-80	breast	WDR83OS
ETS1	2.08e-84	0.778916	0.498	0.353	3.07e-80	breast	ETS1
OAF.1	2.4e-84	0.668457	0.404	0.242	3.54e-80	breast	OAF
COX17	3.99e-84	-0.684843	0.459	0.6	5.88e-80	breast	COX17
ID1	1.3e-83	0.799121	0.55	0.415	1.91e-79	breast	ID1
PSMG2	1.57e-83	-0.835525	0.251	0.403	2.31e-79	breast	PSMG2
YWHAQ	3.07e-83	-0.749857	0.548	0.662	4.52e-79	breast	YWHAQ
TNFRSF14	4.19e-83	-0.807485	0.289	0.444	6.17e-79	breast	TNFRSF14
CTTNBP2NL	7.75e-83	1.01659	0.352	0.213	1.14e-78	breast	CTTNBP2NL
LGALS3	9.26e-83	-0.531264	0.803	0.838	1.36e-78	breast	LGALS3
HNRNPAB	1.56e-82	0.796774	0.496	0.361	2.29e-78	breast	HNRNPAB
LSM2	2.08e-82	-0.885472	0.264	0.416	3.07e-78	breast	LSM2
DDX21	2.53e-82	0.634166	0.588	0.449	3.73e-78	breast	DDX21
CLEC2B	4.45e-82	-0.745019	0.415	0.561	6.56e-78	breast	CLEC2B
SUPT4H1	1.1e-81	-0.890523	0.243	0.396	1.62e-77	breast	SUPT4H1
ILF2	2.2e-81	-0.734186	0.377	0.527	3.23e-77	breast	ILF2
AKR1C3	2.49e-81	-1.12882	0.529	0.601	3.67e-77	breast	AKR1C3
COL18A1	3.24e-81	0.852295	0.442	0.304	4.77e-77	breast	COL18A1
MPP7	3.51e-81	0.84563	0.484	0.349	5.17e-77	breast	MPP7
ARID4B.1	4.13e-81	0.720276	0.554	0.426	6.08e-77	breast	ARID4B
PAIP2	5.3e-81	-0.62587	0.451	0.596	7.8e-77	breast	PAIP2
RAB21	7.24e-81	0.989139	0.321	0.188	1.07e-76	breast	RAB21
HIGD1A	1.26e-80	-1.02241	0.166	0.307	1.86e-76	breast	HIGD1A
ANXA7	1.46e-80	-0.740237	0.366	0.511	2.15e-76	breast	ANXA7
AKAP9	2.23e-80	0.627176	0.526	0.385	3.28e-76	breast	AKAP9
CTSB	8.37e-80	-0.860654	0.244	0.398	1.23e-75	breast	CTSB
RBPMS	1.06e-79	-0.842717	0.318	0.464	1.57e-75	breast	RBPMS
RCAN1.1	1.48e-79	0.52951	0.555	0.386	2.18e-75	breast	RCAN1
SNTB2	1.61e-79	0.705	0.54	0.414	2.38e-75	breast	SNTB2
PPP1R18.1	2.1e-79	-0.993691	0.26	0.41	3.09e-75	breast	PPP1R18
TM9SF3.1	2.76e-79	0.848637	0.357	0.216	4.07e-75	breast	TM9SF3
NARF	6.36e-79	-0.722801	0.351	0.501	9.37e-75	breast	NARF
CYC1	6.64e-79	-0.726804	0.311	0.464	9.78e-75	breast	CYC1
HDGF	9.08e-79	1.04147	0.312	0.182	1.34e-74	breast	HDGF
MACF1	1.96e-78	0.585457	0.574	0.438	2.89e-74	breast	MACF1
MOB4	2.28e-78	-0.955336	0.192	0.337	3.36e-74	breast	MOB4
CDK4	2.3e-78	-1.01928	0.195	0.334	3.39e-74	breast	CDK4
TMEM109	2.9e-78	-0.735351	0.287	0.443	4.27e-74	breast	TMEM109
YY1	4.51e-78	0.733949	0.496	0.364	6.64e-74	breast	YY1
PPA1.1	4.53e-78	-0.837157	0.31	0.453	6.68e-74	breast	PPA1
SEC61G.1	5.52e-78	-0.549785	0.516	0.646	8.13e-74	breast	SEC61G
NFIA	7.03e-78	0.557331	0.497	0.342	1.04e-73	breast	NFIA
TRAPPC1.1	1e-77	-0.831954	0.253	0.402	1.48e-73	breast	TRAPPC1
IER3IP1.1	1.04e-77	-0.867123	0.209	0.356	1.52e-73	breast	IER3IP1
PROX1	1.43e-77	0.63585	0.674	0.575	2.1e-73	breast	PROX1
NAP1L1.1	1.58e-77	0.516244	0.673	0.56	2.33e-73	breast	NAP1L1
UQCR11.1	2.12e-77	-0.546135	0.538	0.668	3.13e-73	breast	UQCR11
LAPTM5.1	3.77e-77	0.524523	0.653	0.521	5.55e-73	breast	LAPTM5
F8.1	6e-77	0.582819	0.388	0.236	8.83e-73	breast	F8
LIMS1	8.47e-77	0.528903	0.741	0.654	1.25e-72	breast	LIMS1
KXD1	9.95e-77	-0.931456	0.16	0.301	1.46e-72	breast	KXD1
RAB7A	1.22e-76	-0.535491	0.51	0.644	1.79e-72	breast	RAB7A
SF3B2	2.11e-76	-0.705326	0.324	0.475	3.1e-72	breast	SF3B2
PNPLA2	2.7e-76	-0.880372	0.367	0.505	3.98e-72	breast	PNPLA2
WFS1	1.48e-75	-1.1056	0.198	0.338	2.18e-71	breast	WFS1
DGUOK	3.75e-75	-0.828915	0.218	0.364	5.53e-71	breast	DGUOK
FLOT1	5.72e-75	-0.814915	0.354	0.492	8.42e-71	breast	FLOT1
PSMB1	1.15e-74	-0.507257	0.554	0.672	1.7e-70	breast	PSMB1
PSMD6	2.69e-74	-0.902668	0.192	0.334	3.96e-70	breast	PSMD6
NDUFB9	3.06e-74	-0.675216	0.361	0.504	4.51e-70	breast	NDUFB9
TBL1XR1	4.41e-74	0.804828	0.308	0.177	6.49e-70	breast	TBL1XR1
PSMB6.1	1.04e-73	-0.6424	0.436	0.57	1.53e-69	breast	PSMB6
CORO1B	1.39e-73	-0.830437	0.209	0.353	2.04e-69	breast	CORO1B
DYNC1H1.1	1.79e-73	0.644012	0.542	0.418	2.63e-69	breast	DYNC1H1
GADD45GIP1.1	3.57e-73	-0.604796	0.407	0.548	5.25e-69	breast	GADD45GIP1
COA3	1.18e-72	-0.974999	0.168	0.305	1.74e-68	breast	COA3
P4HB	2.99e-72	-0.623149	0.369	0.515	4.4e-68	breast	P4HB
VMP1	3.17e-72	0.979966	0.47	0.352	4.66e-68	breast	VMP1
NFKB1	3.86e-72	0.928922	0.305	0.177	5.69e-68	breast	NFKB1
ZDHHC14	1.5e-71	0.790209	0.304	0.175	2.21e-67	breast	ZDHHC14
CD200.1	3.18e-71	-0.967875	0.397	0.517	4.68e-67	breast	CD200
TMEM147	3.78e-71	-0.757823	0.264	0.407	5.56e-67	breast	TMEM147
ZNF22	5.98e-71	-0.740653	0.229	0.376	8.81e-67	breast	ZNF22
SDF4	8.58e-71	-0.924293	0.271	0.402	1.26e-66	breast	SDF4
BCL7C.1	1.34e-70	0.661674	0.384	0.238	1.98e-66	breast	BCL7C
MRPL41.1	1.86e-70	-0.761945	0.275	0.419	2.74e-66	breast	MRPL41
LACTB	2.92e-70	1.00851	0.37	0.247	4.3e-66	breast	LACTB
CNRIP1	3e-70	-0.987602	0.177	0.31	4.42e-66	breast	CNRIP1
RAB11FIP1	5.19e-70	0.779542	0.447	0.313	7.64e-66	breast	RAB11FIP1
NDUFB6	5.38e-70	-0.741361	0.293	0.432	7.92e-66	breast	NDUFB6
AFF4	8.95e-70	0.819192	0.382	0.249	1.32e-65	breast	AFF4
RBBP6	1.09e-69	0.822465	0.375	0.247	1.6e-65	breast	RBBP6
PNRC1.1	1.78e-69	0.527852	0.684	0.593	2.62e-65	breast	PNRC1
RBX1.1	1.85e-69	-0.522085	0.487	0.62	2.72e-65	breast	RBX1
NOSIP	1.91e-69	-0.73625	0.251	0.396	2.82e-65	breast	NOSIP
EMC4	6.8e-69	-0.744306	0.258	0.402	1e-64	breast	EMC4
GPRC5B	6.89e-69	-0.78092	0.313	0.451	1.01e-64	breast	GPRC5B
CDC26	7.07e-69	-0.906065	0.218	0.355	1.04e-64	breast	CDC26
RBM42	7.15e-69	-0.835312	0.175	0.311	1.05e-64	breast	RBM42
TTC3.1	7.29e-69	0.820579	0.319	0.192	1.07e-64	breast	TTC3
SDHD	7.4e-69	-0.719996	0.293	0.435	1.09e-64	breast	SDHD
NELFE	1.07e-68	-0.965719	0.17	0.302	1.58e-64	breast	NELFE
GPI	1.14e-68	-1.02876	0.193	0.323	1.68e-64	breast	GPI
WDR1.1	1.45e-68	-0.729082	0.261	0.399	2.13e-64	breast	WDR1
CRTAP.1	1.82e-68	-0.838166	0.309	0.446	2.68e-64	breast	CRTAP
PML	1.89e-68	-0.926634	0.191	0.324	2.78e-64	breast	PML
MDH1	2.6e-68	-0.713026	0.206	0.345	3.83e-64	breast	MDH1
CALR	3.34e-68	-0.596395	0.603	0.696	4.92e-64	breast	CALR
GOLGB1	4.89e-68	0.764026	0.403	0.274	7.2e-64	breast	GOLGB1
TSPAN7	1.19e-67	-0.897561	0.229	0.366	1.75e-63	breast	TSPAN7
PGM2L1	1.32e-67	0.930573	0.399	0.275	1.95e-63	breast	PGM2L1
ATXN10	1.34e-67	-0.96469	0.183	0.312	1.98e-63	breast	ATXN10
MRPS18C	1.47e-67	-0.707443	0.238	0.379	2.17e-63	breast	MRPS18C
CCT4	2.22e-67	-0.625535	0.401	0.532	3.27e-63	breast	CCT4
APH1A	2.76e-67	-0.707324	0.268	0.41	4.06e-63	breast	APH1A
UBE2I	2.87e-67	-0.576875	0.417	0.554	4.23e-63	breast	UBE2I
ADRM1	3.69e-67	-0.759908	0.303	0.444	5.43e-63	breast	ADRM1
NAA20	5.14e-67	-0.701631	0.296	0.433	7.57e-63	breast	NAA20
IFT43	5.38e-67	-0.877608	0.194	0.329	7.92e-63	breast	IFT43
EIF3A	2.06e-66	0.712817	0.505	0.39	3.03e-62	breast	EIF3A
TRAM1	2.4e-66	-0.623893	0.405	0.539	3.54e-62	breast	TRAM1
PSMA5	3.73e-66	-0.745943	0.229	0.368	5.49e-62	breast	PSMA5
TXNIP.1	3.94e-66	-0.563025	0.557	0.695	5.81e-62	breast	TXNIP
PPP3CA	7.22e-66	0.704566	0.42	0.29	1.06e-61	breast	PPP3CA
NDUFAB1.1	7.81e-66	-0.614862	0.353	0.493	1.15e-61	breast	NDUFAB1
EIF3J	1.19e-65	0.763466	0.411	0.284	1.75e-61	breast	EIF3J
RSU1	1.27e-65	-0.945539	0.181	0.309	1.86e-61	breast	RSU1
CYB5B	1.56e-65	-0.692684	0.256	0.401	2.3e-61	breast	CYB5B
SNX17.1	1.76e-65	-0.862233	0.192	0.323	2.6e-61	breast	SNX17
NSA2	2.58e-65	0.794973	0.486	0.377	3.79e-61	breast	NSA2
APLP2.1	3.19e-65	0.502232	0.665	0.57	4.69e-61	breast	APLP2
HNRNPD	3.9e-65	0.695689	0.443	0.317	5.74e-61	breast	HNRNPD
PRMT1	4.7e-65	-0.613026	0.373	0.505	6.92e-61	breast	PRMT1
GRPEL1.1	8.79e-65	-0.785447	0.264	0.399	1.3e-60	breast	GRPEL1
CALCOCO2	9.58e-65	-0.71734	0.3	0.441	1.41e-60	breast	CALCOCO2
ZFYVE21	9.62e-65	-0.769859	0.227	0.364	1.42e-60	breast	ZFYVE21
HEBP2.1	1.61e-64	0.813407	0.329	0.206	2.38e-60	breast	HEBP2
ITGA5	1.62e-64	-0.724703	0.303	0.441	2.39e-60	breast	ITGA5
BAG6	1.92e-64	-0.828672	0.192	0.324	2.82e-60	breast	BAG6
UQCR10	2.37e-64	-0.613389	0.346	0.487	3.49e-60	breast	UQCR10
AKR1A1	2.6e-64	-0.712783	0.277	0.411	3.82e-60	breast	AKR1A1
WAC	6.13e-64	0.689553	0.406	0.28	9.03e-60	breast	WAC
FAM177A1.1	8.28e-64	-0.729952	0.348	0.48	1.22e-59	breast	FAM177A1
TECR	1.2e-63	-0.849084	0.221	0.355	1.77e-59	breast	TECR
TJP1	1.77e-63	0.611184	0.472	0.344	2.61e-59	breast	TJP1
RALY	2.07e-63	-0.725215	0.293	0.429	3.05e-59	breast	RALY
HDAC2	3.74e-63	-0.655494	0.278	0.417	5.51e-59	breast	HDAC2
PCNP	4.17e-63	-0.599722	0.395	0.528	6.14e-59	breast	PCNP
BORCS7	1.08e-62	0.74814	0.485	0.37	1.59e-58	breast	BORCS7
GIMAP8	2.96e-62	-0.694182	0.232	0.371	4.36e-58	breast	GIMAP8
ANAPC11	3.79e-62	-0.651212	0.336	0.466	5.59e-58	breast	ANAPC11
DNAJB4.1	4.62e-62	0.658133	0.417	0.29	6.81e-58	breast	DNAJB4
CCNDBP1	5.06e-62	-0.754519	0.212	0.345	7.45e-58	breast	CCNDBP1
CTHRC1.1	5.56e-62	-0.832705	0.323	0.445	8.19e-58	breast	CTHRC1
HIF1A.1	8.76e-62	-0.786303	0.472	0.572	1.29e-57	breast	HIF1A
SLC25A5.1	3.48e-61	-0.517499	0.608	0.691	5.12e-57	breast	SLC25A5
FAM126A.1	5.07e-61	0.754258	0.311	0.191	7.47e-57	breast	FAM126A
CDIPT	6.25e-61	-0.805307	0.184	0.311	9.2e-57	breast	CDIPT
PFDN2	1.15e-60	-0.52328	0.438	0.569	1.69e-56	breast	PFDN2
PPP1R10	1.16e-60	0.690173	0.31	0.191	1.71e-56	breast	PPP1R10
LRP10	1.18e-60	-0.669598	0.286	0.419	1.74e-56	breast	LRP10
MAPK1IP1L	3.56e-60	-0.717097	0.235	0.369	5.24e-56	breast	MAPK1IP1L
GOLGA7	5.69e-60	-0.732637	0.233	0.366	8.37e-56	breast	GOLGA7
TLE1	1.33e-59	0.800292	0.326	0.207	1.96e-55	breast	TLE1
TMEM179B	1.7e-59	-0.725215	0.258	0.388	2.5e-55	breast	TMEM179B
EPN1	1.75e-59	-0.819084	0.216	0.341	2.58e-55	breast	EPN1
DCTN2	3.52e-59	-0.621529	0.32	0.452	5.18e-55	breast	DCTN2
CTSS.1	5e-59	-0.771558	0.266	0.392	7.36e-55	breast	CTSS
GDI2	6.88e-59	-0.598563	0.416	0.538	1.01e-54	breast	GDI2
EPC1.1	1.17e-58	0.685035	0.378	0.255	1.72e-54	breast	EPC1
RPS19BP1	1.39e-58	-0.682381	0.254	0.387	2.05e-54	breast	RPS19BP1
TMEM205.1	4.83e-58	-0.594929	0.35	0.483	7.12e-54	breast	TMEM205
CD47	6.61e-58	-0.543339	0.461	0.578	9.73e-54	breast	CD47
PLPP1	6.89e-58	-1.16523	0.553	0.634	1.01e-53	breast	PLPP1
HNRNPH2.1	8.07e-58	-0.824339	0.188	0.31	1.19e-53	breast	HNRNPH2
SRSF9.1	9.41e-58	0.616161	0.447	0.326	1.39e-53	breast	SRSF9
EDNRB	1.01e-57	-0.598341	0.433	0.555	1.49e-53	breast	EDNRB
NDUFA8.1	1.09e-57	-0.694461	0.215	0.344	1.6e-53	breast	NDUFA8
PEF1	1.35e-57	-0.676293	0.251	0.381	1.99e-53	breast	PEF1
TAOK1	1.49e-57	0.730807	0.301	0.187	2.2e-53	breast	TAOK1
PGM5.1	2.2e-57	0.62938	0.452	0.333	3.24e-53	breast	PGM5
YIPF3	2.5e-57	-0.647647	0.288	0.42	3.69e-53	breast	YIPF3
NT5E	3.81e-57	0.586634	0.306	0.186	5.61e-53	breast	NT5E
CCT8	4.68e-57	-0.566813	0.376	0.505	6.89e-53	breast	CCT8
DHRS7	6.93e-57	-0.655132	0.312	0.438	1.02e-52	breast	DHRS7
SULF2.1	7.3e-57	0.648262	0.358	0.236	1.08e-52	breast	SULF2
ABCG1	1.12e-56	-0.823805	0.197	0.318	1.65e-52	breast	ABCG1
ILK	1.83e-56	-0.615705	0.255	0.385	2.69e-52	breast	ILK
TSPAN3	2.25e-56	-0.852546	0.225	0.345	3.31e-52	breast	TSPAN3
NDUFS2	3.22e-56	-0.767283	0.226	0.349	4.74e-52	breast	NDUFS2
TRAPPC3	3.51e-56	-0.696229	0.224	0.351	5.17e-52	breast	TRAPPC3
LTBR	8.83e-56	-0.751967	0.197	0.318	1.3e-51	breast	LTBR
TMSB4X.1	1.27e-55	-0.539757	0.97	0.956	1.87e-51	breast	TMSB4X
STARD7	1.62e-55	-0.720224	0.248	0.374	2.38e-51	breast	STARD7
DAAM1.1	1.71e-55	0.74016	0.362	0.243	2.52e-51	breast	DAAM1
CLDND1	1.78e-55	-0.650142	0.283	0.41	2.62e-51	breast	CLDND1
EIF3I	2.64e-55	-0.529654	0.457	0.574	3.89e-51	breast	EIF3I
HSD17B11	3.39e-55	-0.755586	0.235	0.361	4.99e-51	breast	HSD17B11
FILIP1L	4.08e-55	0.690209	0.334	0.218	6.01e-51	breast	FILIP1L
DDX39A.1	4.3e-55	-0.947977	0.235	0.354	6.34e-51	breast	DDX39A
RCN1	4.88e-55	-0.641007	0.316	0.438	7.19e-51	breast	RCN1
HAX1	6.19e-55	-0.759707	0.227	0.349	9.12e-51	breast	HAX1
NDUFA6	6.7e-55	-0.504208	0.378	0.507	9.87e-51	breast	NDUFA6
TMED9.1	1.2e-54	-0.505348	0.344	0.48	1.77e-50	breast	TMED9
EMC3	1.41e-54	-0.693401	0.225	0.349	2.08e-50	breast	EMC3
ANXA4.1	1.49e-54	-0.766156	0.248	0.369	2.2e-50	breast	ANXA4
SP100	2.26e-54	-0.606381	0.335	0.462	3.32e-50	breast	SP100
PTP4A2.1	2.96e-54	0.622239	0.441	0.324	4.36e-50	breast	PTP4A2
ATP6V0D1	3.05e-54	-0.792551	0.193	0.311	4.49e-50	breast	ATP6V0D1
CCT7	4.43e-54	-0.611248	0.357	0.473	6.52e-50	breast	CCT7
BID	7.96e-54	-0.73052	0.229	0.35	1.17e-49	breast	BID
EMC6.1	1.25e-53	-0.740283	0.193	0.313	1.84e-49	breast	EMC6
PERP.1	1.41e-53	-0.703379	0.382	0.491	2.07e-49	breast	PERP
SMAD1	2.38e-53	-0.6411	0.407	0.528	3.51e-49	breast	SMAD1
EIF6	2.51e-53	-0.630162	0.316	0.437	3.7e-49	breast	EIF6
GGT5.1	4.48e-53	-0.775625	0.244	0.366	6.6e-49	breast	GGT5
PCM1	7.47e-53	0.593171	0.411	0.295	1.1e-48	breast	PCM1
VAMP3	8.3e-53	-0.642527	0.287	0.41	1.22e-48	breast	VAMP3
NR3C1	1.52e-52	0.779919	0.393	0.281	2.24e-48	breast	NR3C1
BANF1	1.85e-52	-0.651826	0.308	0.428	2.73e-48	breast	BANF1
ARL6IP1.1	2.26e-52	-0.511604	0.577	0.684	3.33e-48	breast	ARL6IP1
AP3S1	2.73e-52	-0.622991	0.263	0.387	4.02e-48	breast	AP3S1
FBXO7	1.05e-51	-0.581947	0.281	0.405	1.55e-47	breast	FBXO7
OSTF1	1.95e-51	-0.871649	0.192	0.303	2.88e-47	breast	OSTF1
RBMS1	2.93e-51	0.553841	0.438	0.323	4.31e-47	breast	RBMS1
COL4A1	3.23e-51	0.67375	0.473	0.366	4.75e-47	breast	COL4A1
GOLGA4.1	3.64e-51	0.599234	0.517	0.425	5.37e-47	breast	GOLGA4
CCDC88A.1	8.25e-51	0.666142	0.311	0.202	1.22e-46	breast	CCDC88A
PROCR	1.44e-50	-1.00206	0.197	0.307	2.13e-46	breast	PROCR
HM13	1.53e-50	-0.691518	0.231	0.348	2.26e-46	breast	HM13
FN1.1	1.54e-50	0.714383	0.537	0.446	2.27e-46	breast	FN1
COL6A2	1.56e-50	0.595922	0.463	0.352	2.3e-46	breast	COL6A2
ACTN4.1	2.93e-50	0.565961	0.492	0.385	4.32e-46	breast	ACTN4
MAML2	3.33e-50	0.797904	0.309	0.201	4.9e-46	breast	MAML2
FUNDC2	3.41e-50	-0.557587	0.379	0.501	5.02e-46	breast	FUNDC2
COPZ1	8e-50	-0.759878	0.195	0.309	1.18e-45	breast	COPZ1
POLR2E.1	1e-49	-0.693769	0.232	0.347	1.48e-45	breast	POLR2E
IFNGR1.1	1.67e-49	-0.686598	0.204	0.319	2.46e-45	breast	IFNGR1
BAZ1A.1	2.04e-49	0.664183	0.423	0.319	3.01e-45	breast	BAZ1A
VDAC3	2.42e-49	-0.622016	0.276	0.395	3.57e-45	breast	VDAC3
CHMP4B.1	2.53e-49	-0.530723	0.354	0.477	3.73e-45	breast	CHMP4B
REV3L	2.82e-49	0.647941	0.377	0.267	4.15e-45	breast	REV3L
GSDMD.1	4.35e-49	-0.716987	0.221	0.335	6.4e-45	breast	GSDMD
CACYBP.1	4.36e-49	-0.593683	0.25	0.37	6.43e-45	breast	CACYBP
TRIM44	4.77e-49	0.764337	0.317	0.213	7.02e-45	breast	TRIM44
SIN3B.1	5.55e-49	-0.869723	0.243	0.352	8.17e-45	breast	SIN3B
NTAN1	6.47e-49	-0.508835	0.484	0.594	9.52e-45	breast	NTAN1
SMAGP	6.68e-49	-0.653183	0.288	0.408	9.84e-45	breast	SMAGP
TUFM	7.57e-49	-0.516589	0.387	0.503	1.11e-44	breast	TUFM
SNRPN.1	1.68e-48	-0.768743	0.2	0.312	2.48e-44	breast	SNRPN
PARVB	3.16e-48	-0.800224	0.194	0.302	4.66e-44	breast	PARVB
CYSTM1.1	5.62e-48	-0.644308	0.298	0.412	8.27e-44	breast	CYSTM1
GIMAP1.1	9.78e-48	-0.542037	0.321	0.444	1.44e-43	breast	GIMAP1
ITGA1.1	9.93e-48	-0.844991	0.214	0.325	1.46e-43	breast	ITGA1
GUSB	9.99e-48	0.688038	0.403	0.295	1.47e-43	breast	GUSB
SMG1	1.03e-47	0.715391	0.314	0.21	1.52e-43	breast	SMG1
IQGAP1	2.35e-47	0.560138	0.478	0.378	3.47e-43	breast	IQGAP1
DHX36	2.62e-47	0.699878	0.36	0.255	3.85e-43	breast	DHX36
MSRB3.1	4.62e-47	0.633556	0.406	0.298	6.81e-43	breast	MSRB3
PSMD3	5.71e-47	-0.725611	0.191	0.301	8.41e-43	breast	PSMD3
STRAP	6.12e-47	-0.576501	0.315	0.429	9.01e-43	breast	STRAP
EIF4E	1.34e-46	-0.548447	0.265	0.385	1.97e-42	breast	EIF4E
TALDO1	2.37e-46	-0.603662	0.292	0.405	3.49e-42	breast	TALDO1
S1PR1	4.88e-46	-0.619238	0.284	0.399	7.19e-42	breast	S1PR1
EPHX1	5.26e-46	-0.719066	0.435	0.529	7.75e-42	breast	EPHX1
STX4	7.09e-46	-0.688779	0.214	0.324	1.04e-41	breast	STX4
SLC38A1	7.42e-46	0.54331	0.449	0.343	1.09e-41	breast	SLC38A1
PSMD7	8.31e-46	-0.53527	0.287	0.406	1.22e-41	breast	PSMD7
CORO1C	1.15e-45	0.685299	0.382	0.276	1.69e-41	breast	CORO1C
PSMC5	4.17e-45	-0.576945	0.328	0.438	6.15e-41	breast	PSMC5
ACP1	4.69e-45	-0.616853	0.22	0.333	6.91e-41	breast	ACP1
NUCB1	6.82e-45	-0.51964	0.374	0.489	1e-40	breast	NUCB1
MAF1	7.46e-45	-0.57027	0.307	0.424	1.1e-40	breast	MAF1
UQCRFS1	8.6e-45	-0.535675	0.3	0.415	1.27e-40	breast	UQCRFS1
PSENEN	9.05e-45	-0.659097	0.196	0.305	1.33e-40	breast	PSENEN
CIB1.1	1.95e-44	-0.633921	0.239	0.35	2.87e-40	breast	CIB1
RTF1	2.09e-44	0.590555	0.428	0.324	3.08e-40	breast	RTF1
IARS2	2.13e-44	0.744429	0.345	0.248	3.13e-40	breast	IARS2
MAX.1	2.3e-44	-0.635353	0.237	0.345	3.39e-40	breast	MAX
FKBP2	2.49e-44	-0.508139	0.38	0.494	3.67e-40	breast	FKBP2
SPPL2A	5.37e-44	-0.573979	0.372	0.477	7.91e-40	breast	SPPL2A
NINJ1	6.18e-44	-0.773489	0.248	0.356	9.1e-40	breast	NINJ1
TMEM126B.1	6.37e-44	-0.572441	0.213	0.324	9.39e-40	breast	TMEM126B
CHD1	9.77e-44	0.73299	0.312	0.215	1.44e-39	breast	CHD1
ANKRD12	1.15e-43	0.542301	0.524	0.444	1.7e-39	breast	ANKRD12
PNP.1	1.68e-43	-0.728732	0.277	0.383	2.48e-39	breast	PNP
PRPF4B	2.05e-43	0.644353	0.402	0.302	3.02e-39	breast	PRPF4B
SIRPA	2.27e-43	-0.717074	0.254	0.36	3.35e-39	breast	SIRPA
PSMC3	2.31e-43	-0.543962	0.324	0.436	3.4e-39	breast	PSMC3
TSG101	2.34e-43	-0.613339	0.224	0.331	3.44e-39	breast	TSG101
MBNL1	2.52e-43	0.519244	0.58	0.498	3.72e-39	breast	MBNL1
TBCB	2.81e-43	-0.644365	0.283	0.391	4.13e-39	breast	TBCB
ATP6V1E1	2.95e-43	-0.564428	0.232	0.342	4.34e-39	breast	ATP6V1E1
FNTA	2.97e-43	-0.609069	0.242	0.353	4.38e-39	breast	FNTA
CHMP1B	3.19e-43	0.601726	0.36	0.256	4.7e-39	breast	CHMP1B
GLIS3	4.8e-43	0.753148	0.327	0.23	7.07e-39	breast	GLIS3
TOP1	5e-43	0.698922	0.406	0.31	7.37e-39	breast	TOP1
PDE2A	5.88e-43	-0.643994	0.238	0.349	8.66e-39	breast	PDE2A
MAP4K4	6.61e-43	0.538272	0.331	0.23	9.73e-39	breast	MAP4K4
BUB3	8.01e-43	-0.523491	0.268	0.383	1.18e-38	breast	BUB3
RBBP4	8.75e-43	-0.547763	0.262	0.375	1.29e-38	breast	RBBP4
UQCRC2	1.19e-42	-0.530246	0.313	0.425	1.75e-38	breast	UQCRC2
MGAT1	3.19e-42	-0.541729	0.33	0.441	4.7e-38	breast	MGAT1
MRPS36	3.53e-42	-0.599386	0.206	0.312	5.2e-38	breast	MRPS36
HLA-F.1	3.79e-42	-0.525263	0.352	0.457	5.58e-38	breast	HLA-F
ARGLU1	4.34e-42	0.504523	0.584	0.499	6.39e-38	breast	ARGLU1
CEP170	5.79e-42	0.753405	0.302	0.206	8.52e-38	breast	CEP170
RARRES2.1	6.56e-42	-0.873732	0.354	0.443	9.67e-38	breast	RARRES2
CCNG1	6.89e-42	-0.768624	0.21	0.311	1.01e-37	breast	CCNG1
DPP7.1	6.94e-42	-0.602633	0.25	0.358	1.02e-37	breast	DPP7
TOMM22	7e-42	-0.643777	0.265	0.373	1.03e-37	breast	TOMM22
PIM3	9.49e-42	0.614407	0.503	0.423	1.4e-37	breast	PIM3
BCL2L1	1.45e-41	-0.727936	0.206	0.309	2.13e-37	breast	BCL2L1
SNCA	2e-41	-0.718661	0.395	0.483	2.94e-37	breast	SNCA
NHP2	2.61e-41	-0.581648	0.33	0.433	3.84e-37	breast	NHP2
RALBP1	4.83e-41	0.592541	0.376	0.279	7.12e-37	breast	RALBP1
UPF3A	7.99e-41	0.669551	0.32	0.223	1.18e-36	breast	UPF3A
SLTM	8.8e-41	0.53813	0.374	0.272	1.3e-36	breast	SLTM
ATG3	3.51e-40	-0.621542	0.235	0.339	5.17e-36	breast	ATG3
TIE1.1	4.08e-40	-0.55548	0.415	0.52	6.01e-36	breast	TIE1
VPS26A	4.65e-40	-0.64062	0.247	0.349	6.85e-36	breast	VPS26A
SLC5A3	5.59e-40	0.662251	0.323	0.228	8.23e-36	breast	SLC5A3
TGFBR3	5.97e-40	-0.56227	0.327	0.436	8.79e-36	breast	TGFBR3
RAB10	6.62e-40	-0.534445	0.24	0.346	9.76e-36	breast	RAB10
SMARCA2	9.69e-40	0.64025	0.301	0.207	1.43e-35	breast	SMARCA2
BRD4	1.1e-39	0.579499	0.346	0.247	1.62e-35	breast	BRD4
KLF3	1.21e-39	0.601954	0.398	0.301	1.78e-35	breast	KLF3
MRPL34.1	2.36e-39	-0.588097	0.208	0.31	3.47e-35	breast	MRPL34
ARPC1A.1	3.26e-39	0.521348	0.351	0.246	4.8e-35	breast	ARPC1A
NAA10	5.66e-39	-0.561463	0.241	0.346	8.34e-35	breast	NAA10
MRPL57.1	1.07e-38	-0.598029	0.252	0.354	1.57e-34	breast	MRPL57
TGIF1.1	1.16e-38	-0.5789	0.311	0.412	1.71e-34	breast	TGIF1
DUT	3.09e-38	-0.569859	0.307	0.409	4.56e-34	breast	DUT
CLU.1	5.39e-38	-0.696823	0.551	0.632	7.94e-34	breast	CLU
METAP2	1.95e-37	0.593632	0.409	0.317	2.87e-33	breast	METAP2
PSMC4	2.01e-37	-0.600771	0.246	0.346	2.96e-33	breast	PSMC4
IMPDH2	2.25e-37	-0.625661	0.219	0.316	3.31e-33	breast	IMPDH2
CD36	3.44e-37	-0.902944	0.284	0.387	5.07e-33	breast	CD36
ITGB4	9.23e-37	0.628398	0.323	0.229	1.36e-32	breast	ITGB4
SVIP.1	1.16e-36	0.57767	0.361	0.267	1.71e-32	breast	SVIP
ARF6	1.53e-36	0.590254	0.354	0.26	2.25e-32	breast	ARF6
SYNCRIP	2.47e-36	0.548096	0.427	0.341	3.63e-32	breast	SYNCRIP
OLA1.1	3.55e-36	-0.608375	0.247	0.344	5.23e-32	breast	OLA1
PSMC1	4.19e-36	-0.533551	0.29	0.393	6.17e-32	breast	PSMC1
SERPINE1.1	4.65e-36	-1.66021	0.26	0.339	6.84e-32	breast	SERPINE1
NRBP1	4.84e-36	-0.624135	0.216	0.314	7.13e-32	breast	NRBP1
YTHDC1	4.96e-36	0.65081	0.347	0.256	7.31e-32	breast	YTHDC1
PAM	9.54e-36	-0.630934	0.214	0.311	1.41e-31	breast	PAM
STIP1	4.01e-35	-0.581309	0.223	0.319	5.91e-31	breast	STIP1
PQBP1	4.18e-35	-0.617358	0.215	0.309	6.15e-31	breast	PQBP1
SDHB	2.67e-34	-0.543726	0.213	0.308	3.93e-30	breast	SDHB
SNRPC.1	2.86e-34	-0.527622	0.224	0.321	4.21e-30	breast	SNRPC
GTF2I	4.93e-34	0.500649	0.42	0.332	7.27e-30	breast	GTF2I
RNF11	8.33e-34	-0.638148	0.286	0.378	1.23e-29	breast	RNF11
KAT6A	4.21e-33	0.606837	0.314	0.228	6.2e-29	breast	KAT6A
LPP	5.96e-33	0.514051	0.346	0.258	8.77e-29	breast	LPP
LOX.1	9.42e-33	0.551502	0.335	0.246	1.39e-28	breast	LOX
ACTR10.1	1.55e-32	-0.567676	0.215	0.305	2.28e-28	breast	ACTR10
NCOA4	1.72e-32	-0.541174	0.216	0.308	2.54e-28	breast	NCOA4
SPSB3	2.04e-32	-0.530114	0.228	0.32	3.01e-28	breast	SPSB3
TM4SF1.1	2.18e-32	-0.589549	0.858	0.845	3.21e-28	breast	TM4SF1
CFL2	4.03e-32	-0.550492	0.272	0.369	5.93e-28	breast	CFL2
HEXB.1	8.67e-32	-0.527934	0.248	0.341	1.28e-27	breast	HEXB
ADCY4.1	1.03e-31	-0.616429	0.21	0.301	1.52e-27	breast	ADCY4
DDOST	1.15e-31	-0.586177	0.23	0.321	1.7e-27	breast	DDOST
BDP1	1.67e-31	0.511243	0.332	0.246	2.47e-27	breast	BDP1
CDC5L	4.98e-31	0.659457	0.316	0.235	7.33e-27	breast	CDC5L
MT2A.1	5.15e-31	-0.904657	0.739	0.747	7.59e-27	breast	MT2A
RNF13	5.43e-31	-0.546817	0.244	0.337	8e-27	breast	RNF13
IRF2	5.52e-31	-0.505484	0.213	0.303	8.13e-27	breast	IRF2
SIGIRR.1	6e-31	-0.576448	0.23	0.319	8.84e-27	breast	SIGIRR
CNST.1	9.23e-31	0.522195	0.378	0.291	1.36e-26	breast	CNST
HHEX.1	2.75e-30	0.604093	0.308	0.226	4.04e-26	breast	HHEX
NDUFAF3.1	2.95e-30	-0.511937	0.341	0.427	4.35e-26	breast	NDUFAF3
TC2N.1	4.07e-30	-0.639263	0.353	0.441	6e-26	breast	TC2N
NDUFV1	6.76e-30	-0.573909	0.219	0.308	9.96e-26	breast	NDUFV1
ADAMTS9	2.31e-29	-0.853011	0.313	0.397	3.4e-25	breast	ADAMTS9
UACA	4.1e-29	0.523228	0.466	0.393	6.04e-25	breast	UACA
RALGAPA2	1.03e-28	-0.639871	0.296	0.383	1.51e-24	breast	RALGAPA2
CSRP2.1	1.43e-28	-0.549082	0.256	0.341	2.1e-24	breast	CSRP2
TMEM70.1	3.05e-28	-0.583915	0.394	0.479	4.49e-24	breast	TMEM70
CPNE8	5.2e-28	-0.576329	0.27	0.355	7.67e-24	breast	CPNE8
SGCE	5.39e-28	0.556822	0.345	0.263	7.93e-24	breast	SGCE
MBNL2	3.24e-27	0.500413	0.392	0.314	4.78e-23	breast	MBNL2
YME1L1.1	6.75e-26	0.536785	0.353	0.277	9.94e-22	breast	YME1L1
PKIG.1	1.79e-25	-0.500433	0.257	0.339	2.63e-21	breast	PKIG
KDSR	2.65e-25	0.569513	0.359	0.288	3.9e-21	breast	KDSR
LDB2.1	6.17e-25	-0.69234	0.309	0.379	9.09e-21	breast	LDB2
IPO11	7.14e-25	-0.548933	0.269	0.346	1.05e-20	breast	IPO11
MRPS34	1.01e-24	-0.504622	0.22	0.301	1.49e-20	breast	MRPS34
SOCS2	7.88e-24	-0.505237	0.396	0.478	1.16e-19	breast	SOCS2
MANF	4.34e-22	-0.574848	0.246	0.317	6.4e-18	breast	MANF
DDX18	7.76e-21	0.50615	0.433	0.371	1.14e-16	breast	DDX18
ITGAV.1	8.63e-20	0.550639	0.348	0.288	1.27e-15	breast	ITGAV
FSTL1	4.05e-19	0.574013	0.31	0.248	5.97e-15	breast	FSTL1
APOD.1	1.12e-18	-0.661679	0.55	0.56	1.64e-14	breast	APOD
TNFSF10	1.66e-17	-0.50092	0.274	0.34	2.45e-13	breast	TNFSF10
A2M	2.4e-11	-0.674803	0.283	0.328	3.53e-07	breast	A2M
CCL2.1	3.95e-11	-1.14378	0.392	0.421	5.81e-07	breast	CCL2
REG1A	0	8.31671	0.457	0.001	0	small_intestine	REG1A
PRELP	1.22e-246	3.90584	0.435	0.053	1.8e-242	small_intestine	PRELP
IL33	2.15e-242	3.637	0.556	0.093	3.16e-238	small_intestine	IL33
CD38	2.92e-221	4.08336	0.366	0.041	4.3e-217	small_intestine	CD38
RPS4Y1.1	5.39e-205	2.37	0.567	0.1	7.94e-201	small_intestine	RPS4Y1
ADGRG3.1	3.95e-185	3.26837	0.483	0.087	5.81e-181	small_intestine	ADGRG3
RBP1	4.51e-168	3.36317	0.571	0.144	6.64e-164	small_intestine	RBP1
IGFBP4.1	1.31e-163	2.2772	0.868	0.453	1.92e-159	small_intestine	IGFBP4
TGM2	1.71e-133	2.96093	0.491	0.121	2.51e-129	small_intestine	TGM2
NTN1	1.66e-114	2.89595	0.364	0.075	2.44e-110	small_intestine	NTN1
PKHD1L1	4.86e-113	1.87431	0.781	0.38	7.15e-109	small_intestine	PKHD1L1
TPM4.1	5.88e-106	1.37741	0.894	0.746	8.66e-102	small_intestine	TPM4
TIMP3	1.75e-105	1.33921	0.948	0.766	2.58e-101	small_intestine	TIMP3
FABP4.2	4.9e-104	-5.65846	0.037	0.595	7.21e-100	small_intestine	FABP4
CD74.1	1.46e-102	2.46259	0.68	0.312	2.16e-98	small_intestine	CD74
PXN.1	3.47e-102	2.32696	0.606	0.239	5.11e-98	small_intestine	PXN
PDE4D	4.29e-101	2.88851	0.37	0.085	6.33e-97	small_intestine	PDE4D
SORBS1	7.43e-100	3.06748	0.305	0.06	1.09e-95	small_intestine	SORBS1
RPS10.2	2.2e-98	-2.42744	0.286	0.748	3.24e-94	small_intestine	RPS10
TM4SF1.2	1.71e-97	-2.23875	0.504	0.862	2.52e-93	small_intestine	TM4SF1
RPL15	2.68e-97	-0.995109	0.898	0.964	3.95e-93	small_intestine	RPL15
ENDOD1.1	1.02e-95	2.31136	0.509	0.168	1.51e-91	small_intestine	ENDOD1
PPP1R15A.2	3.38e-94	-2.94854	0.214	0.701	4.98e-90	small_intestine	PPP1R15A
DSP	1.75e-89	2.10658	0.699	0.384	2.58e-85	small_intestine	DSP
SPTBN1	1.11e-87	1.31246	0.892	0.739	1.63e-83	small_intestine	SPTBN1
RPS19	2.27e-87	-0.867185	0.935	0.973	3.34e-83	small_intestine	RPS19
CCL14	8.38e-87	2.98395	0.416	0.125	1.23e-82	small_intestine	CCL14
RPL27A	1.22e-84	-1.815	0.673	0.886	1.79e-80	small_intestine	RPL27A
MAF.1	5.22e-84	1.7552	0.714	0.361	7.69e-80	small_intestine	MAF
APP.2	5.75e-84	1.05461	0.942	0.869	8.47e-80	small_intestine	APP
GADD45B.1	2.86e-82	-2.87678	0.325	0.747	4.22e-78	small_intestine	GADD45B
LAPTM5.2	5.49e-80	-2.9629	0.1	0.585	8.08e-76	small_intestine	LAPTM5
RPS4X.1	3.97e-79	-0.865332	0.911	0.969	5.85e-75	small_intestine	RPS4X
SOX4.2	4.82e-79	-3.33914	0.13	0.598	7.1e-75	small_intestine	SOX4
RELN.1	7.49e-78	2.02572	0.615	0.293	1.1e-73	small_intestine	RELN
CD59.1	1.47e-76	-1.39969	0.712	0.912	2.17e-72	small_intestine	CD59
BAIAP2	3.38e-76	2.6007	0.446	0.157	4.98e-72	small_intestine	BAIAP2
MAP4K2.1	1.37e-74	2.38571	0.426	0.141	2.02e-70	small_intestine	MAP4K2
PDPN.1	4.86e-74	-2.10914	0.242	0.675	7.16e-70	small_intestine	PDPN
MARCKSL1.1	1e-73	1.50809	0.788	0.565	1.48e-69	small_intestine	MARCKSL1
RPL23.1	1.62e-72	-1.49998	0.628	0.862	2.38e-68	small_intestine	RPL23
IER3.1	1.69e-72	-3.7904	0.121	0.558	2.49e-68	small_intestine	IER3
XIST.2	4.4e-72	-4.39095	0.043	0.49	6.48e-68	small_intestine	XIST
STXBP6	5.92e-72	2.27395	0.489	0.193	8.72e-68	small_intestine	STXBP6
RPS3.1	1.34e-71	-0.795961	0.909	0.965	1.97e-67	small_intestine	RPS3
CLEC2B.1	3.89e-71	-3.69503	0.082	0.523	5.73e-67	small_intestine	CLEC2B
RPS18.1	5.12e-71	-0.894591	0.952	0.982	7.54e-67	small_intestine	RPS18
RPS9.1	1.09e-70	-0.918466	0.846	0.951	1.61e-66	small_intestine	RPS9
RPS20	1.04e-69	-1.76344	0.606	0.825	1.53e-65	small_intestine	RPS20
RPL3.1	1.65e-67	-0.946119	0.89	0.964	2.43e-63	small_intestine	RPL3
IGFBP7	8.42e-67	-1.26756	0.853	0.959	1.24e-62	small_intestine	IGFBP7
NR1H3	1.98e-66	2.57774	0.318	0.089	2.91e-62	small_intestine	NR1H3
UBC.1	8.6e-66	-1.11676	0.792	0.929	1.27e-61	small_intestine	UBC
CRIP2.2	6.8e-65	1.08799	0.877	0.749	1e-60	small_intestine	CRIP2
ANKS1A	9.06e-65	2.13363	0.379	0.121	1.33e-60	small_intestine	ANKS1A
USP13	1.42e-64	2.52669	0.364	0.117	2.09e-60	small_intestine	USP13
SRGN	5.19e-64	2.6855	0.344	0.107	7.64e-60	small_intestine	SRGN
FLT4.1	1.31e-63	1.68038	0.628	0.313	1.93e-59	small_intestine	FLT4
APOD.2	2.77e-63	-2.71511	0.156	0.57	4.07e-59	small_intestine	APOD
RPS11.1	3.48e-63	-1.12306	0.762	0.919	5.13e-59	small_intestine	RPS11
ADD3	4.37e-63	1.45928	0.745	0.5	6.44e-59	small_intestine	ADD3
NTS	5.81e-63	2.94391	0.39	0.137	8.56e-59	small_intestine	NTS
HLA-DRB1	1e-62	2.34963	0.392	0.135	1.48e-58	small_intestine	HLA-DRB1
TAL1	1.81e-62	2.47685	0.374	0.126	2.67e-58	small_intestine	TAL1
LDB2.2	6.6e-61	1.71172	0.632	0.344	9.72e-57	small_intestine	LDB2
AHNAK.1	8.53e-61	1.16753	0.827	0.596	1.26e-56	small_intestine	AHNAK
RPL5	2.31e-59	-0.763829	0.84	0.944	3.41e-55	small_intestine	RPL5
TFPI.1	3.54e-59	0.694021	0.981	0.966	5.21e-55	small_intestine	TFPI
LYVE1	7.48e-59	1.52642	0.745	0.631	1.1e-54	small_intestine	LYVE1
JUP.1	1.41e-58	1.86297	0.589	0.313	2.07e-54	small_intestine	JUP
RPS2.1	1.69e-58	-1.13746	0.892	0.963	2.49e-54	small_intestine	RPS2
PCBP1	3.71e-58	1.42767	0.721	0.531	5.46e-54	small_intestine	PCBP1
HLA-A.2	9.67e-58	-1.04606	0.87	0.949	1.42e-53	small_intestine	HLA-A
EPHX1.1	1.01e-57	1.51147	0.701	0.488	1.49e-53	small_intestine	EPHX1
RPL13A	6.82e-57	-1.51555	0.885	0.944	1e-52	small_intestine	RPL13A
RPS5	1.66e-56	-0.769094	0.801	0.929	2.44e-52	small_intestine	RPS5
EGFL7.1	1.68e-56	1.24417	0.764	0.518	2.48e-52	small_intestine	EGFL7
PALM.1	3.39e-56	1.88905	0.524	0.25	5e-52	small_intestine	PALM
RPL7	1.07e-55	-1.16341	0.831	0.926	1.57e-51	small_intestine	RPL7
RASIP1.1	1.1e-55	1.81648	0.47	0.199	1.62e-51	small_intestine	RASIP1
SLC12A7	1.28e-55	2.71082	0.333	0.112	1.89e-51	small_intestine	SLC12A7
RPS6	1.43e-55	-0.790422	0.905	0.967	2.11e-51	small_intestine	RPS6
UBB	6.31e-55	-1.12977	0.619	0.854	9.3e-51	small_intestine	UBB
CLDN5.1	6.92e-55	1.00084	0.926	0.871	1.02e-50	small_intestine	CLDN5
PPFIBP1	1.11e-54	0.803184	0.935	0.883	1.63e-50	small_intestine	PPFIBP1
RPL6	1.55e-54	-0.667465	0.898	0.955	2.29e-50	small_intestine	RPL6
PDLIM1	2.63e-53	1.19152	0.792	0.651	3.88e-49	small_intestine	PDLIM1
ARID5B.2	2.81e-53	-1.45006	0.335	0.698	4.14e-49	small_intestine	ARID5B
RCAN1.2	3.72e-53	-3.09294	0.091	0.459	5.48e-49	small_intestine	RCAN1
ICAM2.1	9.24e-53	2.0142	0.452	0.203	1.36e-48	small_intestine	ICAM2
AKAP12.2	2.29e-52	0.855691	0.87	0.663	3.37e-48	small_intestine	AKAP12
DNAJA1.2	3.11e-52	-1.50962	0.47	0.764	4.58e-48	small_intestine	DNAJA1
SMTN.1	3.4e-52	1.97236	0.476	0.216	5e-48	small_intestine	SMTN
HYAL2.1	4.04e-52	1.20017	0.742	0.497	5.94e-48	small_intestine	HYAL2
RAC1.1	5.22e-52	1.0215	0.823	0.617	7.69e-48	small_intestine	RAC1
PLPP1.1	2.1e-51	1.79166	0.742	0.6	3.09e-47	small_intestine	PLPP1
JUN.2	7.95e-51	-2.23952	0.409	0.717	1.17e-46	small_intestine	JUN
NFKBIA.1	1.4e-50	-1.75164	0.712	0.839	2.06e-46	small_intestine	NFKBIA
NENF.1	2.09e-50	2.08651	0.32	0.107	3.07e-46	small_intestine	NENF
HLA-B.2	2.81e-50	-1.2777	0.84	0.945	4.14e-46	small_intestine	HLA-B
CHCHD10.1	9.48e-50	1.8541	0.47	0.22	1.4e-45	small_intestine	CHCHD10
AKR1C3.1	1.36e-49	-2.66677	0.273	0.585	2e-45	small_intestine	AKR1C3
SLC9A3R2.1	1.92e-49	1.26969	0.682	0.435	2.82e-45	small_intestine	SLC9A3R2
ADM.1	4.21e-49	-2.93657	0.095	0.453	6.2e-45	small_intestine	ADM
MKNK2	2.43e-48	1.85291	0.422	0.181	3.58e-44	small_intestine	MKNK2
HES4.2	1e-47	1.69044	0.463	0.209	1.48e-43	small_intestine	HES4
EFEMP1.1	9.78e-47	0.981474	0.81	0.638	1.44e-42	small_intestine	EFEMP1
ISYNA1	1.42e-46	2.38775	0.374	0.154	2.1e-42	small_intestine	ISYNA1
RPL23A	1.83e-46	-0.797487	0.879	0.951	2.7e-42	small_intestine	RPL23A
B2M.2	2.78e-46	-0.754417	0.981	0.995	4.09e-42	small_intestine	B2M
MAP1LC3B.1	5.2e-46	-1.60289	0.31	0.635	7.66e-42	small_intestine	MAP1LC3B
RPS29.1	5.32e-46	-1.32634	0.773	0.875	7.83e-42	small_intestine	RPS29
IFITM2.1	2.78e-45	0.768672	0.881	0.792	4.1e-41	small_intestine	IFITM2
RPS17.2	1.7e-44	-2.0036	0.372	0.675	2.51e-40	small_intestine	RPS17
HIF3A.1	1.88e-44	1.8158	0.346	0.128	2.77e-40	small_intestine	HIF3A
RPL27	2e-44	-0.809179	0.766	0.902	2.94e-40	small_intestine	RPL27
RPL10A	4.28e-44	-0.77273	0.807	0.917	6.3e-40	small_intestine	RPL10A
ZFAS1.1	6.45e-44	-1.38525	0.437	0.72	9.51e-40	small_intestine	ZFAS1
MGP.2	9.13e-44	-1.80085	0.19	0.547	1.34e-39	small_intestine	MGP
JUNB.1	1.95e-43	-1.20141	0.526	0.823	2.87e-39	small_intestine	JUNB
MEF2C.1	2.42e-43	1.48138	0.58	0.328	3.56e-39	small_intestine	MEF2C
CDC42EP2	2.93e-43	1.79484	0.437	0.209	4.32e-39	small_intestine	CDC42EP2
RPL24	3.24e-43	-0.567654	0.903	0.954	4.77e-39	small_intestine	RPL24
GABARAP.2	4e-43	0.924177	0.68	0.368	5.89e-39	small_intestine	GABARAP
PLIN5	6.13e-43	2.17757	0.385	0.165	9.03e-39	small_intestine	PLIN5
KLF6.2	6.26e-43	-1.36151	0.602	0.838	9.23e-39	small_intestine	KLF6
EIF4A1	6.64e-43	-1.5825	0.238	0.577	9.77e-39	small_intestine	EIF4A1
RALGAPA2.1	8.46e-43	1.61054	0.571	0.344	1.25e-38	small_intestine	RALGAPA2
CYP1B1	2.85e-42	1.98792	0.394	0.17	4.2e-38	small_intestine	CYP1B1
IFITM3.1	4.19e-42	0.575079	0.939	0.919	6.18e-38	small_intestine	IFITM3
SERPINE1.2	5.42e-42	-5.33934	0.017	0.32	7.99e-38	small_intestine	SERPINE1
ANGPT2	1.1e-41	-1.9161	0.318	0.627	1.62e-37	small_intestine	ANGPT2
HSPA1A	1.82e-41	-3.27051	0.292	0.586	2.67e-37	small_intestine	HSPA1A
BTG1.2	2.19e-41	-1.45268	0.392	0.682	3.22e-37	small_intestine	BTG1
FABP5.1	2.44e-41	-1.51373	0.496	0.742	3.59e-37	small_intestine	FABP5
PCAT19.1	2.05e-40	-1.96366	0.18	0.499	3.02e-36	small_intestine	PCAT19
SEMA6A.1	2.36e-39	1.40132	0.587	0.358	3.48e-35	small_intestine	SEMA6A
HLA-DRA	4.18e-39	1.84186	0.335	0.133	6.16e-35	small_intestine	HLA-DRA
NDUFB8.1	4.8e-39	-1.76122	0.115	0.439	7.07e-35	small_intestine	NDUFB8
TMEM70.2	5.58e-39	-2.11652	0.145	0.459	8.22e-35	small_intestine	TMEM70
SLC38A2.1	7.87e-39	-1.42444	0.481	0.753	1.16e-34	small_intestine	SLC38A2
NME2.2	8.39e-39	0.921686	0.61	0.32	1.24e-34	small_intestine	NME2
NFIA.1	1.03e-38	1.22614	0.621	0.39	1.51e-34	small_intestine	NFIA
NNMT.1	1.25e-38	-1.17881	0.472	0.757	1.84e-34	small_intestine	NNMT
KRTCAP2.1	1.69e-38	1.11119	0.693	0.53	2.49e-34	small_intestine	KRTCAP2
SERPINB1	3.15e-38	3.34543	0.396	0.196	4.63e-34	small_intestine	SERPINB1
DPYSL3.1	3.63e-38	1.55105	0.474	0.247	5.34e-34	small_intestine	DPYSL3
F8.2	6.32e-38	1.4581	0.517	0.283	9.31e-34	small_intestine	F8
HLA-C	1.02e-37	-0.790737	0.812	0.917	1.51e-33	small_intestine	HLA-C
PPIA.1	1.43e-37	0.524419	0.931	0.906	2.1e-33	small_intestine	PPIA
RPS3A	1.48e-37	-0.512418	0.926	0.965	2.18e-33	small_intestine	RPS3A
PLEC.1	2.29e-37	1.56299	0.47	0.243	3.37e-33	small_intestine	PLEC
FOSB.2	2.46e-37	-4.90017	0.03	0.308	3.62e-33	small_intestine	FOSB
RPL35	4.58e-37	-0.625721	0.877	0.946	6.74e-33	small_intestine	RPL35
RPL7A	4.77e-37	-0.536189	0.89	0.957	7.02e-33	small_intestine	RPL7A
PECAM1	4.77e-37	1.1362	0.693	0.505	7.03e-33	small_intestine	PECAM1
RPS16	1.76e-36	-0.627213	0.857	0.942	2.59e-32	small_intestine	RPS16
RPL37A.1	2.98e-36	-0.773438	0.905	0.965	4.38e-32	small_intestine	RPL37A
LGALS1.1	5.01e-36	-1.08526	0.554	0.796	7.38e-32	small_intestine	LGALS1
ENO1.1	5.49e-36	-1.51284	0.411	0.659	8.08e-32	small_intestine	ENO1
NUPR1.1	2.11e-35	-1.24876	0.543	0.738	3.1e-31	small_intestine	NUPR1
RPL9	2.17e-35	-0.588814	0.916	0.963	3.19e-31	small_intestine	RPL9
PCBP2.2	2.39e-35	0.785041	0.818	0.766	3.53e-31	small_intestine	PCBP2
TGIF1.2	6e-35	-2.15892	0.095	0.385	8.83e-31	small_intestine	TGIF1
ID3.1	1.11e-34	-2.47358	0.186	0.47	1.63e-30	small_intestine	ID3
ESAM	1.11e-34	-2.57854	0.056	0.338	1.64e-30	small_intestine	ESAM
CALM1.1	1.57e-34	0.679063	0.859	0.76	2.31e-30	small_intestine	CALM1
RGS16.2	1.94e-34	-1.94959	0.177	0.478	2.86e-30	small_intestine	RGS16
RARRES2.2	2.04e-34	-1.97394	0.128	0.421	3.01e-30	small_intestine	RARRES2
TIE1.2	3.42e-34	1.35138	0.647	0.476	5.04e-30	small_intestine	TIE1
ICAM1.2	8.12e-34	-1.4975	0.091	0.377	1.2e-29	small_intestine	ICAM1
SHC1	9.23e-34	1.13122	0.68	0.529	1.36e-29	small_intestine	SHC1
CREM.1	1.55e-33	1.73552	0.424	0.224	2.28e-29	small_intestine	CREM
UTRN.2	1.89e-33	0.961441	0.684	0.49	2.78e-29	small_intestine	UTRN
TXN.1	3.96e-33	-1.17527	0.693	0.819	5.83e-29	small_intestine	TXN
EGLN3.2	3.98e-33	-2.8231	0.123	0.393	5.86e-29	small_intestine	EGLN3
KBTBD11.1	9.84e-33	1.71806	0.439	0.242	1.45e-28	small_intestine	KBTBD11
SH2D3C.1	1.53e-32	1.75542	0.37	0.176	2.25e-28	small_intestine	SH2D3C
TC2N.2	1.83e-32	1.38016	0.591	0.403	2.7e-28	small_intestine	TC2N
PLCG2.2	2.25e-32	-5.57263	0.05	0.306	3.32e-28	small_intestine	PLCG2
SYNM.2	2.48e-32	1.563	0.422	0.222	3.65e-28	small_intestine	SYNM
IL32.2	3.82e-32	-2.00493	0.348	0.569	5.62e-28	small_intestine	IL32
MMRN1.1	4.39e-32	0.537038	0.946	0.891	6.46e-28	small_intestine	MMRN1
DDIT4.1	6.04e-32	0.915478	0.647	0.442	8.89e-28	small_intestine	DDIT4
EPHB4.1	7.11e-32	1.60689	0.392	0.197	1.05e-27	small_intestine	EPHB4
SNRPB.1	9.04e-32	-1.02619	0.314	0.608	1.33e-27	small_intestine	SNRPB
GPM6A.1	9.12e-32	1.26485	0.517	0.318	1.34e-27	small_intestine	GPM6A
TXNIP.2	1.01e-31	0.850608	0.768	0.641	1.49e-27	small_intestine	TXNIP
CEBPD.2	2.96e-31	1.31999	0.742	0.588	4.36e-27	small_intestine	CEBPD
KDR	3.47e-31	1.38425	0.468	0.262	5.1e-27	small_intestine	KDR
ITGB1.1	4.71e-31	0.836553	0.768	0.684	6.94e-27	small_intestine	ITGB1
RAPGEF5.1	5.3e-31	1.41996	0.442	0.239	7.81e-27	small_intestine	RAPGEF5
CTSD.1	6.65e-31	1.38249	0.602	0.421	9.79e-27	small_intestine	CTSD
CHST15.1	7.49e-31	1.71542	0.355	0.17	1.1e-26	small_intestine	CHST15
PDLIM3.1	8.09e-31	1.48496	0.461	0.272	1.19e-26	small_intestine	PDLIM3
IGF1.1	1.4e-30	-2.34871	0.089	0.349	2.06e-26	small_intestine	IGF1
RPLP0.1	1.61e-30	-0.622731	0.855	0.916	2.37e-26	small_intestine	RPLP0
PSMA2.1	1.67e-30	-2.1544	0.106	0.367	2.46e-26	small_intestine	PSMA2
MCFD2	1.81e-30	1.50945	0.53	0.359	2.66e-26	small_intestine	MCFD2
BCAP31.2	7.81e-30	1.00107	0.682	0.557	1.15e-25	small_intestine	BCAP31
ZFP36L2.1	7.89e-30	0.766295	0.712	0.511	1.16e-25	small_intestine	ZFP36L2
LRP5	7.96e-30	1.79618	0.301	0.129	1.17e-25	small_intestine	LRP5
TBX1.1	1.6e-29	1.2179	0.506	0.297	2.35e-25	small_intestine	TBX1
RPSA	1.82e-29	-0.59716	0.779	0.89	2.69e-25	small_intestine	RPSA
CD200.2	2.74e-29	-1.79561	0.223	0.482	4.04e-25	small_intestine	CD200
DOCK5	2.82e-29	1.64133	0.424	0.232	4.15e-25	small_intestine	DOCK5
TTN	3.19e-29	1.58462	0.379	0.19	4.7e-25	small_intestine	TTN
UBA52	3.31e-29	-0.535638	0.812	0.923	4.87e-25	small_intestine	UBA52
CDH13.1	4.15e-29	-2.0945	0.082	0.336	6.12e-25	small_intestine	CDH13
SDCBP.2	4.35e-29	-0.914126	0.708	0.838	6.4e-25	small_intestine	SDCBP
EIF1	5.09e-29	-0.563991	0.911	0.968	7.49e-25	small_intestine	EIF1
LENG8	5.61e-29	1.84581	0.333	0.156	8.27e-25	small_intestine	LENG8
TM4SF18.1	7.31e-29	-1.54906	0.201	0.474	1.08e-24	small_intestine	TM4SF18
GABARAPL2.1	8.14e-29	0.777329	0.807	0.749	1.2e-24	small_intestine	GABARAPL2
CLIC2.2	9.62e-29	-1.48195	0.234	0.495	1.42e-24	small_intestine	CLIC2
NR2F1.2	1.09e-28	0.813919	0.626	0.397	1.6e-24	small_intestine	NR2F1
HSPA1B	1.29e-28	-3.65916	0.093	0.337	1.9e-24	small_intestine	HSPA1B
ATF3.2	1.94e-28	-2.63972	0.091	0.337	2.86e-24	small_intestine	ATF3
PSMA1.1	3.26e-28	-1.17905	0.238	0.516	4.8e-24	small_intestine	PSMA1
CRTAP.2	4.48e-28	1.25446	0.554	0.391	6.6e-24	small_intestine	CRTAP
CCDC80.2	5.67e-28	-2.10918	0.134	0.387	8.35e-24	small_intestine	CCDC80
CD63	6.75e-28	-0.609448	0.801	0.908	9.95e-24	small_intestine	CD63
RPL31.1	8.74e-28	-1.20119	0.738	0.854	1.29e-23	small_intestine	RPL31
FXYD6.1	1.48e-27	1.1869	0.606	0.456	2.17e-23	small_intestine	FXYD6
ANXA11	1.86e-27	1.63927	0.374	0.201	2.73e-23	small_intestine	ANXA11
F2RL3.1	1.91e-27	1.53347	0.463	0.27	2.81e-23	small_intestine	F2RL3
ATF4.1	3.48e-27	-0.941584	0.323	0.602	5.12e-23	small_intestine	ATF4
GAPDH.1	3.72e-27	-0.837364	0.846	0.923	5.48e-23	small_intestine	GAPDH
NDUFC2.1	4.83e-27	-1.27067	0.19	0.455	7.12e-23	small_intestine	NDUFC2
GAS6.1	5.22e-27	1.25269	0.435	0.241	7.69e-23	small_intestine	GAS6
NAMPT.2	5.8e-27	-1.11376	0.344	0.599	8.54e-23	small_intestine	NAMPT
GJA1.1	7.82e-27	0.967929	0.526	0.316	1.15e-22	small_intestine	GJA1
SERINC1.1	1.79e-26	1.07527	0.636	0.517	2.64e-22	small_intestine	SERINC1
AKR1C1.2	2.01e-26	-3.37403	0.318	0.506	2.96e-22	small_intestine	AKR1C1
RPL36A.1	5.11e-26	-1.13284	0.491	0.71	7.53e-22	small_intestine	RPL36A
PIEZO2	5.7e-26	1.72835	0.357	0.188	8.4e-22	small_intestine	PIEZO2
LDHA.1	5.71e-26	-1.08346	0.424	0.654	8.41e-22	small_intestine	LDHA
SERTAD1.2	1.56e-25	-2.10131	0.136	0.369	2.3e-21	small_intestine	SERTAD1
SNCA.1	2.02e-25	-1.42317	0.208	0.46	2.97e-21	small_intestine	SNCA
PTMS.2	3.63e-25	0.693022	0.745	0.565	5.35e-21	small_intestine	PTMS
STMN1.1	3.67e-25	-0.957576	0.571	0.757	5.4e-21	small_intestine	STMN1
PLEKHG1	4.03e-25	1.55063	0.368	0.197	5.93e-21	small_intestine	PLEKHG1
TNXB.2	4.23e-25	1.01664	0.548	0.357	6.23e-21	small_intestine	TNXB
IFRD1.1	6.4e-25	-1.93166	0.123	0.364	9.42e-21	small_intestine	IFRD1
KANK3.2	6.61e-25	0.931986	0.561	0.358	9.73e-21	small_intestine	KANK3
DBN1.1	6.97e-25	1.43584	0.424	0.255	1.03e-20	small_intestine	DBN1
RPL41	8.05e-25	-0.516923	0.933	0.975	1.19e-20	small_intestine	RPL41
HLA-F.2	9.17e-25	-1.32864	0.175	0.427	1.35e-20	small_intestine	HLA-F
EEF2.1	9.9e-25	-0.63429	0.703	0.858	1.46e-20	small_intestine	EEF2
LRRFIP1	1.33e-24	0.901312	0.682	0.559	1.95e-20	small_intestine	LRRFIP1
SCNN1B	1.34e-24	1.47339	0.372	0.201	1.97e-20	small_intestine	SCNN1B
RPL21.1	1.49e-24	-0.795834	0.909	0.935	2.19e-20	small_intestine	RPL21
DKK3.2	1.53e-24	1.29951	0.485	0.313	2.25e-20	small_intestine	DKK3
PPA1.2	3.38e-24	-1.45999	0.169	0.409	4.97e-20	small_intestine	PPA1
RPL38	1.05e-23	-0.650567	0.833	0.905	1.55e-19	small_intestine	RPL38
EID1	1.57e-23	0.823224	0.69	0.573	2.31e-19	small_intestine	EID1
CSRP2.2	2.37e-23	-1.65505	0.095	0.318	3.48e-19	small_intestine	CSRP2
S1PR1.1	2.97e-23	1.13299	0.519	0.352	4.38e-19	small_intestine	S1PR1
NDUFA11.1	3.19e-23	-1.06504	0.234	0.482	4.69e-19	small_intestine	NDUFA11
YWHAH.1	3.54e-23	0.953803	0.587	0.442	5.22e-19	small_intestine	YWHAH
HSPA8.1	3.63e-23	-0.743653	0.634	0.813	5.34e-19	small_intestine	HSPA8
HES1.1	3.93e-23	-2.78162	0.132	0.342	5.79e-19	small_intestine	HES1
DNAJB6	4.21e-23	-0.934556	0.338	0.587	6.2e-19	small_intestine	DNAJB6
SLC3A2.1	4.65e-23	-1.57439	0.18	0.41	6.85e-19	small_intestine	SLC3A2
FKBP1A.2	4.74e-23	0.645176	0.775	0.699	6.99e-19	small_intestine	FKBP1A
CYBA.1	5.98e-23	1.24952	0.476	0.317	8.81e-19	small_intestine	CYBA
TIMP1.2	6.37e-23	0.591565	0.853	0.778	9.38e-19	small_intestine	TIMP1
ID2.2	7.61e-23	-1.6195	0.143	0.377	1.12e-18	small_intestine	ID2
PGM2L1.1	8.8e-23	-1.83077	0.106	0.327	1.3e-18	small_intestine	PGM2L1
PLXDC2	1.58e-22	1.56585	0.394	0.233	2.33e-18	small_intestine	PLXDC2
CCNL1.2	1.71e-22	-0.946649	0.411	0.638	2.52e-18	small_intestine	CCNL1
PHLDA1.1	2.2e-22	-2.06504	0.11	0.326	3.23e-18	small_intestine	PHLDA1
HBP1.1	4.33e-22	-1.55964	0.123	0.345	6.37e-18	small_intestine	HBP1
DOCK6.1	4.64e-22	1.49153	0.357	0.196	6.83e-18	small_intestine	DOCK6
FOS.2	9.45e-22	-1.99957	0.242	0.445	1.39e-17	small_intestine	FOS
SULF2.2	1.14e-21	1.23006	0.444	0.274	1.68e-17	small_intestine	SULF2
BTG3.1	1.56e-21	-1.56304	0.095	0.306	2.29e-17	small_intestine	BTG3
GNAS.2	1.61e-21	0.556306	0.859	0.729	2.37e-17	small_intestine	GNAS
OAZ1	1.74e-21	-0.591928	0.723	0.861	2.57e-17	small_intestine	OAZ1
SLC39A14.2	1.75e-21	-1.41419	0.212	0.432	2.57e-17	small_intestine	SLC39A14
VWF.2	1.83e-21	1.19161	0.45	0.279	2.7e-17	small_intestine	VWF
NDUFC1.1	2.05e-21	0.929878	0.632	0.528	3.02e-17	small_intestine	NDUFC1
TAF1D.1	2.34e-21	-1.13908	0.236	0.475	3.44e-17	small_intestine	TAF1D
LAMP1.1	3.85e-21	0.976898	0.541	0.384	5.67e-17	small_intestine	LAMP1
STC1	9.46e-21	0.609812	0.409	0.226	1.39e-16	small_intestine	STC1
PNPLA2.1	1.04e-20	0.96894	0.578	0.451	1.53e-16	small_intestine	PNPLA2
TNS2	1.21e-20	1.50727	0.323	0.176	1.78e-16	small_intestine	TNS2
TJP1.1	1.27e-20	1.04462	0.528	0.385	1.88e-16	small_intestine	TJP1
MYH9.1	1.31e-20	1.09592	0.537	0.394	1.93e-16	small_intestine	MYH9
RSRC2.2	2.36e-20	-1.05134	0.292	0.527	3.48e-16	small_intestine	RSRC2
SYNE2	3.03e-20	0.930667	0.504	0.338	4.47e-16	small_intestine	SYNE2
CYB5R3.1	3.2e-20	0.656234	0.764	0.712	4.72e-16	small_intestine	CYB5R3
TLL1	3.2e-20	1.67833	0.303	0.161	4.72e-16	small_intestine	TLL1
APOLD1.1	3.3e-20	0.800257	0.494	0.309	4.87e-16	small_intestine	APOLD1
BTG2.1	3.44e-20	-1.10352	0.268	0.495	5.07e-16	small_intestine	BTG2
EIF3I.1	3.49e-20	-0.790792	0.305	0.54	5.14e-16	small_intestine	EIF3I
MAP3K8.1	5.43e-20	-1.17325	0.134	0.349	8e-16	small_intestine	MAP3K8
HSPH1.1	7.6e-20	-1.49974	0.171	0.39	1.12e-15	small_intestine	HSPH1
SNCG.1	9.8e-20	0.682561	0.597	0.409	1.44e-15	small_intestine	SNCG
DNAJB1.1	1.15e-19	-2.04146	0.212	0.418	1.69e-15	small_intestine	DNAJB1
RPS27L	1.17e-19	-0.949458	0.506	0.672	1.73e-15	small_intestine	RPS27L
CLK1.1	1.22e-19	-1.13579	0.162	0.385	1.8e-15	small_intestine	CLK1
TSPAN4.1	1.23e-19	0.873846	0.567	0.422	1.81e-15	small_intestine	TSPAN4
IL1R1	1.28e-19	1.49947	0.318	0.173	1.89e-15	small_intestine	IL1R1
KHDRBS1.1	1.36e-19	1.15831	0.5	0.359	2e-15	small_intestine	KHDRBS1
TMA7	1.42e-19	0.58702	0.773	0.739	2.09e-15	small_intestine	TMA7
ABCG1.1	1.87e-19	1.26384	0.411	0.27	2.75e-15	small_intestine	ABCG1
PIM3.1	2.14e-19	-0.912186	0.225	0.46	3.15e-15	small_intestine	PIM3
ARID5A.2	2.64e-19	-1.34654	0.184	0.392	3.89e-15	small_intestine	ARID5A
CNKSR3.1	2.82e-19	-0.834197	0.381	0.597	4.15e-15	small_intestine	CNKSR3
ASAH1	2.93e-19	1.50097	0.368	0.227	4.32e-15	small_intestine	ASAH1
NRIP1	3.78e-19	1.5952	0.314	0.172	5.57e-15	small_intestine	NRIP1
GYPC	4.91e-19	0.551239	0.797	0.794	7.24e-15	small_intestine	GYPC
SLC43A3.1	5.81e-19	-1.04406	0.223	0.436	8.56e-15	small_intestine	SLC43A3
NAA38.1	6.11e-19	1.12002	0.468	0.316	9e-15	small_intestine	NAA38
WFS1.1	7.36e-19	1.23076	0.426	0.282	1.08e-14	small_intestine	WFS1
PNP.2	8.76e-19	-1.14611	0.145	0.352	1.29e-14	small_intestine	PNP
ENOSF1	1e-18	1.28399	0.359	0.208	1.48e-14	small_intestine	ENOSF1
DOCK9.1	1.09e-18	1.08598	0.517	0.37	1.61e-14	small_intestine	DOCK9
NOTCH1	1.18e-18	1.47808	0.312	0.167	1.73e-14	small_intestine	NOTCH1
WTAP.1	1.26e-18	-1.13149	0.227	0.437	1.85e-14	small_intestine	WTAP
CCND1.1	1.68e-18	-1.63362	0.171	0.361	2.47e-14	small_intestine	CCND1
PHYKPL	1.69e-18	1.72362	0.327	0.189	2.49e-14	small_intestine	PHYKPL
ECSCR.1	1.96e-18	-0.726277	0.468	0.701	2.88e-14	small_intestine	ECSCR
NFIB.1	2.26e-18	0.952136	0.567	0.43	3.32e-14	small_intestine	NFIB
SOCS2.1	2.62e-18	-1.0327	0.232	0.456	3.86e-14	small_intestine	SOCS2
KTN1	3.13e-18	0.647256	0.745	0.669	4.6e-14	small_intestine	KTN1
AMD1.2	3.14e-18	-1.35943	0.19	0.392	4.62e-14	small_intestine	AMD1
S100A11.2	4.41e-18	-1.57984	0.649	0.731	6.5e-14	small_intestine	S100A11
REL.2	4.73e-18	-1.06555	0.193	0.397	6.96e-14	small_intestine	REL
ATP6V0C.1	4.8e-18	0.508491	0.442	0.242	7.08e-14	small_intestine	ATP6V0C
GNB2.1	5.18e-18	0.975895	0.558	0.453	7.63e-14	small_intestine	GNB2
HNRNPAB.1	5.87e-18	0.863575	0.545	0.405	8.64e-14	small_intestine	HNRNPAB
WSB1	5.89e-18	0.838701	0.69	0.595	8.67e-14	small_intestine	WSB1
MAFF.2	6.71e-18	-1.20729	0.286	0.483	9.88e-14	small_intestine	MAFF
EIF4A2	7.82e-18	-0.700437	0.472	0.683	1.15e-13	small_intestine	EIF4A2
PLXND1.1	1.03e-17	1.12919	0.32	0.175	1.52e-13	small_intestine	PLXND1
MARCKS.2	1.2e-17	-1.03812	0.422	0.612	1.77e-13	small_intestine	MARCKS
CD151.1	1.27e-17	0.615617	0.701	0.633	1.87e-13	small_intestine	CD151
SOX18.1	1.32e-17	1.04217	0.335	0.186	1.94e-13	small_intestine	SOX18
VMP1.1	1.36e-17	-0.991453	0.184	0.402	2e-13	small_intestine	VMP1
NKTR.1	1.52e-17	0.778034	0.628	0.504	2.24e-13	small_intestine	NKTR
SETX.1	1.7e-17	1.16576	0.344	0.198	2.51e-13	small_intestine	SETX
CTSS.2	2.09e-17	-1.34568	0.165	0.353	3.08e-13	small_intestine	CTSS
RFK	2.37e-17	1.56541	0.318	0.187	3.49e-13	small_intestine	RFK
SQSTM1.1	2.59e-17	-0.818078	0.686	0.812	3.81e-13	small_intestine	SQSTM1
LAYN.1	2.89e-17	1.11631	0.5	0.376	4.26e-13	small_intestine	LAYN
ST6GALNAC3	3.16e-17	1.31514	0.344	0.204	4.66e-13	small_intestine	ST6GALNAC3
TNS1	3.64e-17	1.39045	0.42	0.274	5.36e-13	small_intestine	TNS1
TNIP1.2	3.65e-17	-1.36437	0.139	0.328	5.37e-13	small_intestine	TNIP1
FAM133B.1	3.71e-17	-1.30344	0.177	0.373	5.46e-13	small_intestine	FAM133B
PDE2A.1	3.81e-17	1.11421	0.446	0.304	5.62e-13	small_intestine	PDE2A
NCK1.1	6.05e-17	-1.15938	0.182	0.378	8.92e-13	small_intestine	NCK1
TGFBR2.1	6.27e-17	0.612537	0.68	0.562	9.24e-13	small_intestine	TGFBR2
SH3BGRL2	6.86e-17	1.21807	0.409	0.266	1.01e-12	small_intestine	SH3BGRL2
PPDPF.1	7.46e-17	0.592489	0.753	0.742	1.1e-12	small_intestine	PPDPF
ADAR	1.2e-16	1.21093	0.392	0.251	1.77e-12	small_intestine	ADAR
DDX3X.2	1.26e-16	-0.868462	0.416	0.623	1.85e-12	small_intestine	DDX3X
RDX	1.28e-16	-0.866081	0.355	0.56	1.89e-12	small_intestine	RDX
MGST2.1	1.42e-16	0.667973	0.673	0.578	2.1e-12	small_intestine	MGST2
CISD1	1.51e-16	-1.0431	0.186	0.379	2.22e-12	small_intestine	CISD1
ZFP36L1.1	3.21e-16	-0.959972	0.513	0.675	4.72e-12	small_intestine	ZFP36L1
ADD1	3.41e-16	1.082	0.446	0.308	5.02e-12	small_intestine	ADD1
RAB5C.1	3.62e-16	-0.658718	0.34	0.555	5.32e-12	small_intestine	RAB5C
SLC2A3.2	5.84e-16	-1.59833	0.13	0.31	8.61e-12	small_intestine	SLC2A3
CSGALNACT1.1	6.26e-16	1.22574	0.361	0.227	9.22e-12	small_intestine	CSGALNACT1
MTDH	7.07e-16	0.706447	0.617	0.52	1.04e-11	small_intestine	MTDH
DMTN.1	7.35e-16	1.29791	0.351	0.219	1.08e-11	small_intestine	DMTN
KIAA1109	8.13e-16	1.21296	0.303	0.171	1.2e-11	small_intestine	KIAA1109
DNAJB4.2	1.28e-15	-1.52338	0.169	0.342	1.89e-11	small_intestine	DNAJB4
TACC1	1.39e-15	0.814076	0.582	0.467	2.05e-11	small_intestine	TACC1
BNIP3.2	1.42e-15	-1.30831	0.193	0.381	2.1e-11	small_intestine	BNIP3
SVIL.2	1.48e-15	-0.865895	0.165	0.351	2.18e-11	small_intestine	SVIL
FN1.2	1.52e-15	-0.569513	0.253	0.487	2.23e-11	small_intestine	FN1
TMOD3	1.63e-15	1.06479	0.535	0.443	2.4e-11	small_intestine	TMOD3
RPL17.2	2.24e-15	-1.0512	0.517	0.646	3.29e-11	small_intestine	RPL17
ADGRF5.1	2.37e-15	1.14293	0.32	0.187	3.49e-11	small_intestine	ADGRF5
MALAT1.1	2.47e-15	-0.612366	0.998	0.995	3.64e-11	small_intestine	MALAT1
PSMB8.1	2.66e-15	-0.753933	0.284	0.49	3.92e-11	small_intestine	PSMB8
PSME2.1	2.76e-15	-0.922563	0.351	0.526	4.06e-11	small_intestine	PSME2
VPS13C.1	2.84e-15	1.06189	0.446	0.32	4.18e-11	small_intestine	VPS13C
CLIC1.1	2.93e-15	-0.527643	0.526	0.733	4.31e-11	small_intestine	CLIC1
MT1X.1	4.07e-15	1.11688	0.513	0.363	6e-11	small_intestine	MT1X
WNK1.1	4.21e-15	0.806121	0.504	0.373	6.2e-11	small_intestine	WNK1
TUBA1A.2	6.42e-15	-0.920961	0.476	0.635	9.46e-11	small_intestine	TUBA1A
CHIC2.1	6.88e-15	-0.836535	0.184	0.374	1.01e-10	small_intestine	CHIC2
SPTAN1.1	8.3e-15	0.968385	0.474	0.337	1.22e-10	small_intestine	SPTAN1
SMYD2	8.39e-15	1.25186	0.301	0.176	1.24e-10	small_intestine	SMYD2
PAK2	8.88e-15	0.809539	0.591	0.516	1.31e-10	small_intestine	PAK2
ACAP2	1.09e-14	1.25562	0.377	0.253	1.6e-10	small_intestine	ACAP2
TSC22D3	1.18e-14	1.37812	0.344	0.218	1.74e-10	small_intestine	TSC22D3
TMEM50A.1	1.2e-14	0.632527	0.723	0.678	1.76e-10	small_intestine	TMEM50A
DBI	1.24e-14	-0.628635	0.424	0.615	1.83e-10	small_intestine	DBI
SRSF2	1.24e-14	-0.742477	0.361	0.574	1.83e-10	small_intestine	SRSF2
TMEM140.1	1.26e-14	-1.13757	0.134	0.305	1.85e-10	small_intestine	TMEM140
ARHGAP29.1	2.2e-14	0.561687	0.699	0.629	3.25e-10	small_intestine	ARHGAP29
GGT5.2	2.84e-14	-0.893071	0.145	0.328	4.19e-10	small_intestine	GGT5
MYADM.2	2.98e-14	0.757458	0.519	0.385	4.39e-10	small_intestine	MYADM
UGP2	3.26e-14	-0.642843	0.312	0.521	4.8e-10	small_intestine	UGP2
RRBP1.1	4.37e-14	0.934602	0.509	0.382	6.44e-10	small_intestine	RRBP1
SF1.1	4.54e-14	0.83206	0.595	0.507	6.69e-10	small_intestine	SF1
MYH10	5.21e-14	1.31338	0.333	0.209	7.67e-10	small_intestine	MYH10
SNRPE	5.62e-14	-0.637464	0.288	0.476	8.28e-10	small_intestine	SNRPE
ACADVL.2	7.31e-14	-0.793471	0.281	0.469	1.08e-09	small_intestine	ACADVL
AFAP1L1	7.85e-14	0.955447	0.433	0.314	1.16e-09	small_intestine	AFAP1L1
EIF3D	8.13e-14	-0.638185	0.31	0.509	1.2e-09	small_intestine	EIF3D
CAV1.2	8.38e-14	-0.708055	0.71	0.826	1.23e-09	small_intestine	CAV1
SLC39A1.1	8.61e-14	-0.758965	0.31	0.492	1.27e-09	small_intestine	SLC39A1
CCT3	1.1e-13	-0.60401	0.301	0.507	1.63e-09	small_intestine	CCT3
PPP1R2	1.23e-13	0.64778	0.69	0.653	1.81e-09	small_intestine	PPP1R2
DDT	1.43e-13	-0.584911	0.236	0.421	2.1e-09	small_intestine	DDT
BAZ1A.2	1.56e-13	-0.825399	0.184	0.362	2.29e-09	small_intestine	BAZ1A
[truncated: 2,519 more rows]

## Sheet: Supplementary Data 5
	p_val	avg_log2FC	pct.1	pct.2	p_val_adj
EFEMP1	1.2e-23	2.23224	0.386	0.065	1.83e-19
XIST	5.65e-30	2.16334	0.337	0.006	8.65e-26
HSPA1B	1.98e-10	2.01563	0.31	0.121	3.03e-06
IFITM2	1.02e-31	1.84726	0.85	0.571	1.56e-27
CXCL2	2.31e-09	1.82304	0.261	0.091	3.55e-05
ZFP36	1.73e-06	1.81472	0.582	0.479	0.026512
CCL21	2.2e-30	1.81282	0.958	0.888	3.37e-26
HSPA1A	6.96e-10	1.63804	0.542	0.35	1.07e-05
PPIA	1.03e-41	1.63282	0.879	0.559	1.58e-37
RPS26	1.31e-26	1.62973	0.846	0.694	2.01e-22
CDKN1A	1.82e-11	1.57976	0.327	0.121	2.78e-07
DNASE1L3	2.28e-12	1.52895	0.5	0.279	3.49e-08
TGM2	2.82e-14	1.45319	0.239	0.038	4.32e-10
MT1G	1.06e-11	1.45316	0.167	0.015	1.63e-07
TIMP1	5.7e-07	1.41023	0.712	0.568	0.00872427
PPDPF	1.2e-25	1.40846	0.739	0.424	1.83e-21
LYVE1	1.59e-14	1.37719	0.261	0.047	2.44e-10
ID3	4.01e-09	1.33141	0.376	0.185	6.14e-05
IFITM3	1.42e-25	1.30704	0.931	0.809	2.18e-21
RPL28	4.89e-43	1.27497	0.935	0.818	7.5e-39
PDLIM1	2.08e-15	1.26422	0.513	0.238	3.18e-11
RPLP0	1.38e-21	1.22539	0.804	0.559	2.12e-17
VWF	1.55e-09	1.21437	0.268	0.091	2.37e-05
RPS8	8.22e-34	1.20402	0.944	0.844	1.26e-29
HES1	4.53e-08	1.1953	0.281	0.121	0.000693131
RPL37	2.48e-29	1.17973	0.892	0.712	3.8e-25
RPS21	5.38e-25	1.1521	0.856	0.579	8.23e-21
RPL36	2.07e-31	1.12655	0.928	0.779	3.17e-27
RPS12	4.05e-37	1.12209	0.967	0.879	6.2e-33
CRTAP	5.17e-10	1.1098	0.281	0.103	7.93e-06
MT2A	6.58e-10	1.1097	0.582	0.4	1.01e-05
PNP	3.35e-09	1.09122	0.258	0.088	5.14e-05
RPL39	6.7e-26	1.08628	0.918	0.8	1.03e-21
BACE2	1.24e-09	1.08605	0.353	0.162	1.91e-05
MIF	8.16e-14	1.06094	0.722	0.544	1.25e-09
PNPLA2	4.74e-12	1.05835	0.474	0.247	7.25e-08
SH3BGRL3	4.63e-18	1.04622	0.771	0.529	7.09e-14
PCBP2	2.68e-17	1.04064	0.66	0.391	4.11e-13
RPLP1	5.64e-34	1.03912	0.971	0.868	8.63e-30
RPS28	3.63e-38	1.0323	0.974	0.921	5.56e-34
SQSTM1	5.88e-08	1.03048	0.549	0.385	0.000900717
TMSB10	2.24e-37	1.01735	0.99	0.968	3.43e-33
S100A10	2.92e-27	1.01367	0.931	0.85	4.47e-23
CLU	1.83e-11	0.986227	0.784	0.621	2.8e-07
GAPDH	4.73e-19	0.969649	0.866	0.712	7.25e-15
RHOB	1.36e-07	0.962139	0.438	0.262	0.00208952
FBLN2	1.42e-06	0.941355	0.154	0.044	0.0217271
RPL32	2.91e-34	0.939377	0.971	0.924	4.45e-30
RARRES2	7.81e-12	0.923382	0.458	0.206	1.2e-07
VAMP5	3.28e-12	0.917353	0.539	0.297	5.03e-08
RELB	5.92e-07	0.9147	0.147	0.038	0.00906533
HSPA8	7.76e-07	0.910209	0.667	0.529	0.011887
S100A11	1.42e-10	0.909047	0.549	0.341	2.18e-06
RPL29	9.51e-22	0.866317	0.912	0.791	1.46e-17
LRRC32	7.81e-10	0.858324	0.16	0.024	1.2e-05
SNCG	4.06e-08	0.853993	0.575	0.394	0.000622399
RPSA	3.78e-12	0.85379	0.712	0.547	5.79e-08
HSPB1	6.54e-16	0.852713	0.922	0.776	1e-11
SPHK1	2.56e-10	0.850839	0.252	0.071	3.92e-06
RPS15A	4.56e-21	0.848827	0.928	0.853	6.98e-17
RARRES3	1.74e-06	0.848503	0.216	0.088	0.0267064
RPL12	1.92e-20	0.836375	0.879	0.753	2.94e-16
RELN	3.86e-07	0.832403	0.359	0.194	0.00591404
RPS4X	6.9e-24	0.824713	0.905	0.868	1.06e-19
SH3BGRL2	6.11e-08	0.822787	0.147	0.029	0.000935416
RPL22	8.39e-16	0.821192	0.863	0.706	1.29e-11
RPL18A	1.43e-20	0.818984	0.925	0.859	2.19e-16
ARL5B	1.24e-06	0.818009	0.15	0.041	0.019046
EEF1A1	3.34e-30	0.81389	0.987	0.926	5.12e-26
RPL30	3.34e-24	0.813597	0.944	0.815	5.11e-20
CST3	9.83e-10	0.811127	0.745	0.568	1.51e-05
TRIB1	8.72e-08	0.809703	0.131	0.021	0.00133552
RPL7A	4.86e-19	0.807331	0.876	0.753	7.44e-15
SNHG8	9.96e-09	0.805127	0.235	0.076	0.000152525
FLT4	2.49e-09	0.804246	0.572	0.353	3.81e-05
NDUFS5	1.69e-08	0.800519	0.507	0.303	0.000258376
RPS13	2.63e-21	0.78303	0.899	0.821	4.03e-17
TFF3	5.19e-17	0.779208	0.944	0.926	7.96e-13
RPL18	1.6e-19	0.77132	0.902	0.788	2.45e-15
PTMS	9.42e-09	0.770908	0.66	0.476	0.000144292
RPS3	1.04e-18	0.770004	0.918	0.871	1.59e-14
GNG5	5.33e-08	0.75101	0.556	0.385	0.000816062
RPS23	1.53e-23	0.744235	0.938	0.865	2.34e-19
STAB1	3.16e-06	0.74377	0.232	0.097	0.0483258
RPL19	5.02e-22	0.73978	0.922	0.859	7.69e-18
IGFBP4	1.39e-08	0.739598	0.719	0.571	0.000213167
RPL37A	4.56e-15	0.731518	0.899	0.762	6.98e-11
POLR2L	7.07e-10	0.730478	0.775	0.647	1.08e-05
RPL8	2.07e-18	0.72775	0.908	0.835	3.18e-14
FTL	6.61e-16	0.724127	0.925	0.885	1.01e-11
RPS24	1.55e-16	0.723562	0.925	0.826	2.38e-12
RPL14	2.22e-14	0.722356	0.863	0.753	3.4e-10
SERF2	1.37e-15	0.720424	0.892	0.776	2.1e-11
RPLP2	6.08e-17	0.719677	0.892	0.771	9.31e-13
RPS15	6.21e-22	0.719391	0.954	0.897	9.51e-18
PRKAR1B	2.26e-07	0.713571	0.225	0.082	0.00346546
MARCKSL1	2.42e-07	0.712635	0.552	0.385	0.00370532
VAT1	5.58e-07	0.705559	0.232	0.091	0.00854423
RPL38	1.25e-09	0.702438	0.719	0.55	1.92e-05
LGALS1	5.55e-07	0.697849	0.667	0.5	0.00850756
NUTF2	6.51e-09	0.694353	0.242	0.076	9.97e-05
ATOX1	5.59e-07	0.686479	0.412	0.244	0.00856319
GNAS	1.21e-06	0.686085	0.752	0.656	0.0185745
FXYD5	2.21e-06	0.685088	0.376	0.215	0.0338181
SRPX	7.39e-07	0.663859	0.17	0.05	0.0113143
HSP90B1	5.68e-07	0.659385	0.644	0.462	0.00869254
RPS7	2.94e-15	0.655692	0.895	0.779	4.5e-11
RHOA	3.41e-08	0.654658	0.644	0.447	0.000522894
COTL1	1.33e-07	0.653796	0.225	0.079	0.00203591
COX8A	5.65e-08	0.65104	0.572	0.4	0.000865797
FKBP1A	5.87e-09	0.644322	0.765	0.659	8.99e-05
TGFB1	1.29e-07	0.640452	0.239	0.085	0.00197136
CFL1	3.97e-09	0.632539	0.778	0.629	6.08e-05
UMOD	4.04e-07	0.630358	0.108	0.015	0.00618464
PSME1	3.12e-08	0.628668	0.451	0.25	0.000478438
CTSH	2.19e-06	0.627557	0.203	0.076	0.033468
TIE1	4.7e-07	0.626506	0.503	0.321	0.00720125
TSHZ2	2.87e-06	0.623837	0.157	0.047	0.0439584
TPT1	3.58e-16	0.623258	0.954	0.841	5.49e-12
PFN1	1.87e-10	0.621564	0.794	0.615	2.87e-06
RPL11	1.28e-16	0.621331	0.935	0.903	1.96e-12
COX4I1	6.34e-07	0.619915	0.673	0.559	0.00970371
RPS5	8.69e-09	0.617784	0.833	0.715	0.000133085
DCXR	2.62e-07	0.617414	0.186	0.056	0.00400649
SDC4	2.01e-06	0.61631	0.154	0.044	0.0308256
TOMM7	2.18e-07	0.608379	0.634	0.471	0.00334445
COX7C	1.55e-09	0.607948	0.657	0.462	2.37e-05
TIMP2	2.1e-06	0.603181	0.598	0.447	0.0321986
TMEM258	2.64e-06	0.602085	0.52	0.356	0.0404595
UBA52	2.5e-10	0.598191	0.81	0.712	3.83e-06
RPS25	1.73e-10	0.595604	0.882	0.785	2.65e-06
COX6B1	1.41e-08	0.587254	0.605	0.397	0.000215531
COX6C	1.33e-07	0.572692	0.641	0.459	0.00204114
FAU	4.92e-13	0.558529	0.902	0.809	7.54e-09
ROMO1	2.66e-07	0.543427	0.402	0.215	0.00407465
RPL35A	6.6e-13	0.535699	0.925	0.874	1.01e-08
BCL3	1.42e-06	0.534163	0.108	0.018	0.0217546
CD151	2.61e-06	0.533516	0.686	0.556	0.0399791
PTMA	1.3e-10	0.527734	0.941	0.894	1.98e-06
RPL6	1.62e-07	0.517119	0.846	0.782	0.00248071
RPL26	8.55e-11	0.504631	0.908	0.906	1.31e-06
VIM	1.69e-08	0.499923	0.954	0.838	0.000259389
RPL24	6.96e-10	0.499747	0.859	0.774	1.07e-05
TFPI	1.41e-07	0.486794	0.922	0.812	0.00215479
RPS19	3.36e-12	0.469875	0.951	0.885	5.14e-08
TMA7	2.04e-07	0.462465	0.673	0.485	0.00313117
ACTB	5.9e-08	0.456624	0.931	0.894	0.00090426
ANXA2	6.34e-07	0.454856	0.863	0.803	0.00970557
MYL6	2.75e-11	0.449767	0.928	0.874	4.21e-07
RPL10	8.07e-10	0.418997	0.964	0.991	1.24e-05
RPL13	1.13e-11	0.413323	0.951	0.962	1.73e-07
RPS27A	1.35e-08	0.404201	0.948	0.924	0.000207508
RPL35	5.17e-08	0.381813	0.837	0.738	0.000792013
RPS27	1.26e-08	0.333039	0.935	0.871	0.000192824
IGFBP7	5.41e-07	-0.308767	0.967	0.988	0.00828733
HLA-C	9.88e-09	-0.462719	0.81	0.876	0.000151325
DMTF1	2.03e-06	-0.487694	0.042	0.156	0.0311582
RBM27	2.53e-07	-0.509109	0.036	0.159	0.00387594
AKAP2	6.23e-07	-0.573459	0.124	0.276	0.00954704
CYR61	3.71e-08	-0.578146	0.359	0.591	0.000568344
ALG11	6.18e-07	-0.587566	0.023	0.126	0.00947105
RPGR	2.18e-06	-0.591839	0.141	0.297	0.0333606
RBM39	9.29e-07	-0.592817	0.431	0.585	0.0142275
EIF3C	1.25e-07	-0.595203	0.131	0.3	0.00191618
WDR83	1.1e-06	-0.598569	0.042	0.162	0.0168695
CLCN3	4.61e-07	-0.600019	0.101	0.256	0.00705842
LUC7L3	9.22e-07	-0.600851	0.314	0.494	0.0141257
HNRNPA2B1	5.89e-08	-0.601546	0.66	0.729	0.00090279
SRSF5	5.29e-08	-0.61082	0.392	0.579	0.000810226
FAXC	3.87e-07	-0.614461	0.026	0.138	0.00592139
ANKRD11	1.96e-06	-0.6338	0.147	0.3	0.0299568
PHKB	9.73e-07	-0.634692	0.105	0.256	0.0148956
UBE2V1	1.18e-07	-0.636506	0.15	0.324	0.00180499
EIF3CL	3.87e-08	-0.639354	0.101	0.268	0.000592483
PHAX	4.08e-07	-0.639638	0.042	0.165	0.00625212
ODF2L	1.75e-06	-0.639828	0.32	0.479	0.0267988
FILIP1	2.96e-06	-0.6482	0.114	0.259	0.0453126
NIPBL	8.65e-07	-0.650002	0.121	0.274	0.0132556
BCLAF1	1.35e-06	-0.654176	0.242	0.412	0.0206463
HIF3A	1.89e-07	-0.655445	0.095	0.253	0.00289771
PALM2-AKAP2	9.38e-09	-0.660792	0.092	0.259	0.000143628
KAT6B	1.81e-06	-0.664847	0.088	0.224	0.02776
OPHN1	1.22e-06	-0.669882	0.033	0.141	0.0186322
DOCK5	6.83e-07	-0.670899	0.275	0.459	0.0104631
SUN1	6.47e-07	-0.682231	0.17	0.335	0.00990638
MATR3	8.91e-09	-0.683582	0.15	0.335	0.000136467
AC007743.1	1.57e-07	-0.686526	0.02	0.129	0.00239836
RTN4	2.33e-08	-0.686651	0.48	0.662	0.000356162
UTRN	1.56e-06	-0.691235	0.49	0.624	0.0238393
GTF2IRD2	1.2e-06	-0.692249	0.114	0.262	0.0183338
PNN	1.72e-06	-0.701732	0.229	0.379	0.0263515
IQCJ-SCHIP1	2.69e-06	-0.711603	0.033	0.135	0.0412256
CPS1	1.88e-07	-0.712331	0.013	0.115	0.00287981
RGPD5	9.61e-08	-0.719218	0.052	0.188	0.00147258
ANKHD1-EIF4EBP3	1.07e-07	-0.723338	0.108	0.268	0.00163341
TRIP11	4.53e-08	-0.729684	0.225	0.409	0.000693896
RGS16	9.41e-08	-0.730723	0.261	0.453	0.00144123
CCDC88A	3.28e-07	-0.735889	0.173	0.347	0.00502599
MACF1	4.4e-08	-0.736342	0.363	0.541	0.000673147
PIGL	8.08e-09	-0.736926	0.02	0.147	0.000123808
ARGLU1	1.94e-10	-0.741569	0.405	0.626	2.97e-06
MIRLET7BHG	8.27e-09	-0.742019	0.023	0.156	0.0001266
GOLGB1	1.44e-06	-0.742952	0.17	0.321	0.0220599
ZKSCAN1	2.54e-08	-0.743948	0.121	0.3	0.000388422
RPAP2	8.29e-07	-0.756722	0.078	0.215	0.0126996
ACSL3	4.25e-07	-0.764208	0.092	0.235	0.00651163
KCP	1.32e-06	-0.769179	0.026	0.129	0.0202056
AKAP9	6.1e-08	-0.769732	0.252	0.435	0.000933991
KCNMB1	3.01e-07	-0.777007	0.036	0.156	0.00460642
ZC3H11A	7.58e-10	-0.777822	0.121	0.315	1.16e-05
SAMD12	5.27e-07	-0.779537	0.042	0.162	0.0080776
ANKRD12	5.25e-08	-0.781396	0.225	0.409	0.000804191
GTPBP4	2.65e-06	-0.782613	0.131	0.276	0.040615
GPATCH2	3.3e-07	-0.785382	0.101	0.25	0.00505916
METTL21A	1.71e-08	-0.785921	0.069	0.226	0.000261821
MTUS1	7.88e-09	-0.786682	0.461	0.609	0.000120713
PRSS27	1.86e-07	-0.795226	0.013	0.115	0.00284963
VSTM4	4.27e-07	-0.807495	0.111	0.262	0.00654371
GK5	8.89e-08	-0.811924	0.049	0.185	0.00136225
UACA	7.61e-07	-0.815173	0.216	0.376	0.0116606
DDX39B	1.66e-11	-0.8171	0.176	0.415	2.54e-07
RNF14	3.55e-07	-0.818673	0.069	0.203	0.00543554
MTMR9	3.05e-06	-0.81949	0.098	0.229	0.046762
TRIM52	3.21e-07	-0.820542	0.049	0.176	0.00490961
REV3L	7.29e-09	-0.822025	0.124	0.318	0.000111684
ARID4B	9.64e-08	-0.827591	0.232	0.409	0.00147723
BAZ2B	8.58e-09	-0.833012	0.19	0.382	0.000131336
RPL21	9.37e-10	-0.844414	0.729	0.912	1.44e-05
RUNDC1	2.95e-08	-0.846175	0.02	0.138	0.000451595
USP8	2.64e-07	-0.853702	0.173	0.341	0.00405087
IRS2	1.5e-08	-0.854923	0.026	0.156	0.000229955
AK9	5.57e-07	-0.855931	0.072	0.206	0.00852736
PDE3B	2.1e-07	-0.867125	0.026	0.138	0.00321093
ITGA1	5.13e-08	-0.872022	0.356	0.526	0.000785331
ARHGAP18	3.29e-08	-0.876792	0.108	0.274	0.000503142
SAMD4B	6.5e-08	-0.879087	0.105	0.271	0.000995935
N4BP2L2	1.02e-13	-0.879548	0.461	0.726	1.56e-09
LRCH3	3.62e-08	-0.881403	0.092	0.253	0.000554604
IGFBP5	2.38e-13	-0.883781	0.268	0.568	3.65e-09
PSMA3-AS1	2.12e-07	-0.885651	0.124	0.285	0.00324292
KANSL3	2.18e-06	-0.890994	0.039	0.147	0.0333788
ATXN2	4.97e-07	-0.891367	0.111	0.259	0.00761228
LUM	1.64e-06	-0.892781	0.013	0.103	0.0251044
ZFYVE16	7.08e-08	-0.897162	0.127	0.294	0.00108361
RPS20	2.35e-12	-0.897396	0.487	0.682	3.6e-08
FSCN3	9.76e-12	-0.899221	0.039	0.218	1.5e-07
MYH7B	4.85e-07	-0.91105	0.02	0.124	0.00742256
IGFBP2	5.25e-07	-0.911443	0.069	0.2	0.00803608
ZBTB16	3.95e-14	-0.912193	0.059	0.285	6.05e-10
ZBED6	4.24e-11	-0.915203	0.111	0.315	6.49e-07
KIAA1328	7.97e-09	-0.920765	0.072	0.232	0.000122125
ZNF461	2.16e-06	-0.926054	0.049	0.162	0.0331541
XIAP	1.77e-09	-0.926578	0.18	0.388	2.71e-05
PTGR1	1.72e-08	-0.929935	0.046	0.191	0.000262798
MPV17L	6.31e-10	-0.934201	0.02	0.162	9.67e-06
CAMK2N1	2.78e-12	-0.936497	0.131	0.368	4.26e-08
GPSM2	6.4e-09	-0.93887	0.059	0.212	9.8e-05
LYRM7	3.35e-09	-0.93926	0.062	0.226	5.13e-05
RSRP1	2.03e-13	-0.940891	0.32	0.591	3.1e-09
EIF4A1	4.68e-13	-0.949376	0.356	0.612	7.17e-09
CEP68	6.37e-09	-0.954687	0.216	0.409	9.75e-05
SEC23A	1.39e-07	-0.958071	0.114	0.268	0.0021344
SRGAP2B	2.8e-11	-0.961763	0.147	0.368	4.28e-07
BEND7	2.46e-08	-0.964088	0.065	0.218	0.000376232
MGLL	8.36e-10	-0.964197	0.193	0.394	1.28e-05
NPIPB3	9.73e-09	-0.969086	0.056	0.203	0.000148969
NPIPB4	7.98e-09	-0.970681	0.049	0.194	0.000122178
SCHIP1	2.48e-08	-0.971793	0.033	0.162	0.000379571
DNAJC25-GNG10	7.08e-11	-0.975977	0.082	0.271	1.08e-06
FAM228B	2.94e-10	-0.980898	0.033	0.191	4.5e-06
REL	4.22e-17	-0.982042	0.222	0.544	6.46e-13
RPS6KA5	3.1e-08	-0.983128	0.069	0.221	0.000475507
DDX3Y	2.39e-14	-0.989921	0.065	0.3	3.66e-10
ANGPT2	9.41e-16	-0.99199	0.353	0.621	1.44e-11
SYNE1	6.98e-13	-0.994069	0.199	0.459	1.07e-08
ANKRD36	7.55e-11	-0.994904	0.085	0.282	1.16e-06
CNOT4	5.59e-09	-0.995696	0.095	0.274	8.57e-05
TMEM45A	3.53e-09	-0.996048	0.092	0.262	5.41e-05
SBF2	5.18e-13	-0.998347	0.203	0.459	7.93e-09
ZNF556	1.47e-08	-1.00481	0.046	0.188	0.000224607
RNF170	3.8e-08	-1.00484	0.075	0.226	0.000581865
SMG1	1.74e-10	-1.00655	0.127	0.338	2.67e-06
P2RX7	3.07e-08	-1.00767	0.033	0.162	0.000469695
TMBIM4	2.58e-10	-1.00929	0.369	0.574	3.95e-06
ANKRD36C	1.24e-09	-1.01559	0.059	0.221	1.9e-05
DST	5.84e-13	-1.02032	0.458	0.662	8.94e-09
TMC8	6.27e-08	-1.02193	0.013	0.121	0.000961071
U2AF1	2.89e-17	-1.02352	0.183	0.485	4.43e-13
ANKRD36B	2.86e-11	-1.02417	0.069	0.262	4.38e-07
MRC1	2.14e-11	-1.02563	0.448	0.641	3.28e-07
CWC25	5.14e-07	-1.02637	0.163	0.324	0.00786563
CD36	5.9e-14	-1.02806	0.405	0.641	9.03e-10
PPP1R3B	4.17e-08	-1.02921	0.111	0.274	0.000638249
UCKL1-AS1	9.54e-12	-1.03162	0.029	0.203	1.46e-07
SLC35E3	1.34e-06	-1.03924	0.105	0.241	0.020476
WDPCP	7.84e-08	-1.03937	0.065	0.209	0.00120137
TPM1	8.25e-09	-1.04875	0.206	0.388	0.000126335
TBC1D8B	2.35e-14	-1.04985	0.088	0.332	3.6e-10
MGAT4A	1.49e-10	-1.05095	0.082	0.276	2.29e-06
POMGNT1	6.23e-10	-1.05115	0.141	0.338	9.55e-06
CYB561A3	9.33e-09	-1.05648	0.118	0.291	0.000142926
PCSK7	3.37e-12	-1.05773	0.114	0.338	5.17e-08
DCUN1D2	6.18e-11	-1.06619	0.059	0.238	9.47e-07
MIPOL1	5.53e-12	-1.07117	0.095	0.303	8.47e-08
SLC43A2	1.93e-08	-1.07301	0.095	0.259	0.000294858
SYNE2	4.42e-12	-1.07554	0.245	0.479	6.76e-08
NME1-NME2	1.61e-17	-1.08103	0.176	0.476	2.47e-13
IGHG3	1.37e-06	-1.08331	0.016	0.109	0.0210005
MAB21L3	5.72e-10	-1.08442	0.052	0.218	8.76e-06
GGPS1	3.55e-10	-1.08608	0.075	0.25	5.44e-06
GTF2H2	2.21e-08	-1.08981	0.121	0.285	0.000339227
CD96	2.73e-10	-1.09033	0.036	0.194	4.18e-06
KCNK6	1.39e-10	-1.09495	0.065	0.247	2.13e-06
ISG20L2	9.31e-09	-1.09722	0.108	0.276	0.000142593
U2AF1L5	6.85e-21	-1.10352	0.167	0.503	1.05e-16
FTX	5.99e-16	-1.11279	0.18	0.471	9.17e-12
GNB5	8.29e-10	-1.11621	0.121	0.312	1.27e-05
GBP4	1.04e-09	-1.12008	0.121	0.306	1.6e-05
IKZF3	2.19e-10	-1.12339	0.036	0.194	3.36e-06
FSIP2	3.89e-10	-1.1373	0.046	0.209	5.95e-06
HSPA4L	1.44e-10	-1.13998	0.056	0.229	2.21e-06
ESCO2	1.62e-09	-1.14366	0.108	0.282	2.48e-05
MORC4	1.04e-14	-1.15219	0.114	0.374	1.6e-10
BLOC1S6	6e-14	-1.15433	0.193	0.447	9.19e-10
TBCK	4.04e-11	-1.15527	0.095	0.294	6.19e-07
CYSLTR1	4.47e-11	-1.15604	0.039	0.209	6.84e-07
CFAP54	7.68e-12	-1.16184	0.085	0.294	1.18e-07
ARMC10	7.93e-15	-1.16243	0.15	0.415	1.22e-10
SRGAP3	4.66e-15	-1.1659	0.16	0.438	7.14e-11
SAR1A	1.28e-09	-1.1827	0.193	0.397	1.96e-05
GTDC1	2.09e-10	-1.19194	0.02	0.165	3.2e-06
ARFGAP2	1.37e-09	-1.19509	0.098	0.276	2.1e-05
RBL1	2.56e-09	-1.20685	0.023	0.159	3.92e-05
TLCD2	2.37e-10	-1.21242	0.059	0.229	3.62e-06
LAIR1	3.68e-10	-1.21419	0.078	0.256	5.64e-06
ZNF665	7.21e-15	-1.21597	0.049	0.276	1.1e-10
NKTR	2.3e-16	-1.21786	0.324	0.609	3.52e-12
RPS4Y1	6.36e-21	-1.21808	0.124	0.476	9.74e-17
MACC1	6.03e-12	-1.23963	0.029	0.203	9.23e-08
TRIM56	1.26e-12	-1.2405	0.157	0.394	1.93e-08
MALAT1	6.47e-62	-1.25353	0.974	1	9.91e-58
AK3	6.71e-09	-1.26288	0.225	0.4	0.000102736
PHACTR4	1.94e-12	-1.26469	0.212	0.441	2.96e-08
CBWD3	1.71e-12	-1.26479	0.075	0.279	2.63e-08
AC023590.1	6.69e-11	-1.27943	0.046	0.218	1.03e-06
KPNA5	1.93e-16	-1.30524	0.108	0.379	2.96e-12
ZZEF1	8.15e-11	-1.31126	0.059	0.238	1.25e-06
NEDD4	3.78e-16	-1.31538	0.167	0.447	5.79e-12
FMN1	2.58e-13	-1.32031	0.059	0.271	3.95e-09
NPIPB5	1.38e-17	-1.32219	0.095	0.368	2.11e-13
BCDIN3D	1.35e-09	-1.32788	0.036	0.185	2.07e-05
RFFL	1.75e-13	-1.3289	0.052	0.265	2.69e-09
KIAA1324	4.22e-11	-1.33034	0.042	0.215	6.46e-07
CD82	4.05e-12	-1.33239	0.163	0.385	6.2e-08
APOL1	8.95e-11	-1.3451	0.072	0.259	1.37e-06
ALDH2	1.58e-14	-1.36007	0.206	0.471	2.42e-10
ICA1L	1.74e-09	-1.36117	0.033	0.176	2.67e-05
AL645728.1	3.48e-18	-1.36558	0.016	0.256	5.33e-14
CCDC142	3.6e-15	-1.36901	0.098	0.347	5.52e-11
FBLIM1	4.95e-16	-1.37552	0.17	0.45	7.58e-12
LRRC58	2.55e-12	-1.37677	0.121	0.335	3.91e-08
MICAL3	1.85e-17	-1.37952	0.121	0.403	2.84e-13
CARF	2.44e-10	-1.38152	0.088	0.271	3.73e-06
APOBEC3A	5.53e-17	-1.38875	0.046	0.294	8.46e-13
TARBP1	1.63e-11	-1.39002	0.052	0.235	2.5e-07
GPIHBP1	5.76e-18	-1.3924	0.085	0.371	8.82e-14
PIGN	3.77e-19	-1.39452	0.131	0.438	5.77e-15
FEM1A	1.51e-14	-1.40075	0.072	0.303	2.32e-10
MEMO1	6.2e-12	-1.40216	0.085	0.288	9.49e-08
TPGS1	7.88e-14	-1.40913	0.163	0.409	1.21e-09
ZNF385D	3.34e-24	-1.41058	0.284	0.659	5.11e-20
SEMA3E	4.67e-12	-1.45128	0.042	0.226	7.16e-08
VWCE	2.31e-13	-1.50024	0.02	0.203	3.54e-09
LTBR	7.46e-16	-1.50661	0.17	0.447	1.14e-11
ATP9B	1.89e-19	-1.51862	0.131	0.441	2.9e-15
L2HGDH	2.64e-22	-1.52159	0.098	0.435	4.05e-18
HMCN2	1.21e-16	-1.52346	0.052	0.3	1.86e-12
TF	1.16e-13	-1.52535	0.042	0.247	1.78e-09
TBC1D15	1.11e-27	-1.55333	0.288	0.682	1.7e-23
ZNF605	1.62e-15	-1.55555	0.105	0.359	2.47e-11
SLC16A7	1.57e-16	-1.57374	0.069	0.324	2.41e-12
FBXO48	7.59e-19	-1.5786	0.154	0.453	1.16e-14
ZBED3-AS1	8.09e-20	-1.59335	0.095	0.397	1.24e-15
ACSL6	1.58e-14	-1.6066	0.078	0.315	2.42e-10
MTHFD1	3.21e-17	-1.63565	0.095	0.365	4.92e-13
DNAJC21	1.64e-26	-1.66116	0.157	0.538	2.51e-22
LINC00504	4.72e-24	-1.67857	0.118	0.471	7.23e-20
OLMALINC	7.4e-29	-1.6793	0.131	0.538	1.13e-24
KCNQ1OT1	2.87e-34	-1.75762	0.154	0.626	4.4e-30
FRMD6-AS1	7.09e-23	-1.7617	0.085	0.415	1.09e-18
SEMA6B	3.76e-26	-1.83127	0.101	0.468	5.75e-22
ZNF526	6.91e-23	-1.86019	0.085	0.409	1.06e-18
UGDH-AS1	2.42e-29	-1.93779	0.124	0.532	3.7e-25
PNPT1	8.02e-27	-1.96423	0.118	0.491	1.23e-22
C2CD3	1.86e-29	-1.97597	0.137	0.538	2.84e-25
IGHA1	9.31e-20	-2.05839	0.023	0.282	1.43e-15
ORC4	2.57e-31	-2.05938	0.163	0.597	3.94e-27
RAB3B	6.52e-53	-2.06218	0.186	0.779	9.99e-49
CHST12	5.19e-39	-2.06534	0.288	0.765	7.95e-35
NMNAT3	4.75e-38	-2.0731	0.144	0.635	7.27e-34
NABP1	7.95e-41	-2.12806	0.157	0.662	1.22e-36
SYTL2	5.65e-48	-2.15149	0.193	0.75	8.66e-44
YIPF6	3.35e-39	-2.17128	0.18	0.662	5.13e-35
IGHG2	2.78e-19	-2.17172	0.02	0.271	4.26e-15
LINC00887	2.31e-34	-2.22675	0.137	0.591	3.54e-30
NNT-AS1	2.35e-49	-2.39441	0.196	0.741	3.6e-45
IGHG1	6.57e-25	-2.58755	0.013	0.321	1.01e-20
IGLC2	2.18e-46	-2.67587	0.023	0.541	3.34e-42
IGKC	1.66e-65	-3.93391	0.082	0.741	2.55e-61

## Sheet: Supplementary Data 6
	p_val	avg_log2FC	pct.1	pct.2	p_val_adj
NNMT	8.2e-09	1.6807	0.69	0.241	0.000125646
EIF1	1.24e-07	0.942523	0.912	0.722	0.00189176
CD81	5.95e-07	1.40169	0.52	0.13	0.00911667
CLU	9.56e-07	1.25357	0.784	0.389	0.0146398
JUND	1.29e-06	1.60653	0.641	0.278	0.0197036
RPL27A	1.58e-06	0.849034	0.703	0.259	0.0241619
NAP1L1	3.06e-06	1.45197	0.415	0.074	0.0468314

## Sheet: Supplementary Data 7
	p_val	avg_log2FC	pct.1	pct.2	p_val_adj
IGKC	2.21e-18	4.04544	0.741	0.019	3.39e-14
NNT-AS1	3.13e-19	3.52821	0.741	0	4.8e-15
YIPF6	3.9e-16	3.45807	0.662	0	5.97e-12
LINC00887	1.08e-13	3.31378	0.591	0	1.66e-09
NMNAT3	3.46e-15	3.29327	0.635	0	5.3e-11
SYTL2	1.34e-19	3.27117	0.75	0	2.06e-15
RAB3B	7.32e-21	3.18552	0.779	0	1.12e-16
ORC4	3.57e-13	2.93665	0.597	0.019	5.47e-09
UGDH-AS1	7.38e-12	2.90633	0.532	0	1.13e-07
IGLC2	4.02e-12	2.81351	0.541	0	6.15e-08
KCNQ1OT1	3.69e-13	2.7298	0.626	0.037	5.66e-09
C2CD3	4.92e-12	2.72167	0.538	0	7.54e-08
CHST12	9.7e-16	2.68083	0.765	0.111	1.49e-11
DNAJC21	4.92e-12	2.6583	0.538	0	7.54e-08
IGHG1	1.58e-06	2.64704	0.321	0	0.0241626
TBC1D15	3.42e-14	2.60839	0.682	0.074	5.24e-10
OLMALINC	4.92e-12	2.60587	0.538	0	7.54e-08
NABP1	6.02e-14	2.60326	0.662	0.056	9.22e-10
LINC00504	4.12e-10	2.53919	0.471	0	6.31e-06
PNPT1	1.05e-09	2.44666	0.491	0.037	1.6e-05
FBXO48	1.21e-09	2.42448	0.453	0	1.85e-05
ZNF526	1.57e-08	2.28721	0.409	0	0.000240335
L2HGDH	3.45e-09	2.2602	0.435	0	5.28e-05
SEMA6B	2.89e-09	2.24098	0.468	0.019	4.43e-05
BLOC1S6	1.03e-08	2.22949	0.447	0.019	0.000158148
FRMD6-AS1	1.13e-08	2.22252	0.415	0	0.000172581
ACSL6	2.1e-06	2.20575	0.315	0	0.0321315
SYNE2	3.12e-09	2.19466	0.479	0.037	4.77e-05
ALDH2	9.1e-09	2.18867	0.471	0.037	0.000139301
ZBED3-AS1	3.01e-08	2.17201	0.397	0	0.000461749
CD82	5.72e-08	2.16762	0.385	0	0.00087635
PIGN	2.9e-09	2.16632	0.438	0	4.44e-05
ATP9B	1.39e-08	2.16207	0.441	0.019	0.000212798
CYR61	8.6e-09	2.15203	0.591	0.13	0.000131693
MTHFD1	1.71e-07	2.11867	0.365	0	0.00261336
ZNF605	6.48e-07	2.1086	0.359	0.019	0.00991989
MORC4	1.07e-07	2.06022	0.374	0	0.0016434
FBLIM1	2.06e-08	2.05499	0.45	0.037	0.000315952
ZNF385D	4.21e-12	2.03909	0.659	0.074	6.45e-08
EIF4A1	3.75e-11	2.00312	0.612	0.074	5.74e-07
NME1-NME2	2.86e-10	1.99861	0.476	0	4.38e-06
REL	1.51e-10	1.96932	0.544	0.037	2.32e-06
LTBR	5.75e-07	1.83275	0.447	0.074	0.00881354
NEDD4	1.48e-07	1.83212	0.447	0.056	0.00226831
APOLD1	6.55e-07	1.74593	0.394	0.037	0.0100291
MALAT1	1.67e-19	1.71909	1	1	2.55e-15
MICAL3	5.83e-07	1.71409	0.403	0.037	0.00892254
PHACTR4	2.91e-07	1.69751	0.441	0.056	0.00445886
SASH1	1.73e-07	1.5974	0.4	0.019	0.0026469
CAMK2N1	7.82e-07	1.58992	0.368	0.019	0.0119774
XIAP	1.23e-06	1.58262	0.388	0.037	0.01882
NAP1L1	2.43e-07	1.56293	0.462	0.074	0.00372672
N4BP2L2	1.04e-10	1.54963	0.726	0.185	1.59e-06
TPGS1	2.65e-06	1.54947	0.409	0.056	0.0406148
RPL21	2.06e-09	1.54492	0.912	0.463	3.16e-05
UACA	1.9e-06	1.52016	0.376	0.037	0.0291265
ARMC10	3e-06	1.51529	0.415	0.074	0.0459692
MRC1	4.81e-08	1.48619	0.641	0.185	0.000736411
CCDC142	2.78e-06	1.4321	0.347	0.019	0.0426541
KPNA5	1.54e-06	1.42956	0.379	0.037	0.0236128
ODF2L	7.53e-08	1.40404	0.479	0.056	0.00115336
MATR3	7.65e-07	1.40257	0.335	0	0.0117119
ZBED6	2.1e-06	1.39131	0.315	0	0.0321315
BPTF	3.02e-06	1.38994	0.394	0.056	0.0462431
NPIPB5	1.03e-06	1.37906	0.368	0.019	0.0158077
NNMT	4.53e-07	1.37634	0.626	0.241	0.00694093
RPL7	3.97e-08	1.36927	0.832	0.407	0.000607792
ZC3H11A	2.1e-06	1.35811	0.315	0	0.0321315
CD36	3.76e-07	1.32247	0.641	0.241	0.00575292
BRI3	8.13e-07	1.30686	0.432	0.074	0.0124544
NKTR	1.03e-06	1.3019	0.609	0.222	0.0157231
RPS4Y1	5.59e-07	1.29939	0.476	0.074	0.00856308
RPS20	3.78e-08	1.24541	0.682	0.241	0.00057938
CD81	2.92e-06	1.17495	0.497	0.13	0.0447966
MTUS1	2.31e-06	1.17419	0.609	0.204	0.035406
RPL27A	6.52e-08	1.17056	0.732	0.259	0.000999183
IGFBP5	2.21e-06	1.08325	0.568	0.167	0.0338822
U2AF1	5.65e-07	1.0008	0.485	0.074	0.00864699
NEAT1	1.09e-07	0.99161	0.885	0.63	0.00167376
U2AF1L5	3.11e-06	0.977062	0.503	0.111	0.0476902
SRGAP2B	1.05e-06	0.974943	0.368	0.019	0.016059
MARCKS	2.2e-06	0.836488	0.744	0.444	0.0337611
SRGAP3	2.98e-06	0.714666	0.438	0.074	0.0456677
IGFBP7	1.27e-06	0.60482	0.988	0.926	0.0195159
RPL10	1.02e-06	-0.728243	0.991	0.963	0.015594
EEF1A1	1.47e-08	-0.91652	0.926	0.926	0.000224491
RPL19	8.94e-08	-0.925596	0.859	0.889	0.00136865
RPL8	2.78e-07	-0.964328	0.835	0.852	0.00425903
RPS28	5.52e-08	-0.990267	0.921	0.907	0.000845547
RPS7	2.69e-07	-1.0234	0.779	0.796	0.00412201
RPS15	7.03e-08	-1.02656	0.897	0.87	0.00107638
RPS4X	1.46e-06	-1.0388	0.868	0.815	0.02234
RCC1	2.61e-06	-1.05049	0.009	0.111	0.0399228
POLR2L	3.73e-08	-1.07569	0.647	0.815	0.000571851
FTL	1.35e-06	-1.07683	0.885	0.852	0.0206628
RPL39	4.02e-07	-1.12945	0.8	0.815	0.00615928
RPL18	4.77e-09	-1.15393	0.788	0.852	7.31e-05
RPL29	1.83e-08	-1.17049	0.791	0.852	0.000280349
RPL32	9.54e-09	-1.17566	0.924	0.87	0.000146069
RPLP1	8.65e-11	-1.1873	0.868	0.889	1.32e-06
ACTB	5.28e-10	-1.26244	0.894	0.926	8.09e-06
TMSB10	3.81e-11	-1.27641	0.968	0.926	5.83e-07
RPS12	4.98e-09	-1.32203	0.879	0.87	7.63e-05
RPL37	2.48e-09	-1.38021	0.712	0.796	3.8e-05
RPL12	1.06e-09	-1.38892	0.753	0.833	1.62e-05
RPS8	3e-09	-1.45843	0.844	0.852	4.6e-05
TFF3	1.07e-08	-1.46578	0.926	0.889	0.000163327
GAPDH	7.49e-12	-1.47262	0.712	0.852	1.15e-07
RPL28	1.17e-10	-1.50611	0.818	0.815	1.79e-06
RPS26	8.99e-07	-1.50779	0.694	0.722	0.0137725
CST3	7.73e-08	-1.61562	0.568	0.722	0.00118325
IFITM3	4.48e-15	-1.62043	0.809	0.926	6.86e-11
PPDPF	1.08e-07	-1.7303	0.424	0.63	0.0016548
IFITM2	3.84e-09	-1.75993	0.571	0.722	5.89e-05
RPLP0	1.94e-11	-1.81599	0.559	0.759	2.98e-07
VWF	1.43e-08	-1.84107	0.091	0.352	0.000219006
HLA-DRB5	6.31e-10	-1.85676	0	0.111	9.66e-06
PPIA	2.04e-17	-2.01913	0.559	0.852	3.12e-13
LYVE1	1.09e-11	-2.07758	0.047	0.315	1.67e-07
MT1G	3.61e-19	-2.60525	0.015	0.315	5.53e-15
EFEMP1	5.78e-20	-3.20828	0.065	0.481	8.85e-16

## Sheet: Supplementary Data 8
	p_val	avg_log2FC	pct.1	pct.2	p_val_adj	cluster	gene
CCL21	8.43e-16	5.68682	0.936	1	1.29e-11	LEC	CCL21
TFF3	7.97e-13	4.41673	0.851	0.357	1.22e-08	LEC	TFF3
MMRN1	1.1e-12	6.2388	0.734	0.024	1.69e-08	LEC	MMRN1
FABP4	3.93e-12	10.4884	0.691	0	6.02e-08	LEC	FABP4
TFPI	1.72e-11	2.55469	0.872	0.595	2.63e-07	LEC	TFPI
PDPN	2.73e-08	8.09579	0.511	0	0.00041876	LEC	PDPN
EFEMP1	2.22e-07	5.42275	0.511	0.048	0.00340763	LEC	EFEMP1
AKAP12	9.25e-07	3.53117	0.628	0.238	0.0141731	LEC	AKAP12
CLDN5	9.47e-07	4.3813	0.553	0.143	0.0145036	LEC	CLDN5
PROX1	1.37e-06	7.63891	0.415	0	0.0209373	LEC	PROX1
ABI3BP	3.06e-06	7.26724	0.394	0	0.0469038	LEC	ABI3BP
RNASE1	8.38e-26	5.02617	1	0.106	1.28e-21	HEV	RNASE1
PLVAP	8.45e-26	5.0851	0.976	0.053	1.29e-21	HEV	PLVAP
IFITM1	3.86e-24	4.48835	0.976	0.064	5.91e-20	HEV	IFITM1
HLA-DQA1	5.54e-24	5.09345	0.929	0.043	8.48e-20	HEV	HLA-DQA1
IFI27	7.41e-23	4.0073	1	0.191	1.13e-18	HEV	IFI27
HLA-DPB1	3e-22	4.07903	0.976	0.16	4.59e-18	HEV	HLA-DPB1
HLA-DRA	3.44e-22	3.64684	1	0.191	5.26e-18	HEV	HLA-DRA
HLA-DRB1	6.84e-22	3.56281	1	0.202	1.05e-17	HEV	HLA-DRB1
HLA-DRB5	2.55e-21	3.09827	0.952	0.085	3.9e-17	HEV	HLA-DRB5
FAM167B	4.42e-21	5.59178	0.786	0.011	6.76e-17	HEV	FAM167B
SLCO2A1	1.06e-20	4.12424	0.833	0.032	1.62e-16	HEV	SLCO2A1
HLA-DQB1	2.18e-20	4.46805	0.786	0.021	3.34e-16	HEV	HLA-DQB1
CEACAM1	2.61e-20	4.58073	0.81	0.032	3.99e-16	HEV	CEACAM1
CD74	4.7e-20	3.1419	1	0.681	7.2e-16	HEV	CD74
HLA-DPA1	8.63e-20	3.54118	0.976	0.213	1.32e-15	HEV	HLA-DPA1
RAMP3	2.24e-19	3.14678	0.976	0.17	3.42e-15	HEV	RAMP3
BST2	2.05e-18	3.81935	0.857	0.096	3.14e-14	HEV	BST2
HLA-DMA	3.1e-18	3.76209	0.833	0.074	4.75e-14	HEV	HLA-DMA
ACKR1	1.2e-16	4.29834	0.738	0.053	1.83e-12	HEV	ACKR1
TCN2	2.29e-16	6.32479	0.619	0.011	3.5e-12	HEV	TCN2
RBP5	2.49e-16	3.46508	0.762	0.064	3.82e-12	HEV	RBP5
TINAGL1	3.4e-16	3.44131	0.81	0.096	5.21e-12	HEV	TINAGL1
SPARC	5.8e-16	2.86783	0.905	0.191	8.88e-12	HEV	SPARC
GSN	1.45e-15	2.52817	0.952	0.213	2.22e-11	HEV	GSN
PLAT	2.13e-15	4.15603	0.738	0.085	3.26e-11	HEV	PLAT
UBD	2.13e-15	4.15776	0.667	0.032	3.26e-11	HEV	UBD
GBP4	2.19e-15	2.9251	0.738	0.064	3.36e-11	HEV	GBP4
ICAM1	3.12e-15	4.21939	0.69	0.053	4.78e-11	HEV	ICAM1
APOL1	4.55e-15	4.70843	0.595	0.011	6.97e-11	HEV	APOL1
NPDC1	6.78e-15	3.02315	0.81	0.128	1.04e-10	HEV	NPDC1
LIMS2	7.65e-15	2.88289	0.667	0.032	1.17e-10	HEV	LIMS2
CLEC14A	1.08e-14	4.03173	0.619	0.021	1.65e-10	HEV	CLEC14A
ADGRL4	1.17e-14	3.49039	0.714	0.074	1.79e-10	HEV	ADGRL4
SLC9A3R2	1.45e-14	3.33342	0.786	0.117	2.21e-10	HEV	SLC9A3R2
FLT1	1.52e-14	3.52563	0.643	0.032	2.33e-10	HEV	FLT1
HLA-DQA2	3.13e-14	7.59029	0.524	0	4.79e-10	HEV	HLA-DQA2
EMP3	5.21e-14	4.28049	0.619	0.032	7.98e-10	HEV	EMP3
VWA1	7.04e-14	3.2319	0.619	0.032	1.08e-09	HEV	VWA1
IGFBP5	8.55e-14	2.64263	0.929	0.255	1.31e-09	HEV	IGFBP5
PBX1	1.09e-13	4.28275	0.548	0.011	1.67e-09	HEV	PBX1
TMSB4X	1.25e-13	1.43027	1	0.851	1.92e-09	HEV	TMSB4X
CTSC	1.47e-13	7.60208	0.5	0	2.26e-09	HEV	CTSC
HIPK2	1.57e-13	2.73511	0.667	0.053	2.41e-09	HEV	HIPK2
MMRN2	3.95e-13	3.31346	0.667	0.064	6.05e-09	HEV	MMRN2
IFI44L	6.79e-13	8.02145	0.476	0	1.04e-08	HEV	IFI44L
HEG1	6.94e-13	3.41509	0.643	0.064	1.06e-08	HEV	HEG1
TEK	8.2e-13	3.37006	0.619	0.053	1.26e-08	HEV	TEK
NTAN1	9.13e-13	1.65083	1	0.202	1.4e-08	HEV	NTAN1
B2M	1.08e-12	0.896088	1	0.947	1.66e-08	HEV	B2M
COTL1	1.18e-12	2.26667	0.857	0.191	1.8e-08	HEV	COTL1
PIK3C2A	1.88e-12	2.09927	0.643	0.064	2.89e-08	HEV	PIK3C2A
ESAM	2.31e-12	2.11554	0.81	0.16	3.54e-08	HEV	ESAM
UPP1	3.05e-12	2.7889	0.571	0.032	4.68e-08	HEV	UPP1
PLPP3	3.29e-12	2.54655	0.738	0.106	5.04e-08	HEV	PLPP3
CD93	4.55e-12	3.43123	0.548	0.032	6.97e-08	HEV	CD93
ENG	5.93e-12	1.83063	0.976	0.415	9.09e-08	HEV	ENG
HLA-DMB	8.18e-12	4.76569	0.476	0.011	1.25e-07	HEV	HLA-DMB
XAF1	8.62e-12	4.13318	0.476	0.011	1.32e-07	HEV	XAF1
MCAM	1.01e-11	3.47954	0.476	0.011	1.54e-07	HEV	MCAM
PSME2	2.09e-11	2.15618	0.81	0.191	3.21e-07	HEV	PSME2
TMEM88	2.97e-11	2.79016	0.619	0.074	4.55e-07	HEV	TMEM88
NOTCH4	4.21e-11	3.23125	0.548	0.043	6.45e-07	HEV	NOTCH4
NOSTRIN	4.37e-11	2.88713	0.452	0.011	6.69e-07	HEV	NOSTRIN
TNFRSF1A	5.21e-11	2.01511	0.738	0.128	7.99e-07	HEV	TNFRSF1A
EMCN	5.43e-11	1.76196	0.738	0.138	8.32e-07	HEV	EMCN
DUSP23	6e-11	3.05951	0.619	0.096	9.19e-07	HEV	DUSP23
LDHA	9.2e-11	1.94463	0.881	0.255	1.41e-06	HEV	LDHA
NUAK1	9.4e-11	3.52842	0.476	0.021	1.44e-06	HEV	NUAK1
SH3BP5	1.39e-10	1.79914	0.786	0.17	2.13e-06	HEV	SH3BP5
PRCP	1.44e-10	1.93666	0.833	0.255	2.21e-06	HEV	PRCP
IFI6	1.48e-10	2.1707	0.69	0.128	2.26e-06	HEV	IFI6
VCAM1	1.68e-10	4.3045	0.429	0.011	2.57e-06	HEV	VCAM1
CD40	1.68e-10	4.39854	0.429	0.011	2.57e-06	HEV	CD40
LRRC32	1.72e-10	2.94882	0.619	0.096	2.64e-06	HEV	LRRC32
CX3CL1	2.51e-10	7.79908	0.381	0	3.84e-06	HEV	CX3CL1
EHD4	3.32e-10	2.11083	0.69	0.117	5.09e-06	HEV	EHD4
CCDC85B	4.27e-10	1.85608	0.786	0.191	6.54e-06	HEV	CCDC85B
S100A11	5.39e-10	1.56767	1	0.415	8.26e-06	HEV	S100A11
SELE	6.64e-10	4.30458	0.405	0.011	1.02e-05	HEV	SELE
MPZL2	6.99e-10	3.72358	0.405	0.011	1.07e-05	HEV	MPZL2
DLC1	7.29e-10	2.44841	0.595	0.085	1.12e-05	HEV	DLC1
ARHGDIB	7.76e-10	3.20518	0.524	0.064	1.19e-05	HEV	ARHGDIB
INMT	1.05e-09	6.91535	0.357	0	1.6e-05	HEV	INMT
HOXB2	1.05e-09	6.92935	0.357	0	1.6e-05	HEV	HOXB2
IL32	1.17e-09	1.99963	0.762	0.191	1.79e-05	HEV	IL32
FAM84B	1.37e-09	3.07022	0.429	0.021	2.09e-05	HEV	FAM84B
HPCAL1	1.57e-09	2.43468	0.548	0.074	2.41e-05	HEV	HPCAL1
THY1	2.01e-09	5.02963	0.381	0.011	3.08e-05	HEV	THY1
ITM2A	2.07e-09	2.801	0.5	0.053	3.17e-05	HEV	ITM2A
JAM2	3.16e-09	3.66762	0.381	0.011	4.83e-05	HEV	JAM2
RDX	3.48e-09	2.06004	0.548	0.074	5.34e-05	HEV	RDX
PLPP1	3.91e-09	1.90161	0.667	0.128	5.99e-05	HEV	PLPP1
NQO1	4.3e-09	7.13377	0.333	0	6.58e-05	HEV	NQO1
EPAS1	4.33e-09	1.45079	0.738	0.17	6.63e-05	HEV	EPAS1
HLA-B	4.68e-09	0.895863	1	0.894	7.16e-05	HEV	HLA-B
LIFR	4.71e-09	3.37131	0.405	0.021	7.22e-05	HEV	LIFR
CLEC3B	6.96e-09	5.72905	0.357	0.011	0.000106616	HEV	CLEC3B
LAP3	7.17e-09	2.08144	0.571	0.085	0.000109758	HEV	LAP3
MYLK	7.51e-09	2.97565	0.429	0.032	0.000115038	HEV	MYLK
SGK1	1.12e-08	1.59578	0.595	0.096	0.00017145	HEV	SGK1
PODXL	1.12e-08	1.88761	0.571	0.085	0.000172059	HEV	PODXL
EXOC3L2	1.2e-08	3.67926	0.357	0.011	0.000184297	HEV	EXOC3L2
TM4SF18	1.52e-08	1.65942	0.786	0.234	0.000233245	HEV	TM4SF18
NEURL1B	1.73e-08	6.98798	0.31	0	0.000265105	HEV	NEURL1B
IL18BP	1.95e-08	1.8023	0.5	0.064	0.000299322	HEV	IL18BP
AP1S2	3.25e-08	1.65776	0.524	0.074	0.000497942	HEV	AP1S2
ICAM2	3.66e-08	1.4167	0.738	0.191	0.000559899	HEV	ICAM2
RASA4	3.71e-08	4.82023	0.333	0.011	0.000567652	HEV	RASA4
CCL23	4.09e-08	4.21571	0.333	0.011	0.000626207	HEV	CCL23
MYL12B	4.1e-08	1.14863	0.952	0.543	0.000628258	HEV	MYL12B
CARD16	4.15e-08	1.74002	0.548	0.085	0.000634906	HEV	CARD16
CIITA	4.2e-08	2.65292	0.405	0.032	0.00064312	HEV	CIITA
ADGRL2	4.51e-08	4.18743	0.333	0.011	0.000690599	HEV	ADGRL2
SELP	4.73e-08	4.14974	0.333	0.011	0.000725158	HEV	SELP
CCDC69	4.73e-08	3.82882	0.333	0.011	0.000725158	HEV	CCDC69
NOS3	4.9e-08	2.62514	0.429	0.043	0.000749913	HEV	NOS3
FKBP5	5.77e-08	2.2128	0.429	0.043	0.000884411	HEV	FKBP5
2006-09-01	6.53e-08	1.92863	0.548	0.096	0.000999738	HEV	2006-09-01
IFI44	6.85e-08	6.54711	0.286	0	0.00104977	HEV	IFI44
SLC8A1	6.85e-08	6.53943	0.286	0	0.00104977	HEV	SLC8A1
LHX6	6.85e-08	6.42905	0.286	0	0.00104977	HEV	LHX6
IRX3	6.85e-08	6.75615	0.286	0	0.00104977	HEV	IRX3
EFNB1	6.85e-08	6.4424	0.286	0	0.00104977	HEV	EFNB1
IL4R	8.43e-08	3.3017	0.357	0.021	0.00129155	HEV	IL4R
TKT	8.86e-08	2.9282	0.429	0.053	0.00135724	HEV	TKT
PMP22	9.1e-08	1.31622	0.762	0.255	0.00139409	HEV	PMP22
ARHGEF3	1.01e-07	2.46984	0.357	0.021	0.00154769	HEV	ARHGEF3
PECAM1	1.05e-07	1.15597	0.976	0.436	0.00161259	HEV	PECAM1
GIMAP6	1.09e-07	2.1027	0.476	0.074	0.00166344	HEV	GIMAP6
ENTPD1	1.3e-07	4.99128	0.31	0.011	0.00199586	HEV	ENTPD1
FKBP1A	1.33e-07	1.06968	0.976	0.702	0.00203152	HEV	FKBP1A
CSRP1	1.65e-07	1.92351	0.524	0.096	0.00253351	HEV	CSRP1
CCL2	2e-07	4.07923	0.429	0.064	0.0030572	HEV	CCL2
MALL	2.1e-07	3.86206	0.357	0.032	0.00320922	HEV	MALL
CCPG1	2.1e-07	3.47677	0.357	0.032	0.00320922	HEV	CCPG1
ADGRF5	2.39e-07	1.54774	0.69	0.191	0.00366082	HEV	ADGRF5
FAM107A	2.67e-07	6.86404	0.262	0	0.00408919	HEV	FAM107A
HLA-DOA	2.67e-07	6.13922	0.262	0	0.00408919	HEV	HLA-DOA
KLF9	2.94e-07	2.48643	0.452	0.074	0.0044974	HEV	KLF9
RAB5A	3.11e-07	1.9651	0.476	0.085	0.00476779	HEV	RAB5A
UBB	3.12e-07	1.28954	0.952	0.457	0.00478283	HEV	UBB
CXCL16	3.15e-07	3.28029	0.333	0.021	0.0048262	HEV	CXCL16
IFI35	3.21e-07	3.05883	0.357	0.032	0.00491608	HEV	IFI35
ADAM15	3.63e-07	1.3589	0.643	0.16	0.00555406	HEV	ADAM15
TAGLN2	3.8e-07	1.43906	0.786	0.33	0.00582601	HEV	TAGLN2
HYAL2	4.03e-07	1.11905	0.952	0.457	0.00617926	HEV	HYAL2
ID3	4.68e-07	1.38921	0.905	0.362	0.00717381	HEV	ID3
MEIS2	4.76e-07	1.2392	0.643	0.16	0.00728826	HEV	MEIS2
ELMSAN1	5.21e-07	4.72491	0.286	0.011	0.00798373	HEV	ELMSAN1
LPAR6	5.47e-07	4.434	0.286	0.011	0.00837639	HEV	LPAR6
ANXA11	6.31e-07	1.56962	0.381	0.043	0.00966588	HEV	ANXA11
RHOA	6.54e-07	0.978591	0.952	0.532	0.0100143	HEV	RHOA
ADH5	6.81e-07	1.77301	0.357	0.032	0.0104288	HEV	ADH5
ARF6	6.93e-07	1.48557	0.524	0.106	0.0106067	HEV	ARF6
RASSF3	6.94e-07	3.32541	0.286	0.011	0.0106359	HEV	RASSF3
RABGGTB	7.39e-07	1.57046	0.357	0.032	0.0113237	HEV	RABGGTB
S100A6	8.03e-07	1.11245	0.976	0.798	0.0122925	HEV	S100A6
ASS1	8.34e-07	3.42937	0.333	0.032	0.0127746	HEV	ASS1
SLC44A2	9.25e-07	1.25096	0.571	0.117	0.0141619	HEV	SLC44A2
YWHAB	9.47e-07	0.900459	0.857	0.298	0.0144979	HEV	YWHAB
POMP	1.01e-06	1.12365	0.762	0.255	0.0154519	HEV	POMP
KCNIP4	1.02e-06	6.33358	0.238	0	0.0156825	HEV	KCNIP4
APBB2	1.02e-06	6.72255	0.238	0	0.0156825	HEV	APBB2
CXCL11	1.02e-06	7.74519	0.238	0	0.0156825	HEV	CXCL11
OSMR	1.19e-06	2.11801	0.333	0.032	0.0182055	HEV	OSMR
RPS4Y1	1.25e-06	1.32029	0.595	0.149	0.0191534	HEV	RPS4Y1
SERPINH1	1.3e-06	0.937223	0.786	0.234	0.0199314	HEV	SERPINH1
TCEAL8	1.43e-06	1.39692	0.5	0.106	0.0218748	HEV	TCEAL8
UHMK1	1.5e-06	1.79534	0.31	0.021	0.0229557	HEV	UHMK1
CALCOCO2	1.54e-06	0.610382	0.643	0.17	0.0236141	HEV	CALCOCO2
SYNE2	1.56e-06	1.16912	0.5	0.096	0.0238786	HEV	SYNE2
PLA1A	1.58e-06	1.89464	0.429	0.074	0.0242102	HEV	PLA1A
GOLM1	1.6e-06	1.5987	0.381	0.053	0.0245697	HEV	GOLM1
PINK1	1.63e-06	2.8033	0.357	0.043	0.0250073	HEV	PINK1
TNFSF10	1.65e-06	2.09623	0.524	0.128	0.0253358	HEV	TNFSF10
IL15RA	1.73e-06	2.46104	0.405	0.064	0.0265277	HEV	IL15RA
ATP6AP2	1.81e-06	1.28677	0.524	0.106	0.0277452	HEV	ATP6AP2
COL3A1	1.86e-06	5.5698	0.262	0.011	0.0285177	HEV	COL3A1
RRAS	1.96e-06	1.8208	0.452	0.085	0.0300648	HEV	RRAS
BIRC3	2.05e-06	4.30347	0.262	0.011	0.0313547	HEV	BIRC3
PTPRB	2.2e-06	1.14445	0.643	0.202	0.0337109	HEV	PTPRB
GNA11	2.25e-06	4.66324	0.262	0.011	0.0344618	HEV	GNA11
WWP1	2.38e-06	1.9496	0.333	0.032	0.0364525	HEV	WWP1
PSMB10	2.4e-06	1.7232	0.5	0.117	0.0367696	HEV	PSMB10
VAMP5	2.41e-06	1.2242	0.857	0.404	0.0369469	HEV	VAMP5
KLF7	2.47e-06	3.6923	0.262	0.011	0.0378634	HEV	KLF7
PTPRG	2.47e-06	4.02726	0.262	0.011	0.0378634	HEV	PTPRG
CLIC4	2.5e-06	0.891961	0.548	0.117	0.0383116	HEV	CLIC4
NDUFAF3	2.53e-06	1.17968	0.595	0.149	0.0387227	HEV	NDUFAF3
TMTC1	2.53e-06	1.44923	0.476	0.096	0.0388224	HEV	TMTC1
PDLIM5	2.56e-06	1.91954	0.476	0.106	0.0392847	HEV	PDLIM5
C1QTNF1	2.59e-06	3.87546	0.262	0.011	0.0396828	HEV	C1QTNF1
S1PR1	2.61e-06	1.10334	0.643	0.181	0.0399951	HEV	S1PR1
RBP7	2.72e-06	2.79584	0.262	0.011	0.0415861	HEV	RBP7
TMEM47	2.72e-06	3.03326	0.262	0.011	0.0415861	HEV	TMEM47
ZC3HAV1	2.95e-06	1.48026	0.405	0.064	0.0451945	HEV	ZC3HAV1
HOXB7	3.1e-06	3.49309	0.31	0.032	0.0475456	HEV	HOXB7
RBMS2	3.14e-06	2.13267	0.357	0.043	0.0480993	HEV	RBMS2
