# Supplementary material for: Organ-specific features of human kidney lymphatics are disrupted in chronic transplant rejection
Source: J Clin Invest. 2025 Jul 15;135(18):e168962. doi: 10.1172/JCI168962 (PMC12435838; doi:10.1172/JCI168962)
Supplement: Supporting data values [file jci-135-168962-s295.xlsx]

## Sheet: Readme
Organ-specific features of human kidney lymphatics are disrupted in chronic transplant rejection
First Author: Daniyal J Jafree
Co-corresponding authors: Menna R Clatworthy, David A Long
This Excel notebook contains raw data for all the values utilised for graphing in the paper.
Each tab below corresponds to a different figure subpanel, data corresponding to each repeat are shown.
For scRNAseq data, please refer to GitHub scripts.

## Sheet: Fig3E
Figure 3E
	Expression of DNASE1L3 in Nephroseq database (log base 2 expression)
	Healthy	DKD	FSGS	Lupus	MCD
	0.83508	0.97747	2.37532	3.17461	0.42636
	0.28174	1.31456	2.10611	3.55736	0.27803
	0.77592	0.69852	2.57495	3.26705	0.6055
	2.50994	1.15745	3.34282	2.69807	0.53976
	3.38494	1.74676	1.63265	3.07124	1.33246
	2.64437	1.7942	2.58969	2.71222	2.61299
	1.88474	1.41315	1.89937	3.27582	2.38152
	2.34041	1.24141	2.51117	2.78966	2.71671
		0.79386	2.20759	1.97081	1.66357
		1.43313	3.45436	3.14859
		0.3234	0.82699	2.93847
			2.37764	3.30161
			2.07859	3.46881
			1.83849	4.01092
			2.37588	3.25611
			2.61419	2.57214
			1.9416	1.85009
			2.96925	2.59422
			2.6094	3.64738
			2.60999	2.08623
			2.17502	2.99703
			2.94738	3.48501
				2.83027
				5.14712
				3.39289
				2.86235
				2.53696
				2.85216
				2.37107
				1.94515
				2.09841
Mean	1.832	1.172	2.366	2.965	1.395
STD	1.089	0.4466	0.5745	0.6754	0.9887

## Sheet: Fig3F
Figure 3F
	Expression of MDK in Nephroseq database (log base 2 expression)
	Healthy	DKD	FSGS	Lupus	MCD
	0.754493	2.97178	0.786751	1.17174	3.71735
	0.864084	4.84686	2.73966	4.72798	1.55865
	1.04313	3.74624	4.19518	3.00075	1.91851
	1.24449	3.67909	2.38638	2.09779	0.561014
	0.311155	4.2351	4.23161	4.03911	2.19842
	0.908671	4.31243	2.69185	1.27686
	1.86313	4.32782	1.8133	3.42503
	0.965697	3.08345	1.8206	2.74465
	1.98942	2.63962	1.78221	1.78093
	0.924373	3.50879	4.42816	2.76499
	0.916061		3.86782	3.50928
	1.17227		2.5623	3.65578
	0.791944		4.65438	2.82088
	0.732849		2.55724	3.81395
			4.03974	3.68947
			4.80595	4.63192
			3.83433	2.78202
			0.769279	1.8126
				2.20246
				0.391682
				3.99403
				4.29088
				4.45628
				5.13625
				3.57516
				2.36725
				2.5068
				2.42785
				1.8995
				2.21111
				2.62994
Mean	1.034	3.735	2.998	2.962	1.991
STD	0.4376	0.7018	1.297	1.14	1.147

## Sheet: Fig4B
	Figure 4Bi (leftmost graph)			Figure 4Bi (left-middle graph)				Figure 4Biii (right-middle graph)				Figure 4Biv (rightmost graph)
	Vessel density (vessels per mm^3)				Vessel length (μm)				Vessel radius (μm)				Vessel radius (μm)
	Control	Rejection			Control	Rejection			Control	Rejection			Control	Rejection
Repeat 1	93.8739	635.366			2370	433			11	6.07			107	115
Repeat 2	144.938	605.882			147	298			9.25	6.89			69.7	119
Repeat 3	46.5374	829.623			128	563			9.17	9.41			107	115
Mean	95.12	690.3			652	651			10	5.1			158	126
STD	49.21	121.6			1580	36.4			9.25	10.4			69.7	119
					200	88.9			9.01	6.59			158	126
					184	2050			7.88	10.3			91.2	116
					550	109			7.69	4.61			160	104
					168	176			7.89	7.16			91.2	116
					174	314			7.72	3.27			109	134
					29.9	85.5			14.6	7.1			160	104
					110	22.7			10.2	3.27			109	134
					67	537			8.26	3.77			137	103
					342	438			8.99	5.87			111	117
					600	267			5.75	16.3			137	103
					241	126			10.2	8.73			97.6	139
					103	219			4.05	4.98			111	117
					553	187			8.33	9.73			97.6	139
					375	195			8.49	4.42			122	124
					213	215			8.26	4.86			125	115
					1330	64.3			9.17	7.69			122	124
					36.4	97.4			7.91	8.11			113	121
					75.2	374			4.91	3.27			125	115
					579	293			8.23	5.34			113	121
					322	214			9.02	8.11			94	118
					413	135			8.17	9.28			80.3	125
					1010	82.9			8.21	5.15			94	118
					826	418			7.15	7.8			160	117
					117	247			7.8	17.9			80.3	125
					127	126			4.27	10.6			160	117
					166	54.6			7.54	20.2			69.8	114
					514	180			8.03	16.9			115	132
					308	265			11	4.34			69.8	114
					1240	139			9.4	9.36			164	114
					200	84.3			4.57	4.18			115	132
					165	92.6			5.5	7.43			164	114
					88	243			4.89	6.27			91.9	147
					84.4	256			8	4.34			132	75.7
					1170	61.8			9.06	6.2			91.9	147
					108	38.3			3.3	9.55			107	74
					215	73.1			7.47	20.8			132	75.7
					447	49.8			10.1	5.01			107	74
					1390	392			10.5	5.06			103	143
					547	313			10.7	5.93			147	110
					340	42.2			8.85	8.22			103	143
					269	130			9.24	7.76			106	102
					536	287			9.07	4.65			147	110
					33.5	165			8.73	3.73			106	102
					95.5	501			4.38	5.58			149	107
					624	272			6.79	4.67			75	102
					208	79			8.87	4.02			149	107
					53.3	120			7.9	6.16			136	104
					266	75.7			7.47	9.56			75	102
					237	131			7.44	3.73			136	104
					64.1	343			4.37	8.5			150	87
					76.6	64.6			4.05	11.6			75.3	112
					188	111			4.63	10.9			150	87
					341	294			8.93	19.5			84.7	117
					37.9	928			4.64	8.26			75.3	112
					235	156			8.2	8.17			84.7	117
					138	57.4			7.58	14.8			127	111
					61.4	184			3.62	10.5			133	103
					62.5	101			3.28	13.6			127	111
					84.1	453			3.28	10.2			99.8	137
					24.7	118			3.28	7.67			133	103
					90.2	48.1			9.54	11.3			99.8	137
					1560	490			9.8	5.21			136	95.8
					957	139			10.1	3.73			100	135
					1290	131			9.58	3.27			136	147
					775	243			5.96	5.67			110	95.8
					54.6	48.1			7.32	10.9			100	48.9
					254	106			7.93	4.21			110	113
					79.9	211			5.06	16.2			97.5	135
					728	339			8.66	4.14			151	48.9
					139	547			6.89	3.55			97.5	65.6
					400	56.7			9.31	10.9			108	147
					740	257			10.1	4.27			151	113
					640	36.4			8.21	11			108	65.6
					620	59.7			10.1	4.18			149	95.2
					2060	26			8.7	3.27			89	161
					567	38.4			5.36	3.27			149	95.2
					424	131			8.9	3.27			86.7	103
					372	53.8			14.9	3.27			89	161
					24.4	268			12.4	3.27			86.7	103
					36.3	225			4.83	11.3			99.4	70.3
					368	104			9.07	21.5			118	153
					344	119			6.98	5.45			99.4	70.3
					334	148			4.19	3.82			139	95.1
					395	121			9.26	6.24			118	153
					1690	110			10.2	6.64			139	95.1
					618	84.2			7.31	4.05			125	143
					356	199			5.66	5.49			89.8	89.1
					139	139			4.43	4.94			125	143
					195	51			4.09	5.59			142	124
					111	575			8.08	4.36			89.8	89.1
					97.4	165			3.28	15.7			142	124
					270	281			9.96	4.7			119	127
					198	66.5			8.27	12.8			108	99.9
					459	27.8			7.63	13.8			119	127
					231	246			4.88	6.66			133	133
					66.1	390			3.28	7.64			108	99.9
					59.8	222			3.28	3.41			133	133
					295	343			6.75	3.27			120	165
					69.4	128			4.44	4.15			122	108
					40.6	346			3.28	15.8			120	165
					84.3	28.9			3.96	18.2			117	86.5
					477	189			3.63	6.24			122	108
					337	54.2			8.31	8.13			117	86.5
					149	361			9.53	3.93			80	110
					573	151			11.5	3.95			134	109
					77.3	119			8.59	3.82			80	110
					134	246			8.1	6.28			134	134
					48.2	88.9			3.28	15			134	109
					444	219			9.91	4.03			134	134
					305	578			15.1	4.23			121	134
					91.2	333			5.82	5.5			97.4	127
					345	586			6.89	12.3			121	113
					118	275			7.71	16.8			105	134
					347	200			9.13	7			97.4	95.2
					260	340			4.78	15			105	53.8
					158	170			4.18	5.29			162	127
					34.1	261			8.73	3.47			109	95.2
					673	78.3			7.77	3.27			162	113
					306	61.7			8.87	3.27			86.4	113
					463	81.7			6.78	3.32			109	53.8
					1280	65.5			7.98	8.35			86.4	113
					829	148			8.59	3.27			102	103
					105	1360			7.9	4.29			176	116
					62.1	195			6.87	16.9			102	103
					151	145			8.81	11.3			81.2	117
					34	132			13.8	13.4			176	116
					107	107			13.6	7.83			81.2	117
					174	250			8.67	16.6			122	105
					119	480			14.3	5.27			116	158
					814	130			8.75	4.43			122	105
					244	726			5.73	4.72			122	97.2
					156	81.2			7.63	8.98			116	158
					212	223			8.3	17.7			122	97.2
					286	342			12	3.81			134	150
					114	185			9.17	5.78			53.8	102
					261	125			7.22	6.7			134	150
					171	530			4.39	6			172	107
					98.9	352			9.65	3.27			53.8	102
					484	109			8.2	5.73			172	107
					1220	59.2			10.7	18.2			154	67.2
					200	95.6			7.6	9.63			81.1	108
					2080	236			10.8	14			154	67.2
					567	352			13	3.27			80.1	169
					366	206			7.63	4.56			81.1	108
					39.1	127			10.2	4.52			80.1	169
					74	264			9.04	3.27			117	106
					107	159			8.19	3.27			109	112
					68.3	238			10.6	3.43			165	106
					72	291			7.63	6.38			117	131
					942	220			6.05	11.7			134	112
					734	263			8.64	4.58			77.4	131
					134	127			4.49	3.88			109	102
					80	251			8.55	4.32			134	93.7
					76.5	172			6.34	5.56			58.6	102
					140	817			7.69	3.37			165	161
					167	157			5.31	7.53			77.4	93.7
					474	847			9.81	3.62			58.6	161
					397	247			9.07	8.22			86.3	111
					69	206			3.28	8.4			151	111
					59.6	328			5.33	5.04			86.3	136
					97.6	87.8			3.77	14.6			94.3	122
					157	27.8			9.32	15.3			151	136
					161	521			5.28	4.92			94.3	99.1
					901	113			9.02	4.62			137	122
					873	335			9.61	3.75			122	99.1
					241	196			9.97	17.3			137	119
					142	830			9.12	7.71			95.2	91.9
					289	175			7.59	15.2			122	119
					90.8	322			3.28	9.31			95.2	148
					68.9	250			3.4	6			113	91.9
					278	304			7.49	8.68			123	148
					398	48.6			6	16.4			113	123
					7.09	123			3.28	6.65			101	57.9
					101	238			9.32	3.5			123	123
					246	250			9.08	4.82			101	146
					244	187			5.75	10.4			151	57.9
					226	127			3.28	6.26			82.7	146
					554	441			6.85	3.91			151	132
					201	238			7.05	5.29			124	95.3
					140	128			9.41	3.27			82.7	132
					350	439			13.1	7.96			124	84.5
					106	1210			9.71	6.48			134	95.3
					115	282			6.18	4			134	84.5
					483	117			8.68	4.39			134	105
					183	161			9.02	5.93			89.2	92.9
					383	192			8	3.27			134	105
					212	296			6.46	4.65			89.2	161
					97.2	206			11	13.2			116	92.9
					131	113			9.7	5.25			118	161
					154	55.7			8.23	14.6			116	92.3
					279	882			8.09	8.16			122	116
					552	50.4			7.05	5.09			118	92.3
					151	183			9.17	7.34			122	117
					395	92.3			6.04	16.9			117	116
					106	572			9.92	4.31			82	117
					165	170			8.8	6.48			117	97.6
					236	617			8.2	3.56			148	147
					135	129			8.84	4.97			82	97.6
					352	176			8.66	11.2			148	108
					426	40.6			10.6	4.64			107	147
					129	300			8.67	4.19			143	108
					178	310			8.32	4.37			107	102
					120	82.7			5.06	9.55			104	136
					78.2	132			7.6	3.51			143	102
					136	93.3			5.6	7.72			104	111
					110	207			8.76	7.9			77.6	136
					329	530			6.03	6.5			132	111
					145	413			7.89	9.2			77.6	108
					511	225			7.76	6.75			125	99.1
					875	186			7.25	5.76			132	108
					310	146			5.59	8.39			125	151
					48.1	47.8			3.81	10.1			119	99.1
					347	184			8.91	6.88			78.1	151
					149	69.2			4.64	12.6			119	116
					1060	291			9.39	6.32			146	121
					134	533			10.3	3.47			78.1	76.1
					82.1	221			8.17	5.55			146	116
					230	222			5.13	5.54			159	120
					375	360			5.41	3.39			159	109
					54.3	90.1			3.28	4.19			126	121
					421	332			5.93	3.9			107	120
					101	95.5			9.41	9.65			149	101
					43.1	102			7.64	13.2			126	76.1
					28.9	304			13.1	5.68			120	109
					47.6	370			10.7	3.74			67.4	101
					334	36.4			7.01	7.91			107	170
					320	50			6.67	7.68			120	87.2
					39.8	262			5.15	3.88			52.4	170
					318	260			8.72	3.78			149	94.5
					166	581			7.25	4.78			67.4	87.2
					95.2	136			8.59	8.26			52.4	94.5
					317	125			10.4	13.8			121	120
					123	285			3.69	8.19			168	140
					694	62.4			7.11	11.7			121	120
					122	135			11.2	5.14			70.7	99.5
					78.4	201			8.11	3.62			168	140
					1230	109			9.1	4.88			70.7	99.5
					79.3	268			3.28	5.55			80.9	141
					87.8	386			3.28	3.95			156	112
					356	85.5			8.47	5.83			80.9	141
					366	173			9.22	5.47			121	105
					290	380			4.82	5.23			156	112
					110	99.4			10.1	4.19			121	105
					46.3	265			8.73	8.17			139	128
					49.8	95.7			7.91	3.27			95.9	102
					123	404			7.81	4.83			139	128
					119	326			4.49	4.12			118	129
					744	58.1			4.48	9.66			95.9	102
					467	108			7.72	3.96			118	129
					89.5	75.1			13.7	6.01			116	126
					31	467			3.28	10.7			141	72.6
					56.1	118			7.1	7.11			116	126
					830	168			7.3	8.88			101	161
					31	61.5			13.8	8.03			141	72.6
					149	337			8.29	3.5			101	161
					188	64.5			5.05	9			147	127
					86.6	82.9			8.79	4.05			90.5	81.2
					193	505			19.2	4.03			147	127
					36.9	434			23.7	4.08			106	150
					173	124			24.9	5.5			90.5	81.2
					31	262			8.37	4.41			106	150
					81.2	351			8.08	3.27			130	91.9
					46.3	41.1			10.2	3.27			102	156
					217	366			4.29	3.85			130	91.9
					212	126			10.8	5.08			129	109
					333	71.2			8.52	14.3			102	156
					199	263			18.6	3.7			129	109
					258	194			3.85	3.28			75.4	128
					115	31			5.16	8.73			154	114
					275	98.8			5.09	7.31			75.4	128
					619	142			15.4	5.32			117	117
					65.7	130			36.2	4.35			154	114
					88.7	313			29.8	4.52			117	117
					87.7	281			7.85	7.07			102	101
					324	195			10.9	4.26			115	168
					155	87.7			9.96	8.73			102	101
					446	291			9.37	4.13			140	83.3
					28.9	184			13.1	3.27			115	168
					203	752			10.2	4.63			140	83.3
					434	429			6.88	5.84			144	147
					91.6	118			3.28	4.61			108	89.1
					121	122			5.8	6.38			144	147
					206	277			6.16	6.46			109	111
					154	205			9.37	10.2			108	89.1
					44.9	609			43.4	7.4			109	111
					168	173			9.95	7.97			116	128
					157	271			6.53	4.19			142	114
					486	81.3			8.95	3.27			116	128
					198	510			5.55	4.06			99.9	82.4
					142	204			7.23	8.17			142	114
					90	383			8.23	3.92			99.9	82.4
					73.6	353			7.45	8.38			121	79.8
					230	65			7.44	4.16			83.8	140
					55.8	130			9.52	6.04			121	104
					53	160			49.5	7.11			156	79.8
					243	293			15.6	5.49			83.8	138
					73.3	493			8.73	3.43			156	124
					345	422			10.2	3.64			112	140
					312	103			5.19	4.92			160	138
					160	101			24.4	3.27			112	69.5
					929	250			8.31	10.6			82.1	104
					90	308			6.35	7.8			160	124
					61	682			8.1	4.99			82.1	69.5
					957	106			7.09	8.79			129	110
					206	746			5	18.8			106	123
					1130	51.7			6.71	5.09			129	110
					104	479			9.98	7.41			115	125
					143	174			11.6	5			106	123
					273	147			4.71	5.73			115	125
					51.5	93.9			8.27	3.27			127	89.6
					66.9	196			9.44	3.74			91.8	142
					84.2	217			4.18	4.01			127	89.6
					64.7	166			6.76	3.27			138	127
					64.6	261			7.36	8.38			91.8	142
					199	129			9.5	8.46			138	127
					235	52.1			10.5	5.8			150	130
					87.7	102			4.26	7.1			88.4	82.6
					63.9	47.1			10.4	11.6			150	130
					97.7	250			11.8	6.53			87.6	140
					52.2	76.9			3.28	4.83			88.4	82.6
					109	122			3.88	5.22			87.6	140
					66.1	127			6.95	4.44			138	110
					1220	320			6.15	4.85			96.2	66.1
					315	193			8.26	4.86			138	110
					539	60.3			8.75	3.27			122	174
					719	200			8.77	3.27			96.2	66.1
					126	77.8			6.87	6.77			122	174
					47.8	590			15.7	6.8			139	138
					105	273			4.4	4.1			134	92.6
					85.4	235			7.74	4.1			139	138
					483	324			11.3	4.12			87.1	126
					120	312			3.28	7.95			134	92.6
					141	60.7			3.28	4.44			87.1	126
					467	320			6.54	4.19			108	84.2
					143	305			9.57	4.39			158	140
					118	159			3.28	6.76			108	84.2
					86.3	179			5.5	9.15			94.3	135
					233	74.3			3.62	4.51			158	140
					116	53.3			7.41	4.37			94.3	135
					66.5	187			3.51	6.62			124	128
					764	213			6.79	3.48			170	117
					72.5	592			15.1	9.27			109	128
					404	257			7.8	10.4			124	112
					241	142			7.63	10.1			64.6	117
					185	288			10.6	4.19			121	112
					169	591			8.8	6.73			170	171
					270	61.5			8.1	5.46			64.6	82.5
					273	150			5.55	3.27			61.1	171
					113	63.7			7.95	5.71			109	102
					98.5	61.9			4.9	6.77			121	82.5
					93.6	70			3.28	9.26			61.1	102
					82.1	74.5			8.76	8.85			124	109
					105	55.2			5.18	5.37			136	113
					88.9	85.5			6.73	3.82			47.4	109
					48.2	577			9.46	4.34			124	137
					1110	429			7.25	4.77			98.3	113
					279	40.5			7.33	3.27			166	137
					1500	83.4			11.5	3.27			136	95
					137	110			7.43	3.88			98.3	169
					1240	189			5.46	3.74			88.8	95
					649	137			6.93	3.27			47.4	96.2
					101	130			7.51	5.46			166	169
					714	97.7			9.96	5.43			88.8	96.2
					670	129			6.18	5.07			111	103
					492	89.5			8.81	6.77			161	151
					706	64.7			7.12	4.18			111	103
					99.8	47.9			11.4	3.27			87.4	98.2
					88.5	279			4.24	8.02			161	151
					325	125			4.34	7.15			87.4	98.2
					290	398			10.7	3.78			93.4	112
					51.9	276			5.19	3.55			157	91.1
					531	408			9.18	8.67			93.4	112
					557	196			7.33	3.85			89	109
					123	127			15.3	8.17			157	91.1
					116	87.7			6.08	5.53			89	109
					95.6	125			8.27	8.57			155	112
					652	367			8.56	8.53			79.4	145
					192	127			4.52	6.25			155	112
					607	258			4.57	3.96			125	100
					576	365			7.75	8.24			79.4	145
					146	154			10.5	3.73			125	100
					72.1	116			5.6	3.27			129	154
					380	120			7.45	5.62			150	83.9
					550	57.3			3.79	7.97			129	154
					320	149			9.38	8.68			79.9	116
					27.8	116			9.46	7.26			150	83.9
					71	286			4.97	8.44			79.9	116
					261	203			9.55	5.94			104	91.4
					371	123			5.33	3.27			108	99
					63.4	91.7			8.62	6.77			104	91.4
					33.8	87.8			6.91	4.05			120	118
					278	153			7.23	4.96			108	99
					65.9	763			8.82	3.92			120	118
					423	77			7.17	6.56			167	138
					53.7	246			6.23	6.82			108	109
					954	128			13.1	4.92			167	138
					79	28.9			3.28	6.91			84	84.6
					124	57			4.79	5.4			108	109
					129	180			8.95	4.29			84	84.6
					254	133			6.39	3.27			43.2	140
					641	218			15	3.62			135	138
					170	186			16.4	3.27			77.1	140
					191	184			10	9.16			43.2	78.2
					384	98.1			14.8	4.13			131	138
					244	126			9.02	3.27			54.7	78.2
					350	55.6			9.99	6.48			135	160
					268	208			12.3	3.27			131	92.5
					181	333			6.89	7.72			76.8	160
					59.1	162			9.74	4.92			77.1	105
					179	618			6.83	7.26			54.7	92.5
					88.1	116			5.89	8.97			76.8	105
					183	149			6.45	4.04			86.4	143
					169	78.7			9.35	7.58			80.4	74.4
					692	146			11.3	9.17			128	143
					701	36			12.5	9.28			86.4	68.7
					714	71.6			10.5	4.18			149	74.4
					407	230			8.11	6.07			58.6	68.7
					340	85.3			9.55	4.37			80.4	98.9
					80.3	116			8.5	6.63			149	163
					366	163			8.59	11.2			148	98.9
					1100	62.8			8	15.8			128	98
					84.2	121			4.31	3.27			58.6	163
					72.9	21.2			4.18	11.6			148	98
					349	124			4.55	6.48			79.9	164
					238	90.3			14.5	4.05			157	88.2
					308	177			3.92	3.66			79.9	164
					59.5	98.6			4.18	5.36			123	97.6
					87.8	109			4.05	4.1			157	88.2
					42.8	262			5.39	4.62			123	97.6
					253	178			11.7	4.44			159	109
					389	146			15.8	15.7			90	119
					230	107			4.17	8.59			159	109
					481	72			9.09	3.27			111	122
					269	178			7.33	3.27			90	119
					66.8	192			7.92	3.89			111	122
					73.3	190			9.02	3.62			104	145
					117	304			10	3.52			148	110
					433	143			7.14	4.77			104	145
					88.7	141			8.67	6.37			100	102
					254	187			7.06	8.64			148	110
					225	229			7.4	3.64			100	102
					198	181			5.99	4.92			85.7	115
					150	242			4.74	3.92			154	109
					58.5	147			7.1	8.66			85.7	115
					82.9	55			10.5	5.59			69.1	129
					629	170			8.75	3.27			154	109
					419	240			6.82	3.6			69.1	129
					251	87.5			9.05	4.05			86.4	104
					48.1	28.9			8.73	8.73			136	75.6
					887	101			8.22	8.88			86.4	132
					31	238			11.6	8.57			137	104
					416	226			6.5	11.3			136	177
					352	123			4.82	14.3			137	101
					525	183			12.5	5.65			126	75.6
					61	87.1			13.7	4.51			146	177
					339	319			7.81	8.6			126	81.9
					220	39.1			13.2	10.9			82.7	132
					267	339			12.2	4.79			146	101
					349	189			5.45	5.78			82.7	81.9
					51.9	222			10.1	4.51			142	93.2
					109	223			10.5	7.32			107	104
					159	205			9.46	3.27			142	93.2
					389	113			3.57	4.4			104	160
					1590	222			8.32	3.39			107	104
					129	337			4.34	6.02			104	160
					92.8	55.8			4.82	9.1			99.5	88
					163	118			7.42	6.52			139	146
					72.9	93.2			4.37	3.27			99.5	88
					434	88.7			6.92	3.27			113	122
					392	300			4.36	6.29			139	146
					613	39.2			4.31	6.91			113	122
					351	35.4			4.64	5.09			122	157
					935	72.5			8.64	7.13			79.9	94.9
					28.9	161			10.2	4.44			122	157
					65.2	73.8			12	7.83			157	99.1
					552	504			9.14	7.05			79.9	94.9
					1330	267			9.51	6.8			157	99.1
					235	249			10.7	11.1			104	74.4
					91.5	13.2			9.27	3.27			146	117
					210	129			6.58	13.4			104	122
					321	848			6.13	5.3			110	74.4
					569	94.3			10.3	4.05			146	130
					263	124			5.9	3.58			110	119
					80.3	93.1			6.07	3.27			109	117
					221	425			4.43	4.24			153	130
					176	121			9.81	4			109	97.3
					1810	30.2			7.41	3.27			97	122
					218	191			9.3	4.27			153	119
					351	312			11.5	4.47			97	97.3
					422	105			10.4	3.88			118	102
					345	103			4.8	7.68			92.2	143
					115	155			8.87	6.78			118	102
					149	241			9.64	10.4			145	90
					88.9	218			7.06	9.39			92.2	143
					192	60.9			3.29	3.27			145	90
					297	44.2			9.78	5.09			98.6	109
					216	175			15.2	3.27			96.6	125
					678	260			16.2	4.92			98.6	109
					694	226			9.41	3.67			114	78.3
					423	295			9.73	7.22			96.6	125
					486	56.8			4.9	5.77			114	78.3
					626	37.8			7.21	3.27			152	168
					474	27.4			3.3	3.27			118	124
					320	308			6.45	3.27			152	168
					252	479			4.59	3.27			90.8	65.4
					151	149			6.23	4.18			118	124
					314	146			3.52	3.73			90.8	65.4
					137	201			9.79	3.27			135	144
					28.9	39.3			19.6	3.27			105	101
					326	506			8.23	3.91			135	79.4
					1520	145			16.9	9.2			102	144
					171	47.4			6.41	8.73			105	114
					198	639			10.1	6.31			102	74.9
					228	125			12.8	10.8			157	101
					251	59.7			11.2	12.7			95.1	114
					325	267			4.15	7.83			157	126
					88.3	267			3.28	5.06			108	79.4
					171	186			9.96	7.64			95.1	74.9
					102	339			7.1	8.21			108	126
					596	223			5.47	3.88			117	144
					172	468			6.6	3.27			124	94
					209	196			7.51	5.4			117	144
					156	195			5.25	3.27			106	118
					357	438			10.7	4.71			124	94
					180	190			9.1	6.72			106	118
					175	164			4.53	4.01			125	102
					444	202			6.8	3.85			143	141
					321	260			6.28	7.84			125	102
					1950	382			7.53	5.6			85.5	117
					57.4	350			4.75	4.97			143	141
					1120	64.1			9.41	14.6			85.5	117
					113	469			8.63	5.28			107	91.3
					49.8	514			9.41	3.91			107	133
					216	85.6			4.98	4.05			107	103
					131	222			4.52	5.08			125	91.3
					36.8	51.1			6.81	3.27			107	129
					185	217			8.08	3.76			125	60
					91.5	319			5.28	3.27			92.8	133
					107	121			4.62	12.8			113	129
					141	172			5.11	8.34			92.8	83.5
					351	296			7.2	7.19			114	103
					292	48.7			6.56	3.6			113	60
					234	78.3			4.41	3.27			114	83.5
					24.7	65.4			3.28	6.37			110	116
					404	182			4.37	9.09			110	143
					62.1	42.1			8.73	9.46			110	116
					86.8	46.5			4.91	9.9			137	100
					136	78.4			4.41	3.27			110	143
					173	50			8.66	11.6			137	100
					254	182			6.73	10.1			86	93.2
					212	298			3.28	3.92			99.1	98.3
					122	488			7.17	3.6			86	93.2
					79.5	74.6			4.72	6.07			171	151
					780	169			10.2	9.42			99.1	98.3
					208	324			9.58	9.95			171	151
					156	68.5			4.32	5.48			126	97
					177	81.1			5.86	4.83			133	148
					331	82.3			8.69	4.83			126	97
					33.1	106			5.39	4.77			100	111
					80	31			5.84	12.4			133	148
					47.8	78.3			4.64	4.05			100	111
					37.8	559			10.2	5.5			107	99.7
					1010	90.2			7.94	3.27			88.9	143
					200	183			11	3.27			107	99.7
					691	118			11.4	4.87			159	95.5
					626	199			8.91	4.38			88.9	143
					71.2	271			6.77	3.88			159	95.5
					139	272			10.4	3.27			66.5	121
					122	77.4			8.07	6.6			134	117
					120	245			8.43	6.3			129	121
					39.8	161			9.69	3.27			66.5	92.8
					508	312			8.62	7.4			139	117
					370	108			7.06	6.31			71.4	92.8
					376	50.8			9.59	5.19			134	101
					35.4	224			8.78	3.89			139	106
					80.1	100			8.65	7			70	101
					27.8	195			11.6	3.86			129	133
					74.5	342			5.47	5.23			71.4	106
					61.8	114			4.64	3.88			70	133
					44.2	157			8.68	7.45			152	152
					292	36.4			9.09	8.73			94.5	113
					313	166			4.86	3.27			152	152
					27.8	295			8.73	4.27			108	89.1
					305	390			7	3.59			94.5	113
					96.6	316			9.27	3.49			108	89.1
					607	354			10.2	3.51			129	160
					447	60.2			8.71	3.27			129	103
					27.8	246			8.73	3.27			129	160
					681	190			7.95	5.35			102	91
					1120	195			7.47	6.77			129	103
					255	285			8.04	8.74			102	91
					607	224			11.7	8.84			132	149
					368	76.9			3.7	11.3			120	125
					578	58.2			9.67	8.29			132	149
					102	55.6			4.49	8.15			103	71.2
					77.1	1370			8.81	3.8			120	125
					162	89.8			5.6	5.4			103	71.2
					453	77.4			8.72	3.37			131	107
					887	38.7			6.25	5.09			135	147
					451	247			9.41	3.73			131	149
					178	64.1			10.5	11.2			93.9	91.7
					41.2	240			11.8	4.2			135	107
					232	121			15.3	3.27			93.9	105
					27.8	251			18.9	7.6			166	87.5
					67.1	235			5.1	6.39			166	69.2
					91	129			5.38	8.74			105	147
					51.9	150			11.2	3.27			132	105
					129	389			12.8	5.63			105	40.6
					34	109			10.2	6.79			117	108
					79.3	89.3			7.39	3.96			132	149
					189	99			8.31	3.96			117	87.5
					46.8	257			9.28	4.12			77.5	40.6
					99.9	321			9.52	5.79			130	67.6
					143	297			7.09	7.46			40.1	91.7
					75.5	267			6.44	3.27			77.5	69.2
					57.9	140			10.7	11.4			150	108
					402	90.4			9.42	14			111	67.6
					289	448			12.5	3.44			130	130
					318	337			7.59	3.68			150	123
					710	106			9.17	6.66			98.9	130
					782	118			6.24	3.88			40.1	102
					167	40.7			7.49	3.27			111	123
					333	97.8			3.72	3.27			98.9	102
					330	28.9			12.2	6.91			88.7	141
					480	199			9.63	3.27			96.5	112
					360	142			13.6	4.16			88.7	141
					58.3	179			4.56	9.25			154	107
					75.2	413			3.28	4.74			96.5	112
					88	236			8.34	3.27			154	107
					641	102			5.55	3.27			56.6	126
					324	72.4			9.99	9.21			160	75.2
					258	44.2			9.04	8.73			108	126
					241	265			9.25	5.49			137	158
					83.3	166			11.5	3.27			56.6	75.2
					320	209			6.93	3.27			105	158
					537	50.7			7.21	6.9			154	107
					180	168			7.58	3.82			155	134
					308	236			5.46	4.91			160	107
					595	162			5.37	3.27			105	116
					183	34			7.35	8.73			85.9	134
					66.7	153			8.68	3.27			63.2	116
					47.3	60.2			7.3	4.37			108	90.8
					214	51.2			4.83	3.27			154	127
					699	45.3			14.3	5.12			85.9	159
					302	537			9.14	3.84			50.9	90.8
					379	378			6.27	4.42			137	124
					102	390			10.4	7.94			155	72
					290	74.8			10.4	4.18			63.2	127
					363	416			6.91	4.15			50.9	124
					144	144			6.08	4.56			119	73.4
					261	289			7.53	3.47			109	159
					245	291			11.9	3.27			119	72
					61	262			11.2	4.72			118	73.4
					653	341			10.2	5.16			109	116
					325	134			7.04	3.27			118	125
					109	155			5.06	4.18			117	116
					534	282			6.87	3.83			97	110
					133	352			14.8	7.38			117	125
					93.3	160			9.14	8.5			141	110
					170	154			7.84	9.28			97	96.2
					106	885			7.7	7.59			141	98.1
					342	160			6.16	5.76			96	96.2
					170	105			6.54	8			172	166
					392	331			3.47	9.01			85.6	98.1
					574	569			8.26	5.08			96	166
					190	116			8.51	7.2			91.5	113
					194	294			9.89	3.27			178	102
					269	109			7.31	6.43			172	105
					72.7	61.5			9.88	8.6			91.5	113
					257	34			6.93	5.09			86.9	143
					27.1	350			5.09	4.14			85.6	88
					449	287			7.57	3.51			178	102
					376	127			7.57	8.6			86.9	143
					343	294			13.4	6.87			137	94.6
					320	89.2			9.13	3.96			106	105
					268	131			7.02	6.01			137	88
					152	96.5			9.79	10.1			116	94.6
					401	190			11	6.92			106	97.6
					187	70.9			8.3	3.27			116	160
					332	76.3			5.1	4.05			151	97.6
					58.4	95.6			3.28	6.04			128	81.2
					103	290			6.36	3.38			151	160
					39.8	48.4			3.28	3.27			81.6	81.2
					212	99.5			3.88	3.27			128	91.6
					344	160			5.84	7.01			81.6	165
					609	128			12.8	9.88			112	91.6
					447	64.3			4.28	7.89			102	102
					588	421			4.79	3.27			112	165
					243	115			7.49	10.9			147	102
					113	165			9.67	12.4			102	110
					656	101			17.7	5.46			147	142
					80.8	69.5			20	9.22			149	110
					35.9	345			5.8	4.53			92.3	107
					428	208			3.45	14			149	142
					412	115			18.4	3.27			115	107
					775	68.9			12	3.27			92.3	129
					78.1	76.1			14.7	3.27			115	93.5
					127	54.2			8.89	3.32			94.2	142
					46.6	367			4.08	3.87			112	129
					166	184			5.82	4.25			94.2	130
					337	109			10.5	4.63			108	89
					187	169			4.08	3.81			112	93.5
					1350	36.9			9.3	6.75			108	130
					2360	325			8.54	3.27			105	55.2
					287	343			8.15	3.69			140	142
					756	43.1			8.78	3.27			105	89
					206	43.8			12.3	3.27			114	55.2
					547	70.7			6.67	7.13			140	140
					69.3	82.6			9.79	5.24			114	108
					401	211			4.93	6.98			109	140
					52.7	233			3.28	7.22			95.8	107
					139	430			6.09	4.29			109	108
					37.1	252			7.16	3.27			145	107
					65.4	113			4.64	6.92			95.8	113
					126	123			11	5.11			145	132
					110	107			7.57	9.52			103	59.8
					325	25.3			7.78	10.9			143	113
					253	238			6.59	4.37			103	107
					432	421			4.83	5.39			99.6	106
					494	231			7.91	4.08			143	132
					176	122			5.93	5.8			99.6	107
					310	195			10.9	7.58			149	85.6
					243	216			7.99	3.31			140	59.8
					1370	118			9.44	5.31			149	106
					1330	27.4			15.2	5.09			67.3	85.6
					250	59			8.66	4.23			140	90.5
					1020	39.1			7.48	8.32			67.3	168
					293	114			11.6	4.71			145	90.5
					96.6	38.8			8.16	7.16			118	98.5
					265	50.8			7.85	7.91			145	168
					101	102			9.92	9.16			97.1	98.5
					61	155			14.4	4.96			118	106
					252	111			9.71	11			97.1	124
					414	346			12.5	7.69			132	106
					236	67.5			9.15	3.27			101	129
					118	203			7.5	5.61			132	124
					573	374			9.5	4.14			127	129
					815	159			12	4.06			101	151
					76.8	34.1			3.28	3.27			127	121
					68.1	168			4.49	3.27			129	151
					32.7	110			6	3.27			106	84.8
					107	280			4.21	3.27			129	121
					749	108			4.35	4.64			125	84.8
					139	109			7.53	6.51			106	120
					229	28.9			6.54	3.27			125	110
					181	78.8			7.37	5.85			135	120
					80.1	261			6.96	4.28			135	129
					87.4	144			9.23	3.27			135	110
					521	123			8.22	5.59			86.9	129
					689	154			14.8	3.27			135	104
					399	146			11.7	3.27			86.9	158
					277	266			6.75	6.74			100	104
					64.7	124			5.76	4.83			105	89.4
					415	130			5.65	6.57			100	158
					36.7	155			6.86	4.69			142	89.4
					132	76.8			15.7	8.37			105	123
					152	169			4.56	3.27			142	96.4
					48	195			8.2	3.37			137	123
					655	35.9			8.14	9.46			101	110
					57.6	295			11.6	5.18			137	96.4
					626	343			7.18	5.21			115	110
					97	151			5.64	4.76			101	141
					78.8	108			4.05	3.82			115	122
					565	34			12.3	8.73			136	81.5
					122	361			8.19	8.63			89.6	141
					36.4	181			8.9	3.35			136	95.9
					26.2	375			3.28	7.77			123	119
					38.4	335			6.91	8.06			89.6	122
					541	197			8.13	3.27			123	95.9
					280	134			10.6	3.27			119	51.2
					793	46.4			9.57	4.37			146	81.5
					69.2	34.1			5.82	12.5			119	119
					207	55.7			7.62	3.27			65.9	51.2
					119	469			5.75	4.52			146	109
					65.1	26			6.35	3.27			65.9	130
					131	26			15.8	3.27			98.1	109
					682	104			8.27	3.27			140	104
					463	122			9.46	3.88			98.1	130
					196	180			12.6	3.27			122	104
					57.3	129			5.68	8.56			140	135
					205	308			4.66	9.11			122	121
					425	165			6.05	4.38			101	135
					104	45.6			8.04	4.64			151	87.6
					101	79.9			9.29	9.21			101	121
					468	81.4			8.22	12.1			108	87.6
					429	59.5			7.08	6.27			151	113
					99.6	132			3.28	3.27			108	88
					70.4	111			7.74	6.74			125	113
					48.5	66.1			8.73	3.27			130	158
					558	292			7.03	3.34			126	88
					360	99.3			8.63	5.07			125	158
					123	72.9			8.93	8.86			81.1	126
					184	48.7			19.8	4.37			87.3	111
					145	397			8.11	4.2			130	126
					60.1	243			4.37	3.94			81.1	106
					75.6	475			7.11	7.95			93	111
					133	121			8.51	7.32			126	106
					341	168			6.99	7.47			87.3	72
					256	330			6.95	4.98			93	159
					271	694			6.46	3.27			126	72
					155	104			6.66	8.31			143	98.3
					1100	80.2			12.3	3.27			126	159
					341	308			7.19	3.8			89.1	98.3
					478	90.8			4.84	5.88			143	116
					145	190			5.46	4.25			89.1	78.7
					102	308			4.59	6.08			136	116
					410	435			7.7	4.96			109	122
					61.6	73.6			3.28	3.27			136	78.7
					77.1	60.9			4.83	3.27			115	122
					104	300			7.96	4.06			109	113
					647	110			9.8	11			115	147
					206	192			9.33	4.67			130	113
					104	41.2			8.73	8.97			127	91.2
					60.2	726			9.79	5.27			130	147
					190	505			4.54	4.39			94.1	91.2
					56.6	126			9.94	5.03			127	120
					159	259			7.35	3.35			94.1	155
					51.4	58.9			18	3.72			85.8	120
					338	554			4	3.83			141	85.5
					113	280			5.76	6.43			139	155
					34.8	512			15	3.76			85.8	85.5
					97.7	85.8			11.1	8.38			96.5	122
					52.9	343			4.64	3.63			134	122
					220	150			8.31	5.57			141	122
					887	48.8			13	3.27			96.5	103
					121	272			6.88	3.93			58	122
					87.1	55.8			7.08	8			139	103
					69.7	230			8.73	3.91			134	121
					88.4	274			5.46	4.29			58	108
					256	116			11.7	6.2			102	121
					419	164			4.61	4.69			107	118
					141	81.7			5.59	3.27			145	108
					612	60.4			10.6	3.27			102	118
					454	28.9			6.88	3.27			107	57.9
					601	87.1			8.69	3.96			111	144
					322	42.1			9.95	12.4			107	101
					278	158			8.38	9.64			107	57.9
					237	43.2			6.52	8.73			72	126
					1090	207			10.6	11.4			145	43.5
					135	170			18.4	7.34			111	144
					432	116			8.17	12.2			72	126
					79.4	48.8			5.71	12.5			122	91.7
					72.5	276			4.7	3.89			87.3	101
					39.9	233			12.9	4.24			122	43.5
					538	294			8.9	5.08			134	91.7
					262	254			18.1	4.19			87.3	108
					448	76.9			5.88	3.27			134	89.7
					152	45			4.37	3.27			159	108
					181	128			14.5	6.04			123	162
					362	518			11.9	5.64			89.4	89.7
					70	704			6.66	5.17			159	162
					70.7	158			7.27	8.7			77.4	101
					467	82.6			12.1	5.71			81.1	144
					373	102			17.4	8.2			123	101
					769	215			9.41	3.27			77.4	78.6
					44.9	130			4.6	4.04			104	144
					78	199			6.2	4.48			89.4	78.6
					763	108			8.93	6.36			81.1	104
					349	142			7.84	5.72			104	104
					61	28.9			18.4	3.27			144	104
					312	176			12	3.27			122	143
					691	69.9			6.12	7.99			144	104
					176	105			4.73	3.27			61.2	143
					372	537			4.21	3.55			122	85.9
					960	27.4			8.68	14.6			61.2	146
					104	114			18.2	10.6			130	103
					164	190			8.12	8.11			126	85.9
					744	200			8.45	5.35			130	71.3
					249	197			13.2	3.62			104	139
					135	366			6.02	5.4			126	146
					357	318			6.26	3.5			104	71.3
					42.5	51.7			3.28	3.27			67	110
					43	344			3.28	3.5			118	103
					121	126			7.97	3.27			67	139
					415	107			4.52	3.27			172	110
					154	47			5.56	3.27			118	82
					661	118			3.47	3.27			172	92.7
					389	195			4.31	5.19			143	130
					514	138			8.19	5.22			113	82
					366	127			4.17	5.13			143	135
					76.8	517			8.02	10.2			105	50.6
					1180	131			10.7	8.88			113	92.7
					171	76.5			11.2	8.51			105	135
					237	35.5			17	3.27			160	109
					349	39.2			7.68	3.27			101	130
					160	28.3			7.87	5.09			160	50.6
					159	114			5.54	3.96			95.9	109
					197	110			8.39	3.27			101	85.4
					202	106			3.66	3.27			95.9	132
					59.3	289			4.37	5.1			135	85.4
					180	200			9.32	3.99			95.5	138
					554	51.3			5.66	3.27			135	132
					122	47.8			3.82	3.27			121	138
					148	78.1			12.1	6.22			95.5	123
					138	308			12.9	6.7			121	117
					197	376			10.8	4.61			104	123
					231	177			8.41	7.85			138	89.3
					277	218			8.36	7.84			104	117
					59.6	155			4.64	4.18			113	89.3
					420	128			6.49	4.39			138	118
					127	137			8.16	8.73			113	161
					93.6	96.4			8.73	5.04			94.3	118
					159	49.5			7.82	5.86			101	77.2
					306	119			19.7	8.08			100	161
					31	205			8.73	3.27			94.3	77.2
					375	107			7.13	3.27			80.2	131
					181	105			6.18	3.27			166	99.1
					70.3	305			4.18	12.7			101	131
					125	19.6			4.12	10.9			80.2	116
					197	492			4.23	4.53			98.6	99.1
					157	200			7.6	9.61			100	116
					90.7	305			4.64	8.94			166	91.9
					90.9	1050			9.4	4.79			98.6	134
					42.5	89.5			9.18	5.9			143	91.9
					368	190			8.42	3.66			105	132
					328	393			9.09	7.62			143	134
					132	297			8.22	3.98			83.5	132
					335	253			5.97	3.27			105	90.4
					237	148			16.3	3.73			83.5	167
					113	172			4.33	4.08			97.9	90.4
					78.9	182			10.7	4.08			169	102
					318	184			7.94	5.46			97.9	167
					514	35.9			6.89	3.27			82.4	102
					632	149			6	5.24			169	98.9
					239	60.5			6.19	13.2			82.4	165
					170	63.7			6.51	3.27			147	98.9
					68	66.9			8.97	3.27			108	94.5
					1320	36.9			5.61	12			147	165
					381	59.8			7.61	3.27			58.3	94.5
					76.5	73.1			7.13	7.58			108	98.4
					380	79.2			6.11	6.87			58.3	95.1
					147	121			9.02	4.68			111	98.4
					128	21.2			6.85	8.73			116	153
					131	131			4.75	6.53			111	95.1
					62.6	126			15.1	5.79			121	153
					173	187			14.8	7.55			116	140
					232	119			10.1	9.2			121	114
					488	56.2			9.94	6.55			91.3	140
					245	102			9.49	3.96			118	85.7
					130	188			4.65	6.28			91.3	114
					35.9	256			14.6	7.08			141	85.7
					439	55.7			6.06	12.6			118	66.9
					47.3	61.6			13.1	8.16			141	174
					435	80.1			7.79	4.32			155	66.9
					357	138			6.71	5.03			84.7	116
					92.7	388			8.84	9.61			155	174
					95.7	190			13.6	4.32			117	116
					322	27.8			12.5	5.09			84.7	153
					81.8	338			7.85	5.1			117	84.4
					346	395			8.49	3.6			144	153
					77.2	325			5.59	3.65			80.2	76.9
					151	194			7.59	3.27			144	84.4
					224	234			6.04	3.8			132	76.9
					182	31			3.28	8.73			80.2	149
					860	39.2			10.8	4.37			132	89.1
					465	25.3			4.01	5.09			135	149
					208	42.2			14.7	4.64			133	116
					369	52.5			9.66	8.12			135	89.1
					386	25.3			9.6	8.73			88	116
					219	101			9.53	4.82			133	85.8
					312	58.9			6.01	4.64			88	101
					370	552			8.42	5.47			83.2	85.8
					404	83.7			4.21	3.27			71.6	166
					85.5	25.3			4.64	3.27			122	101
					393	216			5.83	4.56			83.2	166
					767	66.2			8.36	3.27			77.1	133
					1760	525			8.73	3.6			154	138
					659	33.8			17.3	4.83			71.6	133
					688	134			7.96	3.27			77.1	78.1
					123	337			9.04	3.65			105	138
					111	180			16.5	5.46			122	78.1
					268	170			8.19	6.49			154	127
					235	69.3			7.44	3.27			105	103
					291	81.1			13.2	3.27			77.5	127
					45.4	171			3.28	4.21			133	120
					47.7	467			6.55	3.7			77.5	103
					530	380			8.96	3.89			90.6	120
					52.9	418			15.2	3.82			133	90.9
					70.2	241			8.67	3.27			90.6	144
					325	727			7.25	6.52			98.6	90.9
					200	192			8.35	4.57			173	63.6
					327	70.4			9.13	7.38			141	144
					5.55	61.5			3.28	9.18			102	63.6
					759	54.5			4.06	5.09			144	138
					114	557			9.72	4.3			98.6	131
					160	742			8.96	3.9			74.3	138
					348	26.4			7.25	3.27			102	80.7
					199	44.7			3.56	7.16			157	131
					177	25.3			6.93	8.73			109	80.7
					186	256			4.45	4.08			173	108
					52.1	78.6			4.64	3.27			74.3	166
					560	100			14.8	4.82			42.1	108
					306	132			9.28	5.72			85	61.2
					139	47			7.77	5.05			42	166
					48.7	247			4.64	4.39			141	61.2
					112	75			9.49	3.27			102	155
					287	206			11.4	7.34			42.1	101
					375	104			9.33	3.27			66.6	155
					389	343			5.76	3.85			53.7	60.6
					182	391			9.97	4.69			102	101
					51.9	170			15.7	15.2			157	60.6
					54.3	149			4.37	12.2			85	110
					55.4	178			7.03	3.73			66.6	100
					130	57.7			3.82	3.27			48	110
					274	46.7			5.07	5.09			144	147
					69.7	216			4.61	5.4			109	100
					85	115			6.61	4.83			42	147
					144	498			10.1	3.59			53.7	125
					619	281			8.64	5.66			48	88.6
					218	22.4			8.2	8.73			63.3	125
					216	129			15.9	4.88			160	135
					408	31			3.87	11.6			63.3	88.6
					51.3	107			4.64	3.27			115	135
					475	27.8			5.55	5.09			160	103
					79.4	96.9			15.7	3.27			115	106
					260	39.2			4.45	3.27			133	103
					189	151			10.6	6.34			142	135
					82.7	130			12.8	3.27			133	106
					40.2	152			15.7	9.18			73.6	135
					490	313			12.5	3.92			142	112
					365	303			9.92	3.67			73.6	139
					605	35.2			8.41	8.73			102	112
					43	64.1			8.73	7.08			138	95.3
					261	80.3			7.98	5.15			102	139
					597	123			6.77	3.97			114	95.3
					271	50.8			4.82	4.64			138	138
					142	169			9.33	3.81			114	140
					571	131			9.65	3.27			97.5	138
					163	408			10.5	3.41			133	76.7
					234	34			10.2	8.73			97.5	140
					47	43.1			8.73	6.91			106	76.7
					253	146			8.47	8.08			133	145
					186	98.8			6.21	3.27			106	88.5
					454	234			14.2	8.49			116	145
					441	187			6.17	3.52			129	108
					279	201			12.3	5.87			116	88.5
					160	353			17.1	5.07			114	108
					100	673			15.4	5.47			129	127
					137	35.9			7.39	3.27			114	129
					387	243			8.91	3.55			152	127
					268	773			17.6	22			109	83.4
					189	381			10.3	23.2			152	129
					129	396			9.55	5.01			95.9	83.4
					97.9	190			5.38	4.07			109	85.9
					390	48.1			6.29	8.78			95.9	126
					455	340			5.59	3.27			142	85.9
					276	95.9			4.81	8.26			114	147
					121	230			10.7	6.31			142	126
					304	145			5.79	8.8			84.7	147
					375	206			12.6	7.87			114	125
					170	119			9.52	4.8			84.7	160
					71.4	35.3			17.5	3.27			99.6	125
					96	208			7.94	3.66			98.1	56.2
					126	61.6			4.89	5.99			63.5	160
					298	98.8			5.6	6.58			57.5	56.2
					232	166			8.42	6.85			99.6	119
					356	268			6.19	3.88			118	91.2
					1170	195			11.9	7.87			105	119
					43.1	229			9.46	3.62			43.6	142
					120	112			4.95	4.73			98.1	91.2
					188	187			13.5	4.89			118	142
					249	234			13.8	6.46			135	92.5
					274	240			3.8	8.25			130	151
					31	119			8.73	8.66			63.5	92.5
					269	316			9.11	6.37			105	115
					114	152			8.17	4.53			135	151
					73.5	33.8			10.9	9.46			76.5	115
					436	159			9.39	6.68			57.5	114
					471	145			4.74	6.65			43.6	114
					470	88.1			6.14	7.28			130	114
					371	215			10.3	5.93			76.5	123
					210	61.5			10.7	10.2			108	114
					165	416			6.89	4.21			66	123
					149	243			16.2	5.65			108	132
					477	196			10.4	4.1			63.5	106
					48.1	239			7.91	4.36			66	132
					415	500			4.8	3.77			63.5	107
					688	336			9.44	5.61			97.5	106
					122	87.8			10.7	3.27			90	107
					81.5	130			8.37	3.27			97.5	110
					663	76.7			4.42	4.18			160	132
					73.8	300			4.18	7.7			90	110
					464	120			9.52	4.4			160	109
					79.3	107			4.18	4.46			99.3	132
					170	78.4			3.66	4.05			75.1	109
					214	65.3			7.94	3.27			85.6	134
					947	74			5.51	8.3			99.3	143
					206	318			3.69	8.76			81.2	134
					324	341			6.98	3.48			137	75.3
					485	187			16.3	3.66			75.1	143
					23.9	43			3.28	6.91			81.2	75.3
					31	63.2			3.28	6.68			140	94.3
					166	237			3.28	4.2			85.6	112
					199	103			8.69	3.27			137	94.3
					40.9	114			14.3	3.27			140	136
					61.9	189			14.9	5.93			126	112
					96.5	212			4.53	7.5			147	136
					298	304			4.55	9.01			126	122
					319	103			6.03	8.11			83.4	106
					394	400			3.47	4.06			147	122
					512	372			7.2	5.04			83.4	127
					267	345			10.3	5.62			100	106
					320	108			10.6	4.45			143	127
					270	34.8			9.34	9.46			134	165
					148	139			4.16	3.72			100	94.5
					129	207			4.34	4.87			112	165
					94.7	299			22	8.79			51.8	100
					1430	425			6.4	5.33			143	94.5
					91.9	150			3.96	5.86			112	100
					422	105			8.65	8.37			82	83.3
					87.9	131			5.72	7.01			134	120
					619	121			5.89	6.42			51.8	69
					349	437			8.85	3.31			82	153
					43.1	125			6.91	3.91			77.2	83.3
					470	357			7.82	3.55			135	71.3
					278	284			7.88	8.26			77.2	98
					337	159			12.7	3.73			111	123
					92	85.9			4.63	6.9			135	120
					261	133			15.5	4.75			111	71.3
					694	131			9.04	3.27			62.3	163
					177	187			10.3	4.77			125	79.8
					302	248			4.17	5.64			133	69
					266	150			4.79	4.18			62.3	98
					510	638			10.6	4.26			119	163
					207	77			6	8.34			108	96.6
					718	139			7.18	4.48			125	153
					234	572			8.73	3.27			119	123
					153	185			8.59	8.93			100	79.8
					289	441			5.71	4.15			133	96.6
					39.2	410			7.64	4.26			108	135
					36.7	203			3.31	4.59			100	86.9
					46.3	76.6			3.28	3.27			134	135
					823	85			8.78	7.23			160	138
					304	41.2			11.6	8.48			134	86.9
					402	426			12.3	3.27			51.9	138
					683	164			7.44	8.76			160	96.1
					301	374			10.5	4.08			51.9	127
					108	119			16.4	5.72			125	96.1
					838	302			5.46	4.01			127	125
					320	170			6.02	8.61			125	127
					89.1	94			20.5	7.01			100	125
					247	220			11.4	7.23			127	139
					155	157			12.8	3.27			100	79.5
					98.2	179			13.7	3.27			86.9	139
					103	590			21.3	3.27			140	137
					304	129			12	3.27			86.9	79.5
					245	275			22.9	3.49			129	137
					467	129			5.27	3.77			140	123
					87.9	69.7			8.02	3.27			129	66.4
					311	89.3			3.95	3.27			87.2	123
					313	16			6.93	3.27			110	138
					502	77.9			3.9	3.27			179	66.4
					223	352			5.72	3.58			87.2	138
					1130	82.6			8.36	3.27			113	89.1
					76.8	50.4			11.1	3.27			92.9	144
					341	8.24			8.52	3.27			110	89.1
					262	33.8			5.62	6.91			113	122
					282	272			5.83	8.25			70.9	144
					275	192			4.08	11.2			179	122
					61.4	105			9.24	9.63			92.9	107
					223	28.9			10.4	10.9			70.9	106
					380	233			8.63	5.98			135	107
					115	156			4.57	4.8			48.2	148
					142	229			3.28	3.27			125	106
					147	227			14.1	4.99			135	148
					61.2	27.8			21.2	8.73			174	108
					367	44.8			5.45	6.27			100	169
					336	173			8.12	5.5			48.2	108
					141	135			12.9	3.27			174	81.7
					171	40.9			5.86	8.32			77.5	169
					1370	120			6.38	8.73			125	81.7
					247	82.7			9.06	3.27			100	151
					679	135			8.91	3.27			77.5	91.3
					573	53.4			6.99	4.37			82.1	151
					35.2	155			21	6.57			137	62.6
					463	405			10.8	3.63			82.1	91.3
					117	7.68			10	3.27			111	62.6
					253	42.2			6.57	4.64			137	93.9
					46.1	50.4			9.54	6.91			111	117
					164	62.9			8.68	4.64			74.2	93.9
					324	54.1			6.49	3.72			129	143
					497	184			3.77	4.12			138	117
					136	110			4.26	3.96			74.2	143
					224	196			7.21	5.48			157	111
					461	213			6.04	9.99			91.3	128
					625	204			9.75	6.08			129	111
					32.7	99.9			21.1	14.7			157	104
					1050	179			19.1	7.45			71.7	128
					341	214			21.2	3.27			138	104
					806	248			14.8	3.61			91.3	110
					348	73.8			13.5	15.1			71.7	124
					651	127			8.95	6.17			101	110
					218	418			6.3	3.49			131	123
					77.3	27.4			4.49	5.09			101	124
					53.9	117			8.73	3.27			120	123
					238	112			12.4	4.14			131	108
					1400	78.4			13.9	7.02			120	111
					618	302			9.97	4.22			88.7	108
					97.7	96.8			10.1	5.61			59.8	141
					214	222			9	3.77			154	111
					70.3	582			7.87	5.01			88.7	141
					230	382			8.37	6.22			139	99.8
					155	49.6			10.7	4.37			116	112
					348	51			8.71	3.27			59.8	99.8
					77.6	73.9			15	3.27			139	137
					484	251			4.73	3.68			94.4	112
					466	272			7.9	6.48			154	137
					205	202			12.5	4.47			116	121
					218	47.3			10.7	3.27			94.4	72
					180	38.1			10.2	3.27			118	78.5
					12.7	27.7			3.28	4.83			102	167
					266	82.6			7.55	7.57			118	121
					921	88.4			9.01	8.4			128	58.3
					730	357			8.53	4.43			102	133
					323	93.6			4.97	3.27			128	54.6
					223	1760			5.46	15.2			107	72
					139	358			6.3	8.54			94.8	58.3
					114	32.8			5.89	9.28			107	96.3
					887	39.3			16.5	9.24			116	97
					166	48.8			7.86	6.15			94.8	78.5
					105	420			8.93	4.66			116	133
					184	582			9.73	4.29			154	96.3
					130	108			8.03	7.64			89.7	96.9
					54.8	326			7.77	4.79			154	167
					171	249			4.37	5.09			90.6	54.6
					425	316			14	3.45			89.7	97
					136	139			4.46	8.05			90.6	96.9
					415	491			12.6	3.61			90.2	112
					405	90.8			10.3	8.54			154	143
					62.4	219			15.5	3.62			90.2	112
					140	61			3.28	5.98			97.5	103
					229	242			7.07	4.88			154	143
					930	262			15.1	4.62			97.5	103
					238	169			6.52	4.87			140	162
					461	414			9	3.31			103	162
					269	72			8.67	8.73			140	149
					301	615			7.24	5.42			117	118
					586	54			7.39	8.35			103	149
					107	47.9			11.4	7.57			117	92.5
					107	41.9			9.55	4.64			115	118
					70.8	28.9			24.2	6.91			132	92.5
					128	329			20.9	4.62			115	124
					912	14.4			6.6	3.27			112	117
					90	201			10.5	3.93			132	124
					323	221			8.67	3.96			112	88.5
					290	179			11.9	3.39			105	117
					164	107			24.8	3.27			115	88.5
					180	199			17.9	7.27			105	106
					185	116			5.94	7.36			126	154
					203	204			3.67	3.27			115	106
					569	417			14.8	7.92			126	99.4
					1190	207			6.96	4.39			164	154
					873	283			8.8	4.52			124	99.4
					93.6	135			7.21	6.01			164	135
					111	372			8.97	3.48			67	142
					86.1	135			5.89	5.86			124	135
					316	186			10.9	4.74			67	82.3
					119	354			10.9	4.74			138	142
					570	347			7.86	3.44			102	82.3
					578	97.3			8.37	3.27			138	140
					72.8	166			8.38	8.69			114	124
					82.3	280			4.74	5.72			102	140
					268	35.4			4.32	8.73			114	86.6
					295	556			4.19	4.71			136	124
					507	284			6.36	4.03			151	86.6
					183	112			7.88	10.9			136	91.5
					53.8	179			7.4	3.27			69.9	140
					472	100			9.12	6.97			151	103
					124	212			12	3.94			69.9	91.5
					119	499			12.5	4.65			103	97.6
					104	113			18	8.63			151	165
					26	92.6			10.2	3.27			103	140
					843	157			16.6	3.27			103	97.6
					1170	335			15.3	3.89			151	74.9
					788	64.8			5.73	3.27			103	103
					1250	116			8.69	5.63			125	165
					169	39.1			7.94	5.59			99	74.9
					737	293			10.3	5.26			125	137
					614	27.5			7.79	3.27			133	126
					534	86.7			8.83	3.27			99	137
					145	85.9			6.14	5.75			133	95.9
					209	28.9			5.3	8.73			133	126
					99.9	59.8			9.92	3.27			148	95.9
					111	66.4			8.54	7.45			133	137
					702	84.6			11.6	14.5			68.5	114
					1060	160			12.9	3.98			148	137
					514	37.6			11.2	3.27			68.5	105
					172	99.9			7.26	3.27			139	114
					43	142			8.73	4.78			128	105
					67.1	43.1			5.13	6.91			139	104
					66.9	163			4.18	5.87			85.3	106
					110	31			4.05	6.91			128	104
					216	31			4.4	3.27			85.3	144
					73.5	746			8.73	6.84			116	106
					258	47.1			3.78	4.64			111	144
					162	37.1			7.37	3.41			116	97.4
					124	76.5			8.55	7.39			128	103
					271	57.7			8.89	5.09			111	97.4
					248	172			12	4.52			128	159
					64.4	198			15.1	9.7			101	103
					108	164			7.99	3.27			168	159
					34	690			6.91	3.27			101	110
					48.1	185			17.8	6.51			75.3	137
					61.4	203			13.6	5.94			168	110
					366	265			10.3	5.42			75.3	106
					65.9	526			10.3	7.34			143	137
					568	67.2			8.81	10.5			104	106
					138	53.6			8.47	4.37			143	98.8
					86.5	47.8			10.4	9.96			113	123
					91.3	206			4.78	5.18			104	98.8
					49.2	301			5.21	4.35			113	108
					105	132			6.42	3.27			88.9	123
					212	164			8.31	6.87			173	108
					387	57.3			23	3.27			90.1	126
					526	245			8.64	3.27			88.9	99
					395	48.1			18.1	3.27			96.3	126
					185	48.1			26.2	3.27			53.5	84.5
					438	149			9.81	3.27			173	99
					120	307			4.06	3.27			96.3	84.5
					86.8	57.9			3.69	3.27			89.5	141
					406	56.6			9.77	3.27			90.1	125
					401	66.9			11.1	3.27			53.5	141
					27.8	278			9.46	3.66			89.5	89.3
					128	162			15.1	4.46			93.9	125
					211	632			12.9	4.28			155	89.3
					155	173			12.4	8.02			131	162
					183	212			13.2	3.64			93.9	81.9
					72	113			3.28	3.27			74.9	162
					228	697			3.28	5.62			114	104
					513	653			10.7	7.2			155	81.9
					316	223			10.8	5.15			74.9	104
					77.2	68.6			5.96	6.77			43.2	74.2
					309	27.8			8.02	13.8			131	116
					86.2	278			9.64	8.99			114	74.2
					209	302			6.12	7.88			43.2	169
					320	70.4			15.9	3.27			102	116
					83.7	64.7			12	5.57			161	169
					81.5	198			15	3.27			102	137
					92.4	119			4.64	3.27			94.5	109
					23.9	146			8.73	3.73			161	137
					1380	57.9			8.31	4.05			94.5	111
					95.7	158			8.14	4.19			96.2	109
					962	71.6			11.7	8.08			105	111
					99.9	192			10.7	3.49			96.2	136
					159	149			9.79	7.76			123	104
					325	116			16.8	3.27			105	149
					155	39.1			25.6	8.73			123	136
					295	87.6			24.2	4.18			91.9	101
					297	80.9			3.93	5.99			157	74.2
					736	72.7			25.2	10.8			91.9	104
					223	283			5.32	3.27			111	101
					69.7	120			5.09	4.37			157	65.6
					379	52.9			6.96	8.15			111	149
					411	120			4.42	4.21			113	74.2
					566	75.7			8.77	3.77			121	65.6
					416	146			7.07	4.06			113	127
					190	186			6.8	13.9			118	94.9
					116	541			8.77	3.36			121	127
					237	182			8.85	3.27			118	116
					319	383			5.01	4.63			112	94.9
					154	98.4			10.3	4.15			144	116
					79.7	134			5.34	3.82			112	123
					109	131			3.82	3.96			104	87.2
					46.9	60			4.64	4.64			144	123
					784	77.1			13.7	3.27			104	149
					619	199			5.42	3.77			97	87.2
					215	41.4			7.87	6.02			110	149
					103	638			7.7	6.89			97	137
					147	105			7.88	8.02			148	108
					388	118			7.84	9.18			110	137
					247	68.1			9.62	8.31			148	96.1
					48	231			9.62	3.32			111	108
					348	76.6			3.28	3.27			86.9	96.1
					209	52.4			3.28	3.27			111	78.1
					191	74.4			8.01	4.18			159	112
					77.5	113			4.32	5.06			86.9	78.1
					283	554			7.64	6.5			159	167
					93.7	491			9.64	3.27			113	112
					120	77.9			6.65	4.86			117	167
					289	39.2			9.48	7.04			113	148
					378	145			8.45	12.6			129	117
					114	188			5.37	6.02			117	148
					146	21.2			8.08	25.5			129	93.9
					45.5	260			8.73	3.51			93.6	117
					258	68			8.71	3.27			154	93.9
					75.6	153			4.91	8.35			93.6	113
					157	185			8.06	7.59			67.7	113
					560	122			7.47	6.88			154	112
					362	146			6.86	4.18			67.7	113
					91.1	98.4			3.28	8.25			84.6	133
					642	39.2			8.89	7.48			86.9	62.2
					89.5	57.5			6.4	4.68			84.6	113
					34.8	41.4			6.91	5.09			167	133
					187	95.6			7.26	4.72			86.9	104
					88.1	76.6			5.39	6.05			167	112
					44.2	119			8.73	3.27			62.7	62.2
					114	147			10.4	7.29			132	104
					296	180			7.3	5.08			85.7	95.6
					139	6.49			6.82	3.27			62.7	118
					51.6	121			17.5	5.41			139	95.6
					332	229			7.67	8.2			118	146
					142	359			9.39	9.43			132	118
					325	51			6.52	6			139	146
					121	61.5			6.55	4.05			102	118
					87.6	43.8			9.87	6.55			85.7	111
					501	150			9.52	4.67			118	118
					205	159			8.97	3.69			102	131
					185	36.4			8.94	9.28			102	111
					160	461			9.97	3.84			85	131
					123	90.5			4.01	23.1			143	140
					156	448			5.11	18.7			102	92
					985	176			12.2	3.27			124	140
					1000	142			9.46	3.42			114	104
					171	123			8.85	8.73			85	92
					534	241			20.4	6.23			124	104
					213	410			20.7	3.27			67.6	155
					1270	233			3.69	7.19			143	106
					71.3	193			4.37	7.64			114	155
					117	363			8.03	3.27			67.6	98.4
					177	190			4.49	8.18			153	106
					828	161			7.89	5.37			108	98.4
					68.2	455			7.34	4.31			153	98
					1320	248			21.5	5.47			76	145
					321	72.7			11.8	5.28			108	98
					55.6	67.7			19.9	7.2			76	115
					258	55.2			3.88	4.37			112	145
					357	57.9			13.2	3.27			148	115
					240	270			7.05	4.04			112	127
					719	64.4			13.5	4.37			78.2	112
					547	69.5			8.45	4.05			148	127
					178	485			3.7	4.18			78.2	114
					349	40			4.14	8.73			96.6	112
					71.5	84.5			4.59	8.03			116	114
					84.6	670			5.54	4			96.6	71.4
					52.9	174			10.8	4.11			148	110
					40.2	23.9			10.8	8.73			116	71.4
					172	56.8			13.4	3.27			148	161
					335	60.4			19.2	4.18			123	110
					108	111			17.6	4.64			105	161
					135	630			18.8	3.44			123	92.7
					52	123			14.3	3.73			126	166
					492	80.7			4.93	4.18			105	92.7
					61.6	271			6.89	4.1			126	74
					65.5	51.9			3.28	8.48			122	166
					107	413			4.68	3.5			93	74
					1230	157			10.4	6.86			122	127
					160	9.26			6.6	3.27			138	106
					827	125			5.44	3.27			93	127
					194	75.4			6.08	3.27			138	116
					124	28.9			4.1	6.91			96	106
					135	151			6.19	9.84			123	116
					387	256			8.33	3.6			96	116
					95.8	660			4.83	4.64			135	112
					241	647			7.4	6.58			123	116
					514	88.8			6.01	9.35			135	123
					144	193			10.5	8.87			119	112
					280	50			15.1	7.51			86	123
					64.7	455			9.36	4.74			119	87.6
					177	271			21	3.69			153	101
					317	410			8	4.35			86	87.6
					131	83.5			9.87	3.27			153	172
					173	192			4.01	3.27			151	101
					487	274			4.8	3.27			126	172
					116	150			3.88	6.37			151	139
					366	180			7.96	6.96			82.9	98.9
					149	193			15.8	3.27			126	139
					105	177			7.41	5.7			82.9	102
					114	103			4.64	9.24			76.9	98.9
					565	96.6			21.3	15.4			161	102
					157	65.8			4.76	3.27			114	149
					165	39.1			9.77	3.27			76.9	93.8
					213	53.6			9.69	3.27			93.7	149
					250	73.4			10.6	4.37			167	115
					148	153			20.8	3.27			161	93.8
					687	183			8.95	4.57			93.7	115
					35.9	127			3.28	4.37			73.7	88.3
					35.4	156			8.73	3.27			114	97.9
					127	88.6			5.97	3.27			167	88.3
					265	432			22.4	5.36			73.7	169
					373	103			20.4	6.02			105	97.9
					159	46.7			4.08	5.09			93.1	169
					156	172			4.18	8.45			105	130
					409	158			7.9	8.84			141	90.5
					53.7	299			6.91	3.35			93.1	141
					131	79.9			5.04	3.27			141	58.4
					95.1	75			9.08	3.27			175	130
					850	84.3			8.33	3.27			99.1	110
					292	50.9			8.57	3.27			175	86.2
					53.2	85			9.65	6.99			85.5	107
					51.4	446			5.99	8.43			99.1	90.5
					98.8	291			12.4	4.01			85.5	110
					259	168			14.2	6.4			131	87
					305	97.8			9.46	3.27			94.5	142
					182	31			8.13	3.27			131	141
					48.5	331			11.9	4.92			126	86.2
					74.3	40.9			10.7	3.27			94.5	87
					359	222			4.63	4.12			126	104
					96.2	311			3.28	4.49			111	58.4
					291	165			7.66	3.27			130	107
					163	529			29.3	3.47			111	142
					55.2	49.9			29.7	6.74			94.4	104
					331	44.2			9.11	10.9			130	112
					244	77.6			12.7	4.18			94.4	99.8
					61.5	161			20.8	3.27			116	112
					264	75.6			7.41	3.27			93.4	102
					131	293			8.46	3.47			116	99.8
					160	493			8.52	10.5			138	102
					238	193			23.8	7.37			93.4	130
					146	219			9.83	3.98			138	110
					252	102			9.36	11.7			138	86.7
					106	498			21.9	7.46			124	130
					621	243			7.21	4.83			138	84
					980	131			17.3	3.27			97.7	51
					174	110			8.62	3.27			124	110
					114	87.2			9.81	3.27			97.7	84
					123	230			9.29	7.96			118	71.8
					92.9	121			8.16	8.93			53.3	86.7
					277	19.6			7.62	12.4			123	51
					314	236			6.99	4.13			118	71.8
					220	99.8			8.25	9.25			169	107
					259	72.2			8.8	3.27			119	156
					306	129			5.67	5.31			53.3	107
					673	94.1			11.5	3.82			169	95.4
					796	55			30.7	5.39			69.7	156
					112	62.4			8.84	3.27			123	95.4
					92.3	36.2			16.9	3.27			119	95.5
					104	41.9			23.2	5.39			69.7	102
					1280	120			17.3	3.27			125	95.5
					310	68.6			11.7	3.27			96.3	155
					608	293			11.5	4.46			125	102
					1080	109			9.53	3.27			138	155
					178	107			15.3	3.88			96.3	132
					441	279			7.84	5.66			138	138
					135	41			33	3.27			95.3	132
					596	64.1			20.2	3.27			106	87.5
					850	102			8.08	3.27			95.3	138
					61.6	25.3			18.7	3.27			143	87.5
					128	34			6.42	5.09			106	114
					952	276			17.2	7.21			143	127
					317	64.9			16.6	3.27			101	114
					59.1	85.8			19	7.17			125	115
					401	407			4.18	4.97			101	127
					266	438			4.65	9.62			115	115
					126	23.9			8.32	3.27			125	94
					177	23.9			10.7	3.27			115	167
					608	298			12.5	3.7			75.1	94
					46.2	147			6.35	4.43			123	94.6
					81.4	114			3.28	3.27			75.1	167
					268	267			12.9	3.27			116	94.6
					200	33.1			23.7	5.09			123	80.7
					665	76.4			5.86	8.73			116	173
					103	646			9.52	8.25			101	80.7
					133	93			4.19	3.27			110	95.1
					472	52.8			12.5	5.78			101	173
					321	82.7			9.37	7.71			121	95.1
					197	107			8.43	3.43			110	119
					39.8	199			3.28	5.4			121	143
					46.7	323			3.28	5.67			147	119
					396	122			5.83	3.43			84.6	87.8
					35.3	117			13.4	10.2			147	143
					300	486			7.41	4.94			101	87.8
					380	194			10.8	3.27			84.6	107
					184	264			3.32	8.71			101	148
					226	43.5			9.13	8.26			79.1	107
					140	28.9			4.63	5.09			91.3	105
					119	87.4			3.96	4.63			79.1	148
					32.9	152			26.9	4.91			134	105
					34.8	193			3.28	3.27			91.3	168
					587	52.8			4.42	3.27			134	95.4
					399	63.4			3.97	6.37			105	168
					558	226			7.35	3.27			123	84
					40.6	120			3.28	8.26			105	95.4
					50.3	155			3.28	4.58			132	84
					28.9	72.5			3.28	7.32			123	151
					381	65.1			6.55	4.53			132	105
					198	125			7.75	3.27			121	151
					114	136			7.41	7.13			140	95.9
					76.9	83.3			8.47	5.05			121	105
					365	329			16.5	4.17			96.4	95.9
					695	91.3			7.99	3.27			140	107
					94.4	50.4			10.7	3.27			96.4	91.7
					231	143			10.5	4.96			82.7	107
					834	152			10.4	3.27			91.1	145
					99.8	106			5.12	5.16			82.7	91.7
					141	85			6.92	4.37			142	145
					85.3	92.5			4.05	8.96			91.1	149
					218	135			10.3	4.89			142	108
					196	101			6.1	10			89	149
					319	124			16.7	3.27			112	97.2
					1070	125			12.2	6.17			89	108
					413	101			4.98	3.5			154	97.2
					91.5	152			4.75	4.12			112	159
					98.3	70.3			23.3	8.16			154	103
					124	95.7			4.33	8.53			108	159
					66.1	100			7.89	10.6			154	91.9
					816	59.1			4.79	7.92			108	103
					313	40.5			16.2	7.91			95	91.9
					25.3	62.8			21.1	5.46			154	86
					252	78.5			8.45	4.18			95	178
					130	168			8.46	5.43			143	86
					179	224			6.75	6.81			70.4	96
					488	228			11.8	12.8			143	178
					612	307			6.56	3.85			147	96
					237	396			9.08	3.53			70.4	147
					356	308			5.17	3.5			147	89.9
					358	140			12.6	3.5			120	147
					78.9	145			10.2	3.27			148	95.8
					104	62.5			4.15	4.42			120	89.9
					211	39.4			7.56	4.64			92	95.8
					282	45.8			12.6	3.27			148	125
					244	66.5			11.8	3.85			92	161
					213	201			27.7	3.27			109	125
					1140	134			32.6	8.78			141	72.9
					361	356			8.27	9.18			109	161
					249	235			7.37	4.88			109	72.9
					296	58.3			8.85	3.27			141	88.7
					340	190			3.79	4.39			109	147
					139	121			3.28	3.27			86	88.7
					285	56.7			5.28	3.27			115	124
					769	128			7.88	3.96			86	147
					249	46.7			8.43	9.46			127	124
					68.7	113			9.43	3.27			115	95.9
					151	295			8.71	3.27			127	153
					455	526			9.74	3.27			92.2	95.9
					153	416			11.5	4.51			123	97.3
					301	75			7.25	3.27			92.2	153
					101	68.5			7.83	3.27			142	97.3
					337	147			5.98	8.59			123	128
					364	179			10.7	3.27			142	110
					944	51.4			11.8	3.27			123	128
					515	37.8			23.9	5.09			119	99.9
					108	50.7			5.67	9.33			123	110
					71.8	54.3			8.07	3.27			112	99.9
					841	46.3			13.9	8.73			119	119
					502	87.2			8.94	3.27			112	118
					808	161			6.44	4.26			174	119
					115	77.7			8.35	8.52			99.9	123
					75.1	310			8.09	3.93			174	118
					70.8	181			7.55	10.5			85.7	123
					155	201			7.82	3.27			99.9	118
					146	106			17.9	3.27			85.7	118
					560	52.5			11.9	5.97			132	90.8
					1020	241			6.57	3.27			99.2	118
					358	25.7			4.02	3.27			132	123
					217	69.7			11.6	4.18			128	111
					95.9	78.3			13.6	7.3			99.2	118
					329	340			6.86	5.45			128	123
					143	169			8.66	3.27			127	59.5
					200	96.7			7.78	3.54			127	90.8
					360	150			9.91	3.82			135	111
					250	276			11	8.96			105	59.5
					290	127			12.4	3.96			135	92.1
					450	253			11	3.76			120	125
					51.7	209			9.46	3.91			105	92.1
					94.5	39.2			5.61	6.91			120	133
					409	184			10.1	4.18			119	125
					529	58.5			4.78	3.27			115	133
					271	60.5			8.51	3.27			119	166
					472	134			3.89	7.83			126	89.7
					39.9	180			9.46	3.66			115	166
					198	340			6.54	3.66			126	104
					167	462			8.11	7.99			96.2	89.7
					67.8	46.8			5.09	8.37			169	104
					138	446			7.15	3.58			96.2	120
					199	126			29.5	3.27			94.2	129
					122	122			14.7	3.27			169	81.9
					314	326			13.9	4.81			94.2	120
					254	59.7			6.6	11.2			105	80.8
					319	420			7.95	3.45			178	147
					415	123			26.9	7.32			105	129
					580	102			16.3	3.27			76.1	80.8
					147	176			6.86	3.27			178	66.4
					127	429			3.82	3.27			76.1	81.9
					67	463			3.28	4.53			79.3	147
					85.3	169			5	7.39			173	66.4
					135	273			7	5.5			79.3	78.1
					403	192			6.1	7.12			101	143
					363	93.1			10.5	4.05			173	78.1
					27.8	71.3			18.9	6.22			101	139
					177	190			17.6	9.09			143	143
					304	178			9.49	3.66			63	139
					188	164			9.41	3.69			141	179
					256	75.9			6.1	9.58			143	102
					304	306			3.28	3.27			87.7	179
					275	31			3.38	8.73			58.2	77
					627	86.8			8.28	10.2			63	102
					206	290			9.66	5.81			87.7	77
					200	68.4			8.58	10.6			145	93.7
					1370	278			7.92	3.85			141	112
					774	455			4.33	3.27			58.2	93.7
					97	343			3.28	4.85			145	114
					205	302			3.28	3.43			101	112
					87.2	145			4.18	3.27			103	114
					369	81.9			3.71	10.3			101	153
					281	75.2			10.5	4.57			117	70.8
					556	47			8.03	7.15			103	153
					342	375			8.7	3.27			117	93.7
					756	149			16.2	3.56			115	70.8
					296	341			11.5	3.32			86.4	93.7
					369	34			8.33	6.91			115	113
					241	90.7			9.68	3.27			152	160
					22.4	101			12.4	3.27			86.4	113
					265	426			8.35	3.85			152	73.2
					327	73.5			23.1	4.37			111	160
					19.6	208			3.28	4.55			154	73.2
					136	160			16	4.09			111	151
					123	22.6			6.79	5.09			93.2	76
					75.8	320			3.28	3.87			154	151
					127	103			17.5	6.05			93.2	82.6
					426	52.8			6.58	5.99			59.2	76
					47	64.1			10.7	4.18			116	82.6
					358	114			8.29	3.27			105	94.8
					561	285			14	4.1			59.2	130
					285	52.2			10.3	4.62			56.6	94.8
					60.5	111			10	3.81			104	133
					122	82.4			6.32	6.3			116	130
					109	100			3.88	10.1			56.6	133
					418	179			12	11.6			94.5	77.1
					40.6	310			18.9	8.36			105	117
					391	106			16.7	7.7			104	77.1
					225	358			7.59	7.25			94.5	122
					117	204			9.66	7.75			152	117
					82.1	239			9.75	8.14			103	122
					401	579			5.4	5.64			152	104
					44.7	477			14.3	21			105	86.2
					177	69.1			12.2	3.27			103	104
					34.3	55.8			6.91	4.07			105	170
					29.4	124			3.28	5.38			115	86.2
					24.4	463			5.09	7.44			117	170
					31	588			7.64	3.45			115	161
					566	310			10	3.38			98	90.5
					259	585			4.48	5.1			117	161
					270	323			10.7	3.98			98	100
					282	68.2			10.1	3.27			84.6	90.5
					248	77			15.4	8.02			142	100
					572	46.5			4.73	6.1			84.6	103
					212	242			6.45	3.72			106	111
					64	344			6.81	5.33			142	103
					208	41.1			10.1	3.27			106	141
					191	139			11.9	3.27			122	111
					183	145			17.2	3.27			115	141
					128	379			7.59	3.27			122	169
					189	995			11.5	4.69			120	88.1
					480	125			13.4	3.77			115	169
					232	101			9.21	10.9			120	102
					765	106			23.3	6.57			163	88.1
					98.2	87.8			9.02	6.02			93.4	102
					221	51.7			4.83	9.11			163	86.2
					186	402			8.11	10.5			102	103
					232	367			17.3	3.46			93.4	86.2
					351	439			14	6.7			102	171
					296	402			13.6	8.58			147	103
					269	350			6.29	9.08			108	171
					155	469			11.6	6.26			147	122
					50	488			6.91	3.68			103	130
					116	80.1			3.85	4.44			108	122
					522	63.4			24.3	6.89			103	106
					457	113			4.87	5.53			96.3	130
					112	539			4.26	5.95			145	106
					126	292			5.64	3.27			96.3	88.6
					98.5	38.3			3.28	6.91			83.7	104
					123	262			5.83	10.4			145	88.6
					143	259			6.07	6.04			83.7	72.1
					122	371			3.28	15.9			118	104
					63.7	172			9.42	3.27			128	72.1
					87.3	32.1			5.99	3.27			118	78.5
					62.9	412			6.57	7.39			103	135
					278	231			11.2	4.32			128	78.5
					137	1050			8.83	3.81			103	79.2
					191	272			14.7	5.45			99.1	135
					223	161			6.97	9.37			145	79.2
					583	600			12	5.74			99.1	128
					31	232			13.1	4.88			108	106
					115	243			5.79	9.73			145	128
					184	387			5.68	3.83			108	95.2
					448	54.4			30.9	6.55			89.8	106
					210	47			18.3	9.88			168	95.2
					65.2	286			9.5	4.08			89.8	115
					148	93.8			9.93	3.67			91.3	102
					563	299			8.02	3.27			168	115
					334	269			9.23	4.68			91.3	141
					523	307			6.98	14.2			80.6	102
					156	220			6.79	3.49			104	141
					519	168			28.8	3.27			153	130
					47.3	218			25.7	12			80.6	113
					107	70.1			9.92	3.27			160	57
					203	22.4			5.2	5.09			78	130
					110	345			3.98	3.73			104	110
					309	93.8			5.3	4.64			160	143
					1040	196			19.2	7.36			102	113
					117	28.9			9.13	3.27			153	110
					71.1	34.3			3.88	5.09			78	93
					49.6	50			6.41	5.09			102	57
					331	156			13.3	9.28			120	143
					791	104			8.57	6.31			149	93
					840	69.7			9.45	5.07			120	124
					129	28.9			5.89	6.91			79.2	147
					247	177			10.1	3.27			149	124
					94.9	137			5.93	3.43			79.2	88.9
					210	591			7.88	4.3			77.6	147
					224	77.4			4.31	8.04			156	88.9
					89.7	360			14.8	5.93			77.6	135
					206	163			9.11	4.8			105	63.6
					308	96			8.16	3.72			156	135
					586	265			10.5	3.57			105	85.2
					216	157			4.78	3.27			105	63.6
					481	36.8			12.4	3.27			143	85.2
					306	126			9.07	3.27			105	135
					673	97.5			10.2	8.01			112	126
					131	739			10.3	8.07			143	135
					114	78.1			6.26	5			112	98.1
					149	165			5.03	8.72			93.6	126
					371	34.1			6.76	14.7			132	98.1
					124	391			16.3	6.26			93.6	112
					76.3	227			7.41	4.32			134	87.3
					341	258			8.95	3.85			132	112
					257	557			13.3	3.56			134	132
					177	308			20.9	4.03			139	87.3
					48.8	442			7.23	3.27			135	132
					47.4	155			4.37	3.27			139	94.1
					63.4	496			4.37	3.66			70.2	114
					87.2	45.3			4.18	3.41			135	94.1
					169	132			7.03	3.27			70.2	145
					401	358			3.28	8.2			114	114
					118	58			7.17	3.27			107	145
					86.3	431			4.64	3.38			114	126
					67.8	131			8.35	5.36			125	124
					297	517			7.48	7.23			107	126
					162	64.2			14.8	4.37			125	109
					479	116			11.2	7.56			79.8	124
					269	193			32	5.39			147	109
					135	136			8.13	7.65			79.8	131
					262	145			6.37	4.09			132	108
					95	161			4.66	4.12			147	131
					66.2	87.7			3.28	10.4			132	118
					144	124			8.62	5.28			152	108
					29.9	380			3.28	3.27			101	118
					29.9	107			3.28	4.18			152	144
					107	113			5.68	3.27			96.6	134
					77.5	221			8.74	4.39			101	144
					384	138			7.74	3.27			96.6	81.2
					237	409			7.49	13.4			101	134
					400	126			7.37	12.2			147	81.2
					149	35.9			10.2	3.27			101	69.8
					70	35.5			8.62	3.27			88.4	115
					448	59.5			12	12.4			147	69.8
					356	282			4.12	5.55			88.4	154
					187	146			10.9	6			140	115
					68.7	270			5.33	3.27			90.3	154
					27.4	180			10.9	3.27			140	85
					173	431			8.17	3.27			129	81.8
					432	176			10.7	3.96			90.3	152
					92.6	98.1			9.7	3.58			129	85
					264	79.6			7.76	3.27			115	166
					33	101			9.76	5.65			110	79
					237	249			10.9	5.81			115	81.8
					293	211			7.66	3.27			119	166
					97.2	48.3			5.02	4.64			110	115
					408	144			9.68	11.5			119	152
					1290	50.1			8.07	3.27			82.8	79
					27.8	39.7			10.2	5.09			121	115
					576	43.9			12.4	6.91			82.8	114
					592	46.7			11.9	6.91			101	71.6
					78.2	29.3			11.6	6.91			121	114
					515	15.8			7.83	3.27			101	139
					78.5	13.7			4.24	3.27			105	71.6
					90.3	76.1			7.32	3.27			136	139
					225	75.1			7.16	3.27			105	100
					89.7	42.1			4.58	5.09			59	165
					25.1	637			11.6	6.02			136	104
					88.8	280			7.81	9.09			59	100
					85	60.8			3.28	6.63			115	73.8
					60.2	96.4			6.05	7.02			90.7	114
					233	226			12.7	5.85			115	165
					120	81.5			5.99	4.57			145	73.8
					50.3	96.6			3.28	4.72			90.7	68.2
					1230	511			13.9	5.45			145	104
					360	73.1			7.56	3.27			96.9	114
					126	38.8			5.27	3.27			141	68.2
					493	54.9			9.85	3.27			145	103
					238	97.9			10.9	5.02			96.9	172
					237	196			11.9	3.27			122	103
					47.2	48.3			7.72	3.27			65.3	75.5
					148	59.2			8.87	3.73			141	172
					851	230			13.5	4.51			122	75.5
					54.4	56.8			3.28	3.27			66.1	121
					36.8	57			15.3	3.27			145	124
					110	42.4			18.1	3.27			65.3	121
					429	76			16.7	3.27			66.1	114
					56.8	94.3			21.9	3.27			104	124
					203	161			19.3	5.78			129	114
					147	124			9	8.22			104	97.6
					167	273			7.47	10.1			92.3	116
					33.8	168			10.2	3.27			129	97.6
					79.1	126			6.03	3.27			92.3	139
					95.3	98.3			3.42	3.27			96.6	116
					153	137			5.68	3.27			105	139
					268	162			8.03	4.7			96.6	142
					114	162			13.2	6.8			150	84.2
					49.8	35.4			10.6	3.27			105	142
					158	63.7			13.6	3.27			150	129
					44.2	86.7			13.8	4.05			135	84.2
					164	89.8			6.81	10.7			126	129
					115	70.3			9.58	4.18			135	135
					139	426			5.65	3.56			97.1	91.8
					85.1	25.3			5.9	3.27			126	135
					105	52.6			7.51	3.27			97.1	118
					396	62.6			9.69	3.27			128	91.8
					808	103			9.38	6.52			122	118
					367	433			9.89	8.57			128	92.5
					78.7	164			6.97	4.84			105	104
					224	537			11.8	6.5			122	92.5
					249	580			10.4	3.27			105	160
					421	600			7.36	3.27			76.1	104
					57.4	11.9			4.37	3.27			155	160
					93.5	329			3.28	8.63			99.6	114
					60.9	221			4.18	7.73			76.1	138
					360	549			4.63	6.81			99.3	114
					126	64.1			8.68	7.29			145	106
					33.8	47.3			10.2	3.27			155	138
					1230	124			4.19	8.51			99.3	106
					244	19.6			3.62	8.73			69.9	144
					522	28.9			8.33	6.91			99.6	72.5
					239	185			8.65	3.27			145	144
					265	96			11.1	3.27			69.9	143
					293	141			11	3.27			115	72.5
					210	117			14.5	3.27			136	143
					61.4	595			12.8	3.4			115	124
					64.4	120			21.2	5.69			102	99
					496	76.8			15.4	3.27			136	124
					37.1	101			13.8	18.4			102	136
					95.9	40.4			3.28	3.27			74.4	99
					516	73.8			6.57	3.27			140	136
					73	19.6			8.65	6.91			74.4	131
					111	134			5.93	4.21			129	76.2
					508	54.8			7.78	4.64			140	131
					38.8	471			10.3	5.47			129	115
					258	23.9			4.41	3.27			168	76.2
					101	73.6			8.39	6.72			79.4	115
					281	249			3.91	4.29			168	120
					94.1	23.9			8.65	3.27			112	106
					81.8	514			10.4	3.97			79.4	120
					106	86.5			12.8	3.27			112	125
					96	21.2			5.3	3.27			140	106
					456	39.1			5.66	3.27			134	125
					56.5	154			3.28	7.93			140	107
					41	381			3.64	6.31			85.3	114
					47.6	158			3.73	7.66			134	107
					68.4	69.5			3.28	16.5			85.3	129
					134	539			4.04	4.25			135	114
					59.7	12.3			3.28	3.27			111	129
					150	186			19.8	3.27			135	119
					355	245			11.4	9.56			113	148
					141	99			3.28	6.83			111	119
					200	243			6.04	6.17			113	80.6
					51.7	138			8.84	3.82			63.6	148
					352	388			11.2	3.27			101	80.6
					199	370			19.4	3.27			102	141
					785	97.7			5.16	3.93			103	123
					206	40.5			4.95	3.27			63.6	141
					82.9	25.3			4.57	3.27			67.6	79
					139	87.9			3.57	7.38			138	123
					105	13.7			3.28	3.27			131	79
					97.7	61.9			3.28	4.37			101	94.7
					262	60.9			5.16	3.27			67.6	116
					690	535			7	8.31			152	94.7
					43.1	262			12.4	4.9			70.2	148
					686	25.3			8.98	6.91			102	116
					147	321			15.9	8.65			138	148
					202	88.1			10.1	12.2			152	117
					399	245			9.41	4.8			90	124
					783	209			10.5	7.71			103	117
					114	332			8.48	3.71			131	113
					294	89.2			22.1	8.17			70.2	124
					92.7	213			17.3	4.09			90	113
					154	95.9			9.04	3.27			94.7	137
					127	234			5.42	7.25			107	96.9
					201	172			7.38	8.54			94.7	137
					67.2	153			4.74	3.27			146	124
					501	39.2			6.7	10.9			107	96.9
					410	173			6.21	3.27			146	124
					315	46.7			8.85	3.27			86.9	102
					318	408			9.17	4.39			114	85.8
					324	8.24			9.74	3.27			86.9	102
					73.4	172			9.41	10.7			151	170
					98	302			5.52	4.62			114	85.8
					91.4	57.9			4.97	3.27			151	170
					277	108			5.5	4.92			97	85.6
					213	217			11.9	3.62			145	105
					48	449			15	3.88			97	85.6
					402	505			9.05	3.6			115	170
					79.2	51.7			3.28	3.27			145	105
[truncated: 157,938 more rows]

## Sheet: Fig4G
Figure 4G
	Lymphatic volume (mm^3)
	Control	Rejection
Repeat 1	0.000173	0.000334
	0.00028	0.000495
	0.0001	0.000483
Repeat 2	8.27e-05	0.00013
	9.63e-05	0.00043
	0.000308	0.000373

## Sheet: Fig4H
Figure 4H
	CDH5+ junctions (junctions / mm^3)
	Control	Rejection
Repeat 1	468208	116766
	317857	234343
	390000	157350
Repeat 2	701330	123077
	623053	353488
	389610	310992

## Sheet: Fig5D
Figure 5D
	Distance between PDPN+ LV and CD21+ zone (μm)	Distance between PNAd+ HEV and CD21+ zone (μm)
Repeat 1	40.9606	87.2942
	64.359	151.115
Repeat 2	61.4423	92.4604
Repeat 3	11.5449	106.358
	69.3438	110.643
Mean	49.53	109.6
STD	23.83	25.13

## Sheet: Fig6C
Figure 6C
	Control (graph with red points)		Rejection (graph with blue points)
	Vol. normalised CD20+ count in lumen	Vol. normalised CD20+ count in tissue	Vol. normalised CD20+ count in lumen	Vol. normalised CD20+ count in tissue
Repeat 1	98.7	14.2	50	11.2
	82.9	11.08	61	11.5
	130.28	40.79	28.4	8.3
Repeat 2	50.36	8.44	30.7	18.2
	104.6	11.45	-	8.21
Mean	93.37	17.19	42.53	11.48
STD	29.48	13.35	15.67	4.063

## Sheet: Fig6D
Figure 6D
	Control (graph with red points)		Rejection (graph with blue points)
	Vol. normalised CD20+ count in lumen	Vol. normalised CD20+ count in tissue	Vol. normalised CD20+ count in lumen	Vol. normalised CD20+ count in tissue
Repeat 1	74.07	21.49	116.7	43.5
	41.45	16.43	193.2	60.6
	17.61	46.6	131.2	37.9
Repeat 2	50.36	13.73	163.6	54.2
	83.68	16.02	-	46.4
Mean	53.43	22.85	151.2	48.52
STD	26.35	13.57	34.2	8.954

## Sheet: Fig6G
Figure 6G
Distance of CD20+ cell to nearest LV in control	Distance of CD20+ cell to nearest LV in rejection
0.487628	0.609654
0.477163	0.547731
0.438277	0.544681
0.437225	0.521036
0.428083	0.516206
0.411159	0.513017
0.38205	0.494855
0.381748	0.487228
0.369266	0.480243
0.366291	0.471135
0.363684	0.455152
0.363225	0.452595
0.353534	0.429622
0.351917	0.425094
0.349156	0.412313
0.346823	0.410467
0.340108	0.401342
0.335921	0.39843
0.333602	0.391589
0.333216	0.38984
0.326344	0.38717
0.325019	0.383161
0.3216	0.383146
0.317367	0.381576
0.316154	0.381282
0.315796	0.381205
0.312292	0.379391
0.311575	0.378257
0.305017	0.378152
0.304793	0.376851
0.303657	0.370467
0.302925	0.368336
0.30003	0.365055
0.299208	0.361557
0.296507	0.361098
0.293777	0.358027
0.290438	0.354462
0.288742	0.354179
0.288558	0.353026
0.288394	0.352559
0.28778	0.351641
0.287458	0.348062
0.28694	0.347153
0.285981	0.346725
0.283265	0.340444
0.281476	0.340218
0.278631	0.33997
0.273474	0.338637
0.272996	0.335407
0.272946	0.335399
0.272616	0.331377
0.272507	0.331012
0.269929	0.327866
0.269921	0.327541
0.26968	0.327524
0.267189	0.326992
0.266827	0.324672
0.265375	0.324496
0.26329	0.323335
0.262286	0.317903
0.261907	0.316146
0.260697	0.315116
0.258957	0.308756
0.258853	0.307618
0.258725	0.30732
0.258682	0.305156
0.252564	0.304858
0.248514	0.30113
0.248294	0.299011
0.247952	0.29635
0.246303	0.295485
0.245211	0.293774
0.245163	0.291119
0.24494	0.290111
0.243743	0.289805
0.243383	0.288282
0.243249	0.283254
0.242252	0.270576
0.241574	0.268769
0.240806	0.268362
0.23888	0.268095
0.238756	0.267582
0.238687	0.266913
0.238574	0.265739
0.237218	0.265301
0.231284	0.263221
0.231198	0.2632
0.229304	0.258319
0.226311	0.257292
0.225477	0.255668
0.224672	0.25372
0.223883	0.253091
0.223368	0.252583
0.22336	0.252384
0.222917	0.250808
0.222385	0.250071
0.222282	0.242449
0.221628	0.242126
0.220393	0.239
0.219095	0.236687
0.218823	0.235444
0.218015	0.234335
0.217766	0.233391
0.217404	0.233388
0.217234	0.232608
0.216044	0.230094
0.214755	0.228362
0.21212	0.227948
0.210944	0.227889
0.21032	0.223664
0.207548	0.222359
0.207215	0.219293
0.207081	0.219206
0.20527	0.215557
0.203674	0.214057
0.203164	0.210674
0.202175	0.21056
0.20052	0.208355
0.197194	0.204166
0.194694	0.200868
0.192452	0.195475
0.192445	0.194902
0.192002	0.194495
0.19179	0.193213
0.19036	0.193133
0.18933	0.193009
0.187379	0.192082
0.187317	0.191993
0.18681	0.190368
0.186537	0.18631
0.186008	0.183903
0.184626	0.182755
0.184398	0.178861
0.184083	0.17825
0.183678	0.177898
0.180611	0.176979
0.180601	0.175769
0.178643	0.174488
0.178588	0.173491
0.176924	0.172805
0.176867	0.172284
0.176864	0.169194
0.175448	0.16823
0.175147	0.164376
0.175023	0.163531
0.174495	0.160449
0.173897	0.159842
0.17161	0.159112
0.170964	0.158816
0.170813	0.156656
0.170719	0.155759
0.170434	0.15569
0.170313	0.150943
0.169427	0.150653
0.166511	0.149197
0.163936	0.14899
0.16233	0.147644
0.161346	0.1476
0.16067	0.146814
0.16044	0.138065
0.160085	0.137454
0.160004	0.136043
0.157293	0.135385
0.15623	0.134476
0.153795	0.133949
0.153581	0.132201
0.153104	0.128292
0.152838	0.124133
0.151476	0.122443
0.150316	0.120924
0.150057	0.12027
0.14933	0.119853
0.148576	0.119644
0.148021	0.118479
0.146646	0.11777
0.145322	0.115925
0.144764	0.114997
0.144275	0.111972
0.143415	0.11157
0.143104	0.109745
0.140872	0.109439
0.138096	0.107845
0.137009	0.10425
0.136715	0.101172
0.136367	0.100343
0.136162	0.100081
0.13508	0.0997208
0.134769	0.099535
0.131779	0.0995014
0.130976	0.0970839
0.130951	0.0969549
0.130608	0.0950637
0.130446	0.0948197
0.130151	0.0936966
0.129729	0.0918762
0.129721	0.0903075
0.127927	0.0887833
0.127474	0.0883607
0.12639	0.0880828
0.126189	0.0879618
0.125012	0.0877607
0.124625	0.0865387
0.124199	0.0864138
0.122542	0.084597
0.121195	0.0831503
0.119947	0.0828908
0.119708	0.0826601
0.119293	0.0823203
0.11905	0.0803909
0.118743	0.0799329
0.118517	0.0779214
0.117499	0.0776579
0.116652	0.0763452
0.116159	0.0745781
0.115818	0.0743944
0.114566	0.074349
0.114453	0.0735235
0.113982	0.0697581
0.113285	0.0693998
0.112026	0.0684285
0.11043	0.0653958
0.109232	0.0614789
0.108092	0.0614175
0.107773	0.0606022
0.107658	0.0592092
0.106702	0.0591841
0.106629	0.0586877
0.10385	0.0565277
0.103615	0.05447
0.102804	0.0494713
0.10021	0.0478084
0.0995881	0.0465842
0.0983669	0.0447566
0.0978205	0.0409919
0.0975373	0.0409852
0.0971375	0.0382689
0.0969008	0.0382625
0.0967444	0.0381286
0.0963902	0.0378597
0.0955876	0.034597
0.0954897	0.0334856
0.094775	0.0329413
0.0936784	0.0316133
0.0916249	0.0308582
0.0889834	0.029543
0.0868904	0.0289158
0.0867042	0.0278612
0.0850778	0.0273321
0.0823457	0.0268143
0.0817579	0.0265565
0.0815824	0.0256635
0.0799879	0.0219709
0.0799627	0.0185862
0.0791639	0.0162984
0.0789831	0.0161237
0.0783926	0.0102338
0.0777937	0.00521103
0.0764997	0.901855
0.0764618	0.88377
0.0728074	0.800792
0.0716372	0.661581
0.0715268	0.650573
0.0697913	0.644162
0.0695636	0.641224
0.0680663	0.625156
0.0659901	0.623511
0.0657113	0.615903
0.0651677	0.615039
0.0644499	0.613129
0.0616282	0.586745
0.061432	0.577682
0.0613433	0.563554
0.0610957	0.555426
0.0597276	0.532878
0.0593563	0.506093
0.0574466	0.503383
0.0564726	0.485837
0.055125	0.475799
0.0537312	0.467465
0.0535197	0.457044
0.052732	0.453068
0.0523314	0.442876
0.0512898	0.438193
0.0512408	0.436375
0.0505623	0.434095
0.049689	0.430037
0.0495393	0.416225
0.0482727	0.414214
0.0478913	0.407421
0.0471069	0.407011
0.0460421	0.404891
0.045963	0.398892
0.0440659	0.397216
0.0437606	0.38754
0.0423627	0.387416
0.0421149	0.38025
0.0415234	0.37074
0.0380844	0.36495
0.0351692	0.364225
0.0348037	0.36378
0.0343404	0.359045
0.0328092	0.358235
0.0327103	0.356063
0.0291108	0.34161
0.0281182	0.335361
0.0272837	0.335294
0.0255545	0.334049
0.0249062	0.331989
0.0235351	0.329256
0.0228278	0.323002
0.0227172	0.32117
0.0180714	0.318776
0.0171906	0.311113
0.0141728	0.297334
0.0135512	0.293126
0.00475392	0.290896
0.0030961	0.286335
1.02013	0.286092
1.01156	0.285399
0.969601	0.284203
0.964383	0.284008
0.945208	0.283686
0.901874	0.281389
0.834003	0.28032
0.808551	0.277865
0.782698	0.270796
0.781935	0.266126
0.781416	0.265873
0.780451	0.264105
0.759287	0.263777
0.758807	0.259713
0.757086	0.258508
0.754131	0.255228
0.724272	0.254934
0.72352	0.254546
0.723313	0.254309
0.720873	0.252366
0.710644	0.252312
0.705172	0.238008
0.696864	0.236282
0.694829	0.234493
0.689817	0.231458
0.675919	0.228303
0.657956	0.228159
0.649269	0.227537
0.638862	0.226978
0.632661	0.223903
0.631612	0.218492
0.615849	0.214938
0.604203	0.205324
0.599793	0.202437
0.593229	0.201797
0.586643	0.198023
0.573049	0.192273
0.5566	0.191482
0.547265	0.181391
0.5281	0.179912
0.527628	0.174905
0.526954	0.174888
0.505778	0.174683
0.498534	0.171517
0.489834	0.165618
0.462805	0.161607
0.443973	0.160903
0.440378	0.159997
0.439501	0.15719
0.437804	0.155438
0.432144	0.154492
0.429108	0.151303
0.423785	0.149198
0.422856	0.14851
0.421409	0.143883
0.404914	0.137489
0.398548	0.136113
0.398064	0.135974
0.396054	0.133082
0.394167	0.132735
0.389264	0.114417
0.372116	0.111142
0.370977	0.109989
0.370592	0.109886
0.369381	0.107944
0.354844	0.106717
0.352878	0.104415
0.350784	0.104398
0.344732	0.102712
0.336735	0.101105
0.335625	0.0953481
0.332809	0.0860384
0.332005	0.08494
0.329519	0.0806928
0.327374	0.0803761
0.323171	0.07696
0.321992	0.0745838
0.318978	0.0741625
0.314338	0.0731578
0.312703	0.0697357
0.311163	0.0680398
0.310981	0.0570186
0.309233	0.0503627
0.307149	0.0473483
0.306606	0.0439535
0.299234	0.0402698
0.297791	0.0394154
0.291143	0.036169
0.290046	0.0193573
0.288649	1.35849
0.287274	1.10738
0.283927	1.08767
0.281347	1.06697
0.28037	1.01622
0.277115	0.961733
0.273755	0.906586
0.271444	0.87286
0.267833	0.870844
0.26672	0.852953
0.260314	0.842746
0.258961	0.819742
0.25292	0.807687
0.247506	0.800587
0.246498	0.781247
0.24641	0.778258
0.239156	0.775061
0.238383	0.760229
0.237564	0.719054
0.233548	0.699131
0.230265	0.687728
0.229245	0.68507
0.228269	0.678965
0.226989	0.671322
0.22372	0.654094
0.216986	0.650014
0.214239	0.632891
0.204534	0.623612
0.204474	0.617767
0.204038	0.617664
0.203777	0.615063
0.201062	0.595706
0.199558	0.584525
0.193399	0.583525
0.19254	0.571072
0.18909	0.568367
0.18846	0.558841
0.186066	0.556591
0.185061	0.538678
0.183225	0.525144
0.181719	0.521078
0.177767	0.51188
0.17704	0.497705
0.1751	0.490394
0.170106	0.462948
0.169153	0.452503
0.168261	0.431958
0.163847	0.426439
0.15647	0.424691
0.156369	0.406206
0.156018	0.405589
0.152171	0.397063
0.146934	0.389038
0.146668	0.385205
0.145387	0.344977
0.145363	0.340625
0.143719	0.33801
0.141704	0.334129
0.141683	0.328682
0.139265	0.328176
0.138984	0.327034
0.137079	0.318876
0.135853	0.314632
0.135373	0.306556
0.135286	0.30193
0.134097	0.294285
0.133965	0.284314
0.133896	0.283112
0.130904	0.274932
0.130825	0.269381
0.129214	0.263168
0.126367	0.261012
0.125903	0.260854
0.125586	0.255962
0.124509	0.231175
0.119945	0.22768
0.118784	0.218743
0.11377	0.214181
0.106372	0.202408
0.106042	0.202072
0.104191	0.16283
0.102725	0.157953
0.100572	0.154418
0.0985199	0.150239
0.097121	0.144684
0.0917818	0.136204
0.0916413	0.122428
0.0889095	0.0831445
0.0846294	0.0805171
0.0827197	1.24057
0.0820636	1.09338
0.0696132	0.94741
0.0689697	0.842682
0.0609997	0.773271
0.0587048	0.751389
0.0581037	0.748747
0.0578727	0.732398
0.0575345	0.717609
0.0568128	0.700178
0.0561184	0.66543
0.0553725	0.656987
0.054968	0.642053
0.0533567	0.641111
0.0437919	0.632935
0.0421075	0.625047
0.0400533	0.578738
0.0393402	0.572001
0.0374516	0.54127
0.0368174	0.53542
0.0361332	0.528056
0.033168	0.525472
0.0279515	0.523203
1.19856	0.523131
1.15316	0.508515
1.08465	0.489515
1.07563	0.481081
1.06621	0.480725
1.05181	0.477181
1.03949	0.472803
1.01037	0.470938
1.00541	0.467911
0.997982	0.46726
0.996542	0.45715
0.947303	0.451969
0.936482	0.440179
0.929429	0.437626
0.926009	0.433803
0.924517	0.423754
0.918466	0.417039
0.915884	0.399678
0.915512	0.390286
0.914473	0.387723
0.908847	0.378187
0.902672	0.370107
0.898575	0.369932
0.893382	0.360295
0.890817	0.339449
0.875816	0.337063
0.874722	0.336877
0.862938	0.332165
0.858657	0.328309
0.857617	0.323602
0.830231	0.310491
0.829804	0.309557
0.820939	0.303247
0.819618	0.291603
0.803276	0.289421
0.799328	0.286375
0.799129	0.281701
0.798091	0.276613
0.79608	0.275388
0.788197	0.275367
0.785955	0.272424
0.782418	0.262775
0.778425	0.259588
0.776406	0.254999
0.773577	0.25157
0.76425	0.24857
0.763139	0.247921
0.76123	0.244603
0.754519	0.24333
0.747181	0.241089
0.740044	0.240151
0.732126	0.231733
0.726628	0.229701
0.724256	0.229424
0.706451	0.223497
0.704716	0.223089
0.70275	0.211626
0.694878	0.206059
0.692037	0.205032
0.689158	0.200089
0.688408	0.195555
0.687346	0.194816
0.679319	0.194166
0.676481	0.192453
0.671288	0.187238
0.666773	0.184357
0.665991	0.179
0.64638	0.174671
0.643579	0.172692
0.630487	0.166395
0.628649	0.164073
0.623089	0.163269
0.62248	0.159478
0.621784	0.159299
0.620626	0.157266
0.615364	0.155282
0.615213	0.154347
0.613237	0.148349
0.609225	0.144343
0.596574	0.139457
0.596549	0.13885
0.594427	0.138174
0.591204	0.13786
0.589211	0.132368
0.586901	0.132218
0.585268	0.130333
0.580059	0.129966
0.570257	0.128906
0.562628	0.124321
0.560148	0.119115
0.557075	0.117318
0.54885	0.117276
0.548147	0.115244
0.543272	0.110716
0.54118	0.110519
0.537923	0.109045
0.529817	0.108893
0.521435	0.107624
0.512506	0.107439
0.501349	0.106986
0.500385	0.106671
0.495522	0.103284
0.475112	0.0962856
0.473207	0.0954398
0.472653	0.0911443
0.470965	0.0807992
0.469585	0.0807252
0.460203	0.0789315
0.459903	0.0772779
0.451055	0.0701757
0.449435	0.0630745
0.448469	0.0574761
0.448367	0.0494372
0.444798	0.0462523
0.442347	0.0357696
0.438386	0.0235983
0.436163	0.0230557
0.427566	0.0206458
0.424256	0.00437076
0.418022	0.0801059
0.404268	0.0798716
0.396646	0.0797368
0.393881	0.0794401
0.386191	0.0768408
0.384256	0.0763317
0.377188	0.0738361
0.366013	0.0730774
0.364916	0.0727537
0.346886	0.0714773
0.34201	0.0714659
0.332462	0.0704384
0.326401	0.070274
0.325117	0.0679083
0.303456	0.0670758
0.299247	0.066967
0.296326	0.0669633
0.290123	0.0657349
0.289195	0.0654701
0.26949	0.0640658
0.268466	0.0640083
0.26726	0.063309
0.259333	0.0631907
0.255033	0.0629581
0.250177	0.0621244
0.245979	0.0618386
0.243124	0.0611487
0.238698	0.0609246
0.23275	0.0604994
0.232488	0.0603526
0.228099	0.059316
0.225712	0.0575103
0.220752	0.0574616
0.218014	0.0573561
0.215683	0.0565523
0.215202	0.0563952
0.209036	0.0563842
0.207045	0.0563326
0.201214	0.0561888
0.201	0.0556014
0.20072	0.0555685
0.178014	0.0555608
0.163757	0.0555344
0.159875	0.05471
0.158713	0.0546689
0.157417	0.0546391
0.155233	0.0541486
0.154898	0.053252
0.150678	0.0531732
0.147326	0.0531109
0.14014	0.0528477
0.135805	0.052816
0.135224	0.0527148
0.133295	0.0526531
0.130055	0.052497
0.121245	0.0521332
0.119092	0.0520246
0.112097	0.0518682
0.111148	0.0516568
0.104763	0.0514785
0.0725916	0.0514384
0.0675672	0.0511548
0.0665794	0.0511462
0.0553977	0.0511461
0.0536764	0.0508458
0.0526802	0.0507403
	0.0504606
	0.0500267
	0.0494685
	0.0492189
	0.0490448
	0.0490189
	0.0488275
	0.0488195
	0.048522
	0.0484366
	0.0484337
	0.047628
	0.0475114
	0.0473527
	0.0471499
	0.047118
	0.047005
	0.046838
	0.0465829
	0.0463541
	0.0463526
	0.046199
	0.0461762
	0.0461161
	0.0459898
	0.0459504
	0.0455988
	0.0454303
	0.0453682
	0.0452297
	0.0448228
	0.0447452
	0.0445818
	0.0443882
	0.0442234
	0.0441406
	0.0441069
	0.0439832
	0.0439024
	0.0436973
	0.0436379
	0.0435546
	0.0435384
	0.0435304
	0.0432707
	0.0432407
	0.0429056
	0.0425444
	0.0425211
	0.0422918
	0.0422613
	0.0418793
	0.0418486
	0.0418349
	0.041587
	0.0414537
	0.0413709
	0.0413145
	0.0411797
	0.0411101
	0.0410794
	0.0410422
	0.0410261
	0.0409597
	0.040933
	0.0406008
	0.0405609
	0.0404846
	0.040246
	0.0402388
	0.0402295
	0.0401863
	0.0401828
	0.0401184
	0.0399673
	0.0399164
	0.0399041
	0.0398969
	0.0397973
	0.0397531
	0.0397092
	0.0396985
	0.0396902
	0.0394891
	0.0394443
	0.0393884
	0.0392602
	0.03925
	0.0392492
	0.0392333
	0.0392311
	0.0391654
	0.0391525
	0.0390995
	0.0390907
	0.0390594
	0.0388613
	0.0384444
	0.0384156
	0.0383071
	0.0383025
	0.0382622
	0.0382447
	0.0381585
	0.0381453
	0.038129
	0.0379866
	0.0379125
	0.0377223
	0.0377144
	0.0377061
	0.0376022
	0.0374527
	0.0374462
	0.0374367
	0.0374348
	0.0374188
	0.0373987
	0.0371691
	0.0370707
	0.0368865
	0.036728
	0.0367089
	0.0366832
	0.036671
	0.0365347
	0.0365239
	0.0364637
	0.0364362
	0.036296
	0.0362643
	0.0362432
	0.0362286
	0.0362078
	0.0362073
	0.0360375
	0.0358737
	0.035831
	0.0358171
	0.035773
	0.0357244
	0.035662
	0.0356542
	0.0356075
	0.0355812
	0.0355248
	0.0354442
	0.0354417
	0.0353745
	0.0353542
	0.0352053
	0.0351669
	0.0351413
	0.0351288
	0.0351262
	0.035115
	0.0350529
	0.0350357
	0.0350215
	0.0350109
	0.0350005
	0.0349906
	0.0349327
	0.0348933
	0.0348412
	0.0348364
	0.0348341
	0.0346591
	0.0346349
	0.0346078
	0.0344166
	0.0343882
	0.0343085
	0.0342515
	0.0342354
	0.0340813
	0.0340743
	0.0339929
	0.0339196
	0.0338974
	0.0338794
	0.0338771
	0.0338306
	0.0337922
	0.0337136
	0.0336776
	0.0336728
	0.0335615
	0.0334569
	0.0334485
	0.0334459
	0.0334356
	0.0332085
	0.0331957
	0.0331835
	0.0331521
	0.0330585
	0.0330487
	0.032915
	0.0328457
	0.0328403
	0.0328231
	0.0328112
	0.0326708
	0.0326598
	0.0325936
	0.0325052
	0.0324571
	0.0323152
	0.0322347
	0.0322276
	0.0321459
	0.0320889
	0.031993
	0.0319915
	0.0319891
	0.0319329
	0.0318987
	0.0318836
	0.031841
	0.0318281
	0.0318222
	0.0316767
	0.0316483
	0.0316403
	0.0316319
	0.0316309
	0.0315954
	0.0315838
	0.0315786
	0.0314617
	0.0314525
	0.0314509
	0.0314464
	0.0314447
	0.0314438
	0.0313952
	0.0313699
	0.0313478
	0.0313308
	0.0312836
	0.0312764
	0.0312716
	0.0312616
	0.0312469
	0.0312136
	0.0311982
	0.0311799
	0.0311788
	0.0311209
	0.0310355
	0.0310072
	0.0309498
	0.0309454
	0.0307346
	0.0307336
	0.0305764
	0.030547
	0.0304883
	0.0304344
	0.0304211
	0.0303226
	0.030321
	0.0302816
	0.0302552
	0.030128
	0.0301137
	0.0300965
	0.0300814
	0.0300653
	0.030016
	0.0299446
	0.029944
	0.0299265
	0.0299192
	0.0299115
	0.0298739
	0.0298282
	0.0298009
	0.0297968
	0.0297617
	0.0297559
	0.0297285
	0.029722
	0.0296919
	0.0296824
	0.0296811
	0.0296019
	0.0295651
	0.0294823
	0.0294337
	0.0294238
	0.0293877
	0.0293668
	0.0293038
	0.0292033
	0.0291632
	0.0291313
	0.0291144
	0.0291051
	0.0290577
	0.0290218
	0.0289544
	0.0289429
	0.0288789
	0.0288412
	0.0288113
	0.0287712
	0.0287272
	0.0287012
	0.028686
	0.0286744
	0.0285107
	0.0284943
	0.0284833
	0.028475
	0.028463
	0.0284457
	0.0284263
	0.0283811
	0.0283765
	0.0283388
	0.0283308
	0.0283265
	0.0283068
	0.0282813
	0.0282709
	0.0282702
	0.028236
	0.0281737
	0.0281067
	0.0280862
	0.0280691
	0.0280686
	0.0280314
	0.0280188
	0.0280105
	0.0279429
	0.0279414
	0.0279345
	0.0278989
	0.0278696
	0.0278344
	0.0278079
	0.0277932
	0.0277625
	0.0277395
	0.0277377
	0.0276621
	0.0276575
	0.0276557
	0.02765
	0.0274799
	0.0274412
	0.0274085
	0.0273983
	0.0273965
	0.0273622
	0.0273602
	0.0273558
	0.0272623
	0.0272113
	0.0272088
	0.0271981
	0.0271788
	0.0271554
	0.0271548
	0.027085
	0.0270786
	0.027053
	0.0270329
	0.0269587
	0.026917
	0.0269133
	0.0268717
	0.0268695
	0.0268626
	0.0268305
	0.0267251
	0.0267098
	0.0266748
	0.0266675
	0.0266553
	0.026616
	0.0265503
	0.0265022
	0.0264957
	0.0264766
	0.0264747
	0.026454
	0.0264498
	0.0264265
	0.026424
	0.0264191
	0.0263977
	0.0263943
	0.0263682
	0.0263597
	0.0263543
	0.0263434
	0.0263065
	0.0263001
	0.0262925
	0.0262903
	0.0262359
	0.0261675
	0.0261665
	0.0260885
	0.0260832
	0.0260453
	0.0260204
	0.0260134
	0.0259998
	0.0259918
	0.0259793
	0.0259578
	0.0258965
	0.025809
	0.0257422
	0.0257407
	0.0257286
	0.0257095
	0.0257066
	0.0256819
	0.025678
	0.0256462
	0.0256353
	0.0256228
	0.0255417
	0.0255143
	0.0255125
	0.0254958
	0.0254798
	0.0254372
	0.0253845
	0.0253718
	0.0253568
	0.0253479
	0.025332
	0.0253207
	0.0253047
	0.0252846
	0.0252805
	0.0252663
	0.0252059
	0.025197
	0.025187
	0.0251555
	0.0251419
	0.0251388
	0.0251237
	0.0251219
	0.0251193
	0.0250905
	0.0250615
	0.0250506
	0.0249882
	0.0249738
	0.0249312
	0.0249167
	0.024912
	0.0248527
	0.0248455
	0.0248246
	0.024805
	0.0247977
	0.0247945
	0.024775
	0.0247745
	0.0247629
	0.0247506
	0.0247478
	0.024738
	0.0247351
	0.0247323
	0.0247266
	0.0247035
	0.0246873
	0.0246621
	0.0246456
	0.0246129
	0.0246119
	0.0245929
	0.0245915
	0.024579
	0.0245519
	0.02445
	0.0244334
	0.0244231
	0.024412
	0.0243735
	0.0243691
	0.0243505
	0.0243099
	0.0243014
	0.0242959
	0.0242915
	0.0242613
	0.0241341
	0.024134
	0.0240718
	0.0240547
	0.0240055
	0.0239961
	0.0239846
	0.0239044
	0.0238631
	0.0238593
	0.0238477
	0.0238204
	0.0238077
	0.0238022
	0.0237938
	0.0237872
	0.0237802
	0.0237618
	0.0237228
	0.0237137
	0.0237103
	0.0237075
	0.0237017
	0.0236878
	0.0236675
	0.0236534
	0.0236381
	0.0236366
	0.0235869
	0.0235817
	0.0235618
	0.0235569
	0.0235486
	0.0235283
	0.0235235
	0.0235179
	0.0235178
	0.0235125
	0.0235082
	0.0234891
	0.0234857
	0.0234786
	0.0234645
	0.0234618
	0.0233951
	0.0233769
	0.0233532
	0.0233401
	0.0233121
	0.023309
	0.0232966
	0.0232927
	0.0232815
	0.0232615
	0.0232577
	0.0232562
	0.0232361
	0.023204
	0.0231761
	0.0231685
	0.0231641
	0.0231513
	0.0231355
	0.0231238
	0.0231217
	0.023111
	0.0230775
	0.0230733
	0.023059
	0.0230398
	0.0230068
	0.0230012
	0.0230003
	0.0229316
	0.0229241
	0.0229184
	0.02284
	0.022834
	0.022815
	0.0228049
	0.0227948
	0.0227592
	0.0227173
	0.0227141
	0.0227092
	0.0226942
	0.0226901
	0.0226536
	0.0226484
	0.0226437
	0.0226341
	0.0225896
	0.0225481
	0.0225383
	0.0225085
	0.0224939
	0.0224619
	0.0224134
	0.0223924
	0.0223911
	0.0223815
	0.0223486
	0.0223264
	0.0223244
	0.0222359
	0.0222262
	0.0221803
	0.0221644
	0.0221609
	0.0221517
	0.0221471
	0.022141
	0.022129
	0.0221041
	0.0220871
	0.0220647
	0.0220363
	0.0220232
	0.021992
	0.0219481
	0.0219367
	0.0219352
	0.0218616
	0.0218551
	0.0218488
	0.0218471
	0.0218448
	0.0218332
	0.0218312
	0.0218086
	0.0217912
	0.0217912
	0.021742
	0.0217366
	0.0217318
	0.0217249
	0.0216959
	0.0216753
	0.0216163
	0.0216137
	0.0215787
	0.0215369
	0.0215288
	0.0215285
	0.0215031
	0.021484
	0.0213954
	0.0213742
	0.0213667
	0.0213086
	0.0212885
	0.0212786
	0.0212559
	0.0212537
	0.021228
	0.0212181
	0.0211911
	0.0211645
	0.0211593
	0.02115
	0.0211214
	0.0211047
	0.0210878
	0.0210839
	0.0210533
	0.0210477
	0.0210314
	0.0210291
	0.0210275
	0.02102
	0.0210175
	0.0210102
	0.0210063
	0.0209971
	0.0209968
	0.0209738
	0.0209649
	0.0209644
	0.0209603
	0.0209568
	0.020937
	0.0209203
	0.0209183
	0.0209026
	0.0208899
	0.0208771
	0.0208731
	0.0208631
	0.0208626
	0.0208447
	0.0208192
	0.0208104
	0.0208055
	0.0207728
	0.0207482
	0.0207468
	0.0207334
	0.0207226
	0.020702
	0.0206908
	0.0206901
	0.0206898
	0.0206802
	0.0206607
	0.0206486
	0.0206458
	0.0206456
	0.0206369
	0.020632
	0.0205999
	0.0205585
	0.0205456
	0.0205182
	0.0205163
	0.0204419
	0.0204273
	0.020419
	0.0204151
	0.020409
	0.0203947
	0.0203654
	0.0203169
	0.0203169
	0.0203066
	0.0203048
	0.0202728
	0.0202518
	0.0202238
	0.0202103
	0.0201817
	0.0201687
	0.0201636
	0.0201496
	0.0201113
	0.0201056
	0.0200846
	0.0200775
	0.0200348
	0.0200226
	0.0199916
	0.0199814
	0.0199708
	0.0199448
	0.0199435
	0.0199316
	0.0199197
	0.0199081
	0.0198896
	0.0198673
	0.0198368
	0.0198243
	0.0198215
	0.0198156
	0.0198035
	0.0197971
	0.0197872
	0.0197463
	0.0197114
	0.0197009
	0.0196866
	0.0196586
	0.019644
	0.0196368
	0.0196157
	0.019615
	0.0196124
	0.0196028
	0.0195974
	0.0195855
	0.0195853
	0.0195466
	0.0195437
	0.0195356
	0.019504
	0.0195035
	0.0194797
	0.0194551
	0.0194547
	0.0194402
	0.0194343
	0.0194342
	0.0194221
	0.0194202
	0.0194165
	0.0194163
	0.0193826
	0.019379
	0.0193784
	0.0193564
	0.0193529
	0.0193426
	0.019322
	0.0192641
	0.0192546
	0.019246
	0.0192332
	0.0192086
	0.0191928
	0.0191692
	0.0191608
	0.0191267
	0.0191217
	0.0191037
	0.0190901
	0.0190681
	0.019066
	0.0190659
	0.0190614
	0.0190569
	0.0190518
	0.0190027
	0.0189969
	0.0189641
	0.0189479
	0.0189362
	0.0189136
	0.0189007
	0.0188931
	0.0188735
	0.0188057
	0.0187858
	0.0187817
	0.0187671
	0.0187485
	0.0187449
	0.0187258
	0.0187193
	0.0186569
	0.0186496
	0.0186419
	0.0186366
	0.0186326
	0.0186239
	0.0186155
	0.018602
	0.0186009
	0.0185992
	0.0185795
	0.0185675
	0.0185644
	0.0185559
	0.0185495
	0.0185352
	0.018535
	0.0185268
	0.0185191
	0.0185086
	0.018499
	0.0184884
	0.0184783
	0.0184679
	0.0184607
	0.0184366
	0.0184176
	0.0183956
	0.0183864
	0.0183775
	0.0183696
	0.0183244
	0.0183162
	0.0183121
	0.0183023
	0.0182813
	0.0182806
	0.0182607
	0.0182498
	0.0182387
	0.0182358
	0.0182065
	0.0182019
	0.0181753
	0.018117
	0.0180991
	0.0180954
	0.0180939
	0.0180895
	0.0180725
	0.0180605
	0.0180404
	0.0180345
	0.0180308
	0.0180265
	0.018007
	0.0179579
	0.0179528
	0.0179437
	0.0179299
	0.0179006
	0.0178891
	0.0178511
	0.0178458
	0.0178435
	0.0178258
	0.0178129
	0.0178047
	0.0177976
	0.0177723
	0.0177647
	0.0177448
	0.0177012
	0.0176993
	0.0176979
	0.0176976
	0.0176952
	0.0176654
	0.0176467
	0.0176393
	0.017627
	0.0176201
	0.0175819
	0.0175766
	0.0175671
	0.0175634
	0.0175415
	0.0175347
	0.0175311
	0.0175292
	0.0175187
	0.0174813
	0.0174649
	0.0174449
	0.0174374
	0.0174358
	0.0174335
	0.0174321
	0.0174206
	0.0174133
	0.0174117
	0.0173922
	0.0173737
	0.0173725
	0.0173715
	0.0173617
	0.0173561
	0.017352
	0.017341
	0.017337
	0.0172822
	0.0172726
	0.0172565
	0.0172516
	0.0172315
	0.01723
	0.0172297
	0.0172219
	0.0172196
	0.0171873
	0.0171724
	0.0171656
	0.0171586
	0.0171387
	0.0171345
	0.017114
	0.0170896
	0.0170889
	0.0170708
	0.0170695
	0.0170589
	0.0170476
	0.0170359
	0.0170353
	0.0170324
	0.0170233
	0.0170123
	0.0170073
	0.0170024
	0.0169859
	0.0169782
	0.0169771
	0.0169732
	0.0169687
	0.0169446
	0.0169376
	0.0169302
	0.0169092
	0.016909
	0.0169012
	0.0168979
	0.0168915
	0.0168661
	0.016852
	0.0168437
	0.0168222
	0.0168197
	0.0168132
	0.0168094
	0.0168089
	0.0168004
	0.0167868
	0.0167792
	0.0167769
	0.0167697
	0.0167682
	0.0167495
	0.016728
	0.0167202
	0.0167196
	0.0167012
	0.0166899
	0.0166898
	0.016686
	0.016683
	0.0166738
	0.0166662
	0.0166596
	0.0166571
	0.0166503
	0.0166446
	0.016617
	0.0165998
	0.0165981
	0.0165863
	0.0165825
	0.0165822
	0.0165733
	0.0165671
	0.0165606
	0.0165565
	0.0165371
	0.0165337
	0.0165039
	0.0165031
	0.0164701
	0.0164601
	0.0164556
	0.0164296
	0.0164088
	0.0163999
	0.016398
	0.0163618
	0.0163514
	0.0163501
	0.0163424
	0.016341
	0.0163381
	0.0163176
	0.0162885
	0.0162823
	0.0162648
	0.0162636
	0.0162518
	0.0162194
	0.0162153
	0.0161956
	0.016195
	0.0161919
	0.0161648
	0.0161576
	0.0161505
	0.0161319
	0.0161052
	0.0160731
	0.0160529
	0.0160433
	0.0160345
	0.0160341
	0.0160272
	0.0160202
	0.0160151
	0.0159918
	0.0159866
	0.0159861
	0.0159849
	0.0159811
	0.015973
	0.0159701
	0.0159687
	0.0159677
	0.0159604
	0.0159359
	0.0159298
	0.015912
	0.0158999
	0.0158809
	0.015821
	0.0158152
	0.0158098
	0.0157861
	0.0157558
	0.0157526
	0.0157433
	0.0157414
	0.015738
	0.0157102
	0.0156964
	0.0156802
	0.0156777
	0.0156713
	0.015662
	0.0156592
	0.0156418
	0.0156223
	0.0156024
	0.0155946
	0.0155945
	0.0155793
	0.0155417
	0.0155304
	0.0155263
	0.0155155
	0.0155151
	0.0155143
	0.0155077
	0.0155048
	0.0154869
	0.0154799
	0.0154729
	0.0154717
	0.0154716
	0.0154542
	0.015453
	0.0154349
	0.0154345
	0.0154327
	0.0154242
	0.0154119
	0.0153976
	0.0153858
	0.0153649
	0.0153565
	0.0153513
	0.0153339
	0.0153193
	0.0153061
	0.0152984
	0.0152747
	0.0152475
	0.0152432
	0.0152267
	0.0152191
	0.0152145
	0.0152094
	0.0151767
	0.0151742
	0.0151456
	0.0151381
	0.0151342
	0.0151088
	0.0151001
	0.0151
	0.0150946
	0.0150882
	0.0150806
	0.0150533
	0.0150465
	0.0150444
	0.0150375
	0.0150277
	0.0150198
	0.0150153
	0.0150094
	0.0150035
	0.0149816
	0.0149787
	0.0149758
	0.0149708
	0.0149306
	0.0149291
	0.0149191
	0.0149188
	0.0148977
	0.014895
	0.0148929
	0.0148814
	0.01488
	0.0148774
	0.0148737
	0.0148707
	0.0148612
	0.0148598
	0.0148221
	0.0147866
	0.0147559
	0.0147248
	0.0147113
	0.0147071
	0.0147048
	0.0146837
	0.0146362
	0.0146296
	0.014625
	0.0146009
	0.0145977
	0.0145973
	0.0145943
	0.0145915
	0.0145543
	0.01454
	0.0145318
	0.0145293
	0.0145153
	0.0144927
	0.0144855
	0.0144832
	0.0144811
	0.0144674
	0.0144625
	0.0144606
	0.014451
	0.0144405
	0.014435
	0.014434
	0.0144329
	0.0144214
	0.0144075
	0.0143851
	0.0143789
	0.0143723
	0.0143696
	0.0143613
	0.0143008
	0.0142985
	0.0142831
	0.0142805
	0.0142783
	0.0142745
	0.0142426
	0.0142216
	0.014185
	0.0141828
	0.0141815
	0.0141708
	0.0141591
	0.0141555
	0.0141463
	0.0141459
	0.0141445
	0.0141425
	0.0141389
	0.0141185
	0.0141102
	0.0141096
	0.014071
	0.0140495
	0.014031
	0.0140245
	0.0140221
	0.0140089
	0.0139943
	0.0139933
	0.0139771
	0.0139767
	0.013976
	0.0139758
	0.0139617
	0.0139541
	0.0139138
	0.0138893
	0.0138827
	0.0138789
	0.0138396
	0.0138305
	0.0137962
	0.0137908
	0.013764
	0.0137535
	0.0137312
	0.0137195
	0.0137068
	0.013701
	0.0136942
	0.0136937
	0.0136903
	0.0136818
	0.0136776
	0.0136753
	0.0136711
	0.0136706
	0.0136449
	0.0136268
	0.0136124
	0.0136081
	0.0135976
	0.0135819
	0.0135715
	0.0135683
	0.0135531
	0.013542
	0.0135368
	0.0135338
	0.0135113
	0.0135073
	0.0134955
	0.0134465
	0.0134454
	0.0134385
	0.0134383
	0.013419
	0.0134012
	0.0133979
	0.0133978
	0.013373
	0.0133641
	0.0133305
	0.0133268
	0.0133159
	0.0133134
[truncated: 965 more rows]

[truncated: 9 more sheets: Fig6H, Fig7E, Fig7G, Fig7H, Fig.8B, FigS2B, FigS6A, FigS6B, FigS6C]
